# Supplementary material for: Design and Evaluation of Peptide Dual-Agonists of GLP-1 and NPY2 Receptors for Glucoregulation and Weight Loss with Mitigated Nausea and Emesis
Source: J Med Chem. 2021 Jan 15;64(2):1127–38. doi: 10.1021/acs.jmedchem.0c01783 (PMC7956155; doi:10.1021/acs.jmedchem.0c01783)
Supplement: Supplementary file 1 — jm0c01783_si_001.pdb [file jm0c01783_si_001.pdb]

HEADER                                            02-OCT-06   2IK3              
TITLE     NEUROPEPTIDE Y2 RECEPTOR                                              
COMPND    MOL_ID: 1;                                                            
COMPND   2 MOLECULE: PROTEINS:  NEUROPEPTIDE Y2 RECEPTOR,                       
COMPND   3  TRANSMEMBRANE PROTEIN,;                                             
COMPND   4 CHAIN: NULL                                                          
SOURCE    MOL_ID: 1;                                                            
SOURCE   2 ORGANISM_SCIENTIFIC: HOMO SAPIENS;                                   
SOURCE   3 ORGANISM_COMMON: HUMAN;                                              
SOURCE   4 OTHER_DETAILS: HIPPOCAMPUS                                           
KEYWDS    HELIXES, TRANSMEMBRANE PROTEIN, NEUROPEPTIDE Y,                       
KEYWDS   2 NEUROPEPTIDE Y2 RECEPTOR                                             
EXPDTA    THEORETICAL MODEL                                                     
AUTHOR    KALYAN CHAITANYA.PULIPAKA,ANNABHIMOJU RAMAKRISHNA,                    
AUTHOR   2 VURUPUTURI UMA                                                       
REVDAT   1   17-OCT-06 2IK3    0                                                
REMARK   1                                                                      
REMARK   2                                                                      
REMARK   2 RESOLUTION. NOT APPLICABLE.                                          
REMARK   3                                                                      
REMARK   3 REFINEMENT.                                                          
REMARK   3   PROGRAM     : SCHRODINGER SUITE 2005                               
REMARK   3   AUTHORS     : DAVID E. SHAW                                        
REMARK   3                                                                      
REMARK   3  OTHER REFINEMENT REMARKS: THE REFINEMENT COMPONENT USES IMPACT      
REMARK   3  TO RUN A SERIES OF RESTRAINED, PARTIAL MINIMIZATIONS ON THE         
REMARK   3  COMBINED, HYDROGENATED STRUCTURE. MINIMIZATIONS CONTINUE UNTIL      
REMARK   3  THE AVERAGE RMS DEVIATION OF THE NON-HYDROGEN ATOMS REACHES         
REMARK   3  THE SPECIFIED LIMIT (0.3 BY DEFAULT).                               
REMARK   4                                                                      
REMARK   4 2IK3 COMPLIES WITH FORMAT V. 2.3, 09-JULY-1998                       
REMARK 100                                                                      
REMARK 100 THIS ENTRY WAS DEPOSITED AT RCSB ON 02-OCT-2006.                     
REMARK 100 THE RCSB ID CODE IS RCSB039669.                                      
REMARK 220                                                                      
REMARK 220 EXPERIMENTAL DETAILS                                                 
REMARK 220  EXPERIMENT TYPE                : THEORETICAL MODELLING              
REMARK 220                                                                      
REMARK 220 REMARK: THIS THEORETICAL MODEL ENTRY WAS NOT ANNOTATED AND NOT       
REMARK 220         VALIDATED BY THE WWPDB STAFF AND THEREFORE MAY NOT           
REMARK 220         CONFORM TO THE PDB FORMAT.                                   
REMARK 225                                                                      
REMARK 225 THEORETICAL MODEL                                                    
REMARK 225 THE COORDINATES IN THIS ENTRY REPRESENT A MODEL STRUCTURE.           
REMARK 225 PROTEIN DATA BANK CONVENTIONS REQUIRE THAT CRYST1 AND                
REMARK 225 SCALE RECORDS BE INCLUDED, BUT THE VALUES ON THESE                   
REMARK 225 RECORDS ARE MEANINGLESS.                                             
REMARK 888                                                                      
REMARK 888 WRITTEN BY MAESTRO (A PRODUCT OF SCHRODINGER, LLC)                   
SEQRES   1    381  MET GLY PRO ILE GLY ALA GLU ALA ASP GLU ASN GLN THR          
SEQRES   2    381  VAL GLU GLU MET LYS VAL GLU GLN TYR GLY PRO GLN THR          
SEQRES   3    381  THR PRO ARG GLY GLU LEU VAL PRO ASP PRO GLU PRO GLU          
SEQRES   4    381  LEU ILE ASP SER THR LYS LEU ILE GLU VAL GLN VAL VAL          
SEQRES   5    381  LEU ILE LEU ALA TYR CYS SER ILE ILE LEU LEU GLY VAL          
SEQRES   6    381  ILE GLY ASN SER LEU VAL ILE HIS VAL VAL ILE LYS PHE          
SEQRES   7    381  LYS SER MET ARG THR VAL THR ASN PHE PHE ILE ALA ASN          
SEQRES   8    381  LEU ALA VAL ALA ASP LEU LEU VAL ASN THR LEU CYS LEU          
SEQRES   9    381  PRO PHE THR LEU THR TYR THR LEU MET GLY GLU TRP LYS          
SEQRES  10    381  MET GLY PRO VAL LEU CYS HIS LEU VAL PRO TYR ALA GLN          
SEQRES  11    381  GLY LEU ALA VAL GLN VAL SER THR ILE THR LEU THR VAL          
SEQRES  12    381  ILE ALA LEU ASP ARG HIS ARG CYS ILE VAL TYR HIS LEU          
SEQRES  13    381  GLU SER LYS ILE SER LYS ARG ILE SER PHE LEU ILE ILE          
SEQRES  14    381  GLY LEU ALA TRP GLY ILE SER ALA LEU LEU ALA SER PRO          
SEQRES  15    381  LEU ALA ILE PHE ARG GLU TYR SER LEU ILE GLU ILE ILE          
SEQRES  16    381  PRO ASP PHE GLU ILE VAL ALA CYS THR GLU LYS TRP PRO          
SEQRES  17    381  GLY GLU GLU LYS SER ILE TYR GLY THR VAL TYR SER LEU          
SEQRES  18    381  SER SER LEU LEU ILE LEU TYR VAL LEU PRO LEU GLY ILE          
SEQRES  19    381  ILE SER PHE SER TYR THR ARG ILE TRP SER LYS LEU LYS          
SEQRES  20    381  ASN HIS VAL SER PRO GLY ALA ALA ASN ASP HIS TYR HIS          
SEQRES  21    381  GLN ARG ARG GLN LYS THR THR LYS MET LEU VAL CYS VAL          
SEQRES  22    381  VAL VAL VAL PHE ALA VAL SER TRP LEU PRO LEU HIS ALA          
SEQRES  23    381  PHE GLN LEU ALA VAL ASP ILE ASP SER GLN VAL LEU ASP          
SEQRES  24    381  LEU LYS GLU TYR LYS LEU ILE PHE THR VAL PHE HIS ILE          
SEQRES  25    381  ILE ALA MET CYS SER THR PHE ALA ASN PRO LEU LEU TYR          
SEQRES  26    381  GLY TRP MET ASN SER ASN TYR ARG LYS ALA PHE LEU SER          
SEQRES  27    381  ALA PHE ARG CYS GLU GLN ARG LEU ASP ALA ILE HIS SER          
SEQRES  28    381  GLU VAL SER VAL THR PHE LYS ALA LYS LYS ASN LEU GLU          
SEQRES  29    381  VAL ARG LYS ASN SER GLY PRO ASN ASP SER PHE THR GLU          
SEQRES  30    381  ALA THR ASN VAL                                              
HELIX    1   1 GLY     23  THR     27  5                                   5    
HELIX    2   2 ASP     42  LEU     55  1                                  14    
HELIX    3   3 ILE     60  PHE     78  1                                  19    
HELIX    4   4 THR     83  CYS    103  1                                  21    
HELIX    5   5 CYS    103  GLY    114  1                                  12    
HELIX    6   6 GLY    119  VAL    153  1                                  35    
HELIX    7   7 SER    161  SER    181  1                                  21    
HELIX    8   8 PRO    182  ILE    185  5                                   4    
HELIX    9   9 TYR    215  TYR    228  1                                  14    
HELIX   10  10 TYR    228  LYS    245  1                                  18    
HELIX   11  11 ASP    257  SER    295  1                                  39    
HELIX   12  12 TYR    303  MET    315  1                                  13    
HELIX   13  13 CYS    316  ASN    329  1                                  14    
HELIX   14  14 ASN    329  ARG    341  1                                  13    
SHEET    1   A 2 THR    13  VAL    14  0                                        
SHEET    2   A 2 VAL    19  GLU    20 -1  O  GLU    20   N  THR    13           
SHEET    1   B 2 ILE   194  ASP   197  0                                        
SHEET    2   B 2 ALA   202  GLU   205 -1  O  THR   204   N  ILE   195           
CRYST1    1.000    1.000    1.000  90.00  90.00  90.00 P 1           1          
ORIGX1      1.000000  0.000000  0.000000        0.00000                         
ORIGX2      0.000000  1.000000  0.000000        0.00000                         
ORIGX3      0.000000  0.000000  1.000000        0.00000                         
SCALE1      1.000000  0.000000  0.000000        0.00000                         
SCALE2      0.000000  1.000000  0.000000        0.00000                         
SCALE3      0.000000  0.000000  1.000000        0.00000                         
ATOM      1  N   MET     1      40.886 -22.359 -11.116  1.00  0.00           N  
ATOM      2  CA  MET     1      40.106 -22.867 -12.257  1.00  0.00           C  
ATOM      3  C   MET     1      40.706 -22.321 -13.555  1.00  0.00           C  
ATOM      4  O   MET     1      41.916 -22.405 -13.760  1.00  0.00           O  
ATOM      5  CB  MET     1      38.596 -22.569 -12.078  1.00  0.00           C  
ATOM      6  CG  MET     1      37.662 -23.391 -12.995  1.00  0.00           C  
ATOM      7  SD  MET     1      35.927 -22.887 -12.919  1.00  0.00           S  
ATOM      8  CE  MET     1      35.513 -23.546 -11.285  1.00  0.00           C  
ATOM      9 1H   MET     1      41.860 -22.585 -11.263  1.00  0.00           H  
ATOM     10 2H   MET     1      40.784 -21.356 -11.057  1.00  0.00           H  
ATOM     11 3H   MET     1      40.563 -22.786 -10.260  1.00  0.00           H  
ATOM     12  HA  MET     1      40.246 -23.949 -12.270  1.00  0.00           H  
ATOM     13 1HB  MET     1      38.324 -22.782 -11.044  1.00  0.00           H  
ATOM     14 2HB  MET     1      38.403 -21.503 -12.210  1.00  0.00           H  
ATOM     15 1HG  MET     1      37.947 -23.333 -14.042  1.00  0.00           H  
ATOM     16 2HG  MET     1      37.729 -24.448 -12.737  1.00  0.00           H  
ATOM     17 1HE  MET     1      34.453 -23.394 -11.083  1.00  0.00           H  
ATOM     18 2HE  MET     1      35.719 -24.616 -11.238  1.00  0.00           H  
ATOM     19 3HE  MET     1      36.081 -23.043 -10.504  1.00  0.00           H  
ATOM     20  N   GLY     2      39.852 -21.790 -14.437  1.00  0.00           N  
ATOM     21  CA  GLY     2      40.169 -21.370 -15.780  1.00  0.00           C  
ATOM     22  C   GLY     2      40.151 -22.559 -16.745  1.00  0.00           C  
ATOM     23  O   GLY     2      40.185 -23.718 -16.322  1.00  0.00           O  
ATOM     24  H   GLY     2      38.876 -21.755 -14.181  1.00  0.00           H  
ATOM     25 1HA  GLY     2      39.419 -20.631 -16.063  1.00  0.00           H  
ATOM     26 2HA  GLY     2      41.142 -20.878 -15.817  1.00  0.00           H  
ATOM     27  N   PRO     3      40.137 -22.279 -18.057  1.00  0.00           N  
ATOM     28  CA  PRO     3      40.329 -23.295 -19.089  1.00  0.00           C  
ATOM     29  C   PRO     3      41.767 -23.833 -19.088  1.00  0.00           C  
ATOM     30  O   PRO     3      42.704 -23.135 -18.696  1.00  0.00           O  
ATOM     31  CB  PRO     3      39.931 -22.595 -20.395  1.00  0.00           C  
ATOM     32  CG  PRO     3      40.088 -21.104 -20.126  1.00  0.00           C  
ATOM     33  CD  PRO     3      39.906 -20.951 -18.621  1.00  0.00           C  
ATOM     34  HA  PRO     3      39.645 -24.129 -18.912  1.00  0.00           H  
ATOM     35 1HB  PRO     3      40.515 -22.922 -21.258  1.00  0.00           H  
ATOM     36 2HB  PRO     3      38.885 -22.812 -20.615  1.00  0.00           H  
ATOM     37 1HG  PRO     3      39.389 -20.495 -20.700  1.00  0.00           H  
ATOM     38 2HG  PRO     3      41.095 -20.788 -20.396  1.00  0.00           H  
ATOM     39 1HD  PRO     3      38.887 -20.634 -18.396  1.00  0.00           H  
ATOM     40 2HD  PRO     3      40.596 -20.206 -18.224  1.00  0.00           H  
ATOM     41  N   ILE     4      41.918 -25.089 -19.524  1.00  0.00           N  
ATOM     42  CA  ILE     4      43.203 -25.754 -19.701  1.00  0.00           C  
ATOM     43  C   ILE     4      43.460 -25.905 -21.195  1.00  0.00           C  
ATOM     44  O   ILE     4      42.536 -26.166 -21.968  1.00  0.00           O  
ATOM     45  CB  ILE     4      43.211 -27.124 -18.987  1.00  0.00           C  
ATOM     46  CG1 ILE     4      44.656 -27.670 -18.902  1.00  0.00           C  
ATOM     47  CG2 ILE     4      42.247 -28.150 -19.627  1.00  0.00           C  
ATOM     48  CD1 ILE     4      44.819 -28.857 -17.951  1.00  0.00           C  
ATOM     49  H   ILE     4      41.099 -25.592 -19.834  1.00  0.00           H  
ATOM     50  HA  ILE     4      43.998 -25.141 -19.275  1.00  0.00           H  
ATOM     51  HB  ILE     4      42.871 -26.948 -17.965  1.00  0.00           H  
ATOM     52 1HG1 ILE     4      45.011 -27.963 -19.890  1.00  0.00           H  
ATOM     53 2HG1 ILE     4      45.325 -26.879 -18.562  1.00  0.00           H  
ATOM     54 1HG2 ILE     4      42.125 -29.023 -18.985  1.00  0.00           H  
ATOM     55 2HG2 ILE     4      41.251 -27.732 -19.776  1.00  0.00           H  
ATOM     56 3HG2 ILE     4      42.607 -28.512 -20.591  1.00  0.00           H  
ATOM     57 1HD1 ILE     4      45.865 -29.155 -17.884  1.00  0.00           H  
ATOM     58 2HD1 ILE     4      44.483 -28.605 -16.945  1.00  0.00           H  
ATOM     59 3HD1 ILE     4      44.254 -29.725 -18.288  1.00  0.00           H  
ATOM     60  N   GLY     5      44.729 -25.740 -21.589  1.00  0.00           N  
ATOM     61  CA  GLY     5      45.146 -25.676 -22.981  1.00  0.00           C  
ATOM     62  C   GLY     5      44.445 -24.533 -23.712  1.00  0.00           C  
ATOM     63  O   GLY     5      44.095 -24.670 -24.883  1.00  0.00           O  
ATOM     64  H   GLY     5      45.431 -25.559 -20.887  1.00  0.00           H  
ATOM     65 1HA  GLY     5      46.224 -25.522 -23.027  1.00  0.00           H  
ATOM     66 2HA  GLY     5      44.931 -26.624 -23.476  1.00  0.00           H  
ATOM     67  N   ALA     6      44.250 -23.406 -23.002  1.00  0.00           N  
ATOM     68  CA  ALA     6      43.699 -22.180 -23.548  1.00  0.00           C  
ATOM     69  C   ALA     6      44.686 -21.637 -24.574  1.00  0.00           C  
ATOM     70  O   ALA     6      45.900 -21.814 -24.431  1.00  0.00           O  
ATOM     71  CB  ALA     6      43.492 -21.168 -22.410  1.00  0.00           C  
ATOM     72  H   ALA     6      44.565 -23.385 -22.044  1.00  0.00           H  
ATOM     73  HA  ALA     6      42.741 -22.397 -24.025  1.00  0.00           H  
ATOM     74 1HB  ALA     6      43.006 -20.261 -22.772  1.00  0.00           H  
ATOM     75 2HB  ALA     6      42.862 -21.592 -21.628  1.00  0.00           H  
ATOM     76 3HB  ALA     6      44.438 -20.878 -21.949  1.00  0.00           H  
ATOM     77  N   GLU     7      44.159 -20.977 -25.610  1.00  0.00           N  
ATOM     78  CA  GLU     7      44.949 -20.294 -26.624  1.00  0.00           C  
ATOM     79  C   GLU     7      45.821 -19.210 -25.992  1.00  0.00           C  
ATOM     80  O   GLU     7      45.513 -18.697 -24.911  1.00  0.00           O  
ATOM     81  CB  GLU     7      44.054 -19.712 -27.742  1.00  0.00           C  
ATOM     82  CG  GLU     7      42.897 -18.789 -27.288  1.00  0.00           C  
ATOM     83  CD  GLU     7      41.646 -19.538 -26.814  1.00  0.00           C  
ATOM     84  OE1 GLU     7      41.608 -20.780 -26.962  1.00  0.00           O  
ATOM     85  OE2 GLU     7      40.740 -18.851 -26.299  1.00  0.00           O  
ATOM     86  H   GLU     7      43.152 -20.915 -25.696  1.00  0.00           H  
ATOM     87  HA  GLU     7      45.613 -21.033 -27.076  1.00  0.00           H  
ATOM     88 1HB  GLU     7      44.682 -19.143 -28.428  1.00  0.00           H  
ATOM     89 2HB  GLU     7      43.670 -20.528 -28.355  1.00  0.00           H  
ATOM     90 1HG  GLU     7      43.226 -18.099 -26.511  1.00  0.00           H  
ATOM     91 2HG  GLU     7      42.590 -18.170 -28.132  1.00  0.00           H  
ATOM     92  N   ALA     8      46.920 -18.882 -26.685  1.00  0.00           N  
ATOM     93  CA  ALA     8      47.884 -17.874 -26.273  1.00  0.00           C  
ATOM     94  C   ALA     8      47.195 -16.532 -26.025  1.00  0.00           C  
ATOM     95  O   ALA     8      46.288 -16.141 -26.763  1.00  0.00           O  
ATOM     96  CB  ALA     8      48.957 -17.726 -27.358  1.00  0.00           C  
ATOM     97  H   ALA     8      47.088 -19.351 -27.563  1.00  0.00           H  
ATOM     98  HA  ALA     8      48.356 -18.218 -25.350  1.00  0.00           H  
ATOM     99 1HB  ALA     8      49.708 -16.988 -27.072  1.00  0.00           H  
ATOM    100 2HB  ALA     8      49.477 -18.670 -27.526  1.00  0.00           H  
ATOM    101 3HB  ALA     8      48.526 -17.410 -28.309  1.00  0.00           H  
ATOM    102  N   ASP     9      47.626 -15.858 -24.958  1.00  0.00           N  
ATOM    103  CA  ASP     9      47.127 -14.551 -24.585  1.00  0.00           C  
ATOM    104  C   ASP     9      48.112 -13.541 -25.165  1.00  0.00           C  
ATOM    105  O   ASP     9      49.306 -13.595 -24.859  1.00  0.00           O  
ATOM    106  CB  ASP     9      47.019 -14.467 -23.047  1.00  0.00           C  
ATOM    107  CG  ASP     9      46.047 -13.374 -22.592  1.00  0.00           C  
ATOM    108  OD1 ASP     9      46.249 -12.209 -22.990  1.00  0.00           O  
ATOM    109  OD2 ASP     9      45.098 -13.725 -21.861  1.00  0.00           O  
ATOM    110  H   ASP     9      48.369 -16.249 -24.398  1.00  0.00           H  
ATOM    111  HA  ASP     9      46.134 -14.391 -25.012  1.00  0.00           H  
ATOM    112 1HB  ASP     9      46.659 -15.418 -22.652  1.00  0.00           H  
ATOM    113 2HB  ASP     9      47.992 -14.296 -22.584  1.00  0.00           H  
ATOM    114  N   GLU    10      47.597 -12.611 -25.986  1.00  0.00           N  
ATOM    115  CA  GLU    10      48.342 -11.459 -26.491  1.00  0.00           C  
ATOM    116  C   GLU    10      48.875 -10.593 -25.356  1.00  0.00           C  
ATOM    117  O   GLU    10      49.952 -10.019 -25.494  1.00  0.00           O  
ATOM    118  CB  GLU    10      47.467 -10.561 -27.367  1.00  0.00           C  
ATOM    119  CG  GLU    10      47.102 -11.159 -28.730  1.00  0.00           C  
ATOM    120  CD  GLU    10      46.432 -10.122 -29.633  1.00  0.00           C  
ATOM    121  OE1 GLU    10      46.738  -8.919 -29.476  1.00  0.00           O  
ATOM    122  OE2 GLU    10      45.618 -10.552 -30.476  1.00  0.00           O  
ATOM    123  H   GLU    10      46.611 -12.653 -26.198  1.00  0.00           H  
ATOM    124  HA  GLU    10      49.193 -11.820 -27.073  1.00  0.00           H  
ATOM    125 1HB  GLU    10      46.556 -10.297 -26.830  1.00  0.00           H  
ATOM    126 2HB  GLU    10      48.007  -9.624 -27.525  1.00  0.00           H  
ATOM    127 1HG  GLU    10      47.998 -11.517 -29.237  1.00  0.00           H  
ATOM    128 2HG  GLU    10      46.442 -12.018 -28.603  1.00  0.00           H  
ATOM    129  N   ASN    11      48.085 -10.507 -24.268  1.00  0.00           N  
ATOM    130  CA  ASN    11      48.319  -9.860 -22.977  1.00  0.00           C  
ATOM    131  C   ASN    11      48.584  -8.353 -23.042  1.00  0.00           C  
ATOM    132  O   ASN    11      48.905  -7.736 -22.029  1.00  0.00           O  
ATOM    133  CB  ASN    11      49.370 -10.655 -22.173  1.00  0.00           C  
ATOM    134  CG  ASN    11      50.810 -10.523 -22.685  1.00  0.00           C  
ATOM    135  OD1 ASN    11      51.333  -9.419 -22.801  1.00  0.00           O  
ATOM    136  ND2 ASN    11      51.437 -11.644 -23.045  1.00  0.00           N  
ATOM    137  H   ASN    11      47.239 -11.063 -24.293  1.00  0.00           H  
ATOM    138  HA  ASN    11      47.376  -9.946 -22.438  1.00  0.00           H  
ATOM    139 1HB  ASN    11      49.337 -10.297 -21.152  1.00  0.00           H  
ATOM    140 2HB  ASN    11      49.084 -11.707 -22.129  1.00  0.00           H  
ATOM    141 1HD2 ASN    11      52.378 -11.575 -23.407  1.00  0.00           H  
ATOM    142 2HD2 ASN    11      50.962 -12.533 -23.003  1.00  0.00           H  
ATOM    143  N   GLN    12      48.480  -7.772 -24.236  1.00  0.00           N  
ATOM    144  CA  GLN    12      48.777  -6.391 -24.513  1.00  0.00           C  
ATOM    145  C   GLN    12      48.031  -6.032 -25.785  1.00  0.00           C  
ATOM    146  O   GLN    12      47.967  -6.827 -26.725  1.00  0.00           O  
ATOM    147  CB  GLN    12      50.295  -6.225 -24.720  1.00  0.00           C  
ATOM    148  CG  GLN    12      50.727  -4.760 -24.938  1.00  0.00           C  
ATOM    149  CD  GLN    12      52.150  -4.683 -25.471  1.00  0.00           C  
ATOM    150  OE1 GLN    12      53.050  -5.301 -24.928  1.00  0.00           O  
ATOM    151  NE2 GLN    12      52.370  -3.947 -26.554  1.00  0.00           N  
ATOM    152  H   GLN    12      48.237  -8.350 -25.028  1.00  0.00           H  
ATOM    153  HA  GLN    12      48.431  -5.773 -23.684  1.00  0.00           H  
ATOM    154 1HB  GLN    12      50.829  -6.618 -23.852  1.00  0.00           H  
ATOM    155 2HB  GLN    12      50.613  -6.840 -25.565  1.00  0.00           H  
ATOM    156 1HG  GLN    12      50.083  -4.242 -25.645  1.00  0.00           H  
ATOM    157 2HG  GLN    12      50.663  -4.206 -24.001  1.00  0.00           H  
ATOM    158 1HE2 GLN    12      53.306  -3.889 -26.929  1.00  0.00           H  
ATOM    159 2HE2 GLN    12      51.608  -3.454 -26.994  1.00  0.00           H  
ATOM    160  N   THR    13      47.531  -4.796 -25.825  1.00  0.00           N  
ATOM    161  CA  THR    13      47.070  -4.181 -27.050  1.00  0.00           C  
ATOM    162  C   THR    13      48.063  -3.079 -27.368  1.00  0.00           C  
ATOM    163  O   THR    13      48.084  -2.069 -26.672  1.00  0.00           O  
ATOM    164  CB  THR    13      45.687  -3.539 -26.897  1.00  0.00           C  
ATOM    165  OG1 THR    13      44.747  -4.431 -26.349  1.00  0.00           O  
ATOM    166  CG2 THR    13      45.198  -3.076 -28.285  1.00  0.00           C  
ATOM    167  H   THR    13      47.607  -4.212 -25.002  1.00  0.00           H  
ATOM    168  HA  THR    13      47.042  -4.900 -27.871  1.00  0.00           H  
ATOM    169  HB  THR    13      45.740  -2.687 -26.226  1.00  0.00           H  
ATOM    170  HG1 THR    13      44.741  -5.217 -26.874  1.00  0.00           H  
ATOM    171 1HG2 THR    13      44.155  -3.321 -28.474  1.00  0.00           H  
ATOM    172 2HG2 THR    13      45.341  -2.003 -28.417  1.00  0.00           H  
ATOM    173 3HG2 THR    13      45.738  -3.564 -29.098  1.00  0.00           H  
ATOM    174  N   VAL    14      48.838  -3.245 -28.441  1.00  0.00           N  
ATOM    175  CA  VAL    14      49.661  -2.174 -28.973  1.00  0.00           C  
ATOM    176  C   VAL    14      48.852  -1.390 -29.996  1.00  0.00           C  
ATOM    177  O   VAL    14      48.171  -1.958 -30.850  1.00  0.00           O  
ATOM    178  CB  VAL    14      50.972  -2.729 -29.565  1.00  0.00           C  
ATOM    179  CG1 VAL    14      50.764  -3.709 -30.733  1.00  0.00           C  
ATOM    180  CG2 VAL    14      51.942  -1.604 -29.976  1.00  0.00           C  
ATOM    181  H   VAL    14      48.763  -4.095 -28.981  1.00  0.00           H  
ATOM    182  HA  VAL    14      49.934  -1.493 -28.171  1.00  0.00           H  
ATOM    183  HB  VAL    14      51.461  -3.293 -28.780  1.00  0.00           H  
ATOM    184 1HG1 VAL    14      51.713  -4.157 -31.028  1.00  0.00           H  
ATOM    185 2HG1 VAL    14      50.096  -4.527 -30.463  1.00  0.00           H  
ATOM    186 3HG1 VAL    14      50.356  -3.220 -31.617  1.00  0.00           H  
ATOM    187 1HG2 VAL    14      52.956  -1.989 -30.086  1.00  0.00           H  
ATOM    188 2HG2 VAL    14      51.657  -1.179 -30.939  1.00  0.00           H  
ATOM    189 3HG2 VAL    14      51.975  -0.780 -29.269  1.00  0.00           H  
ATOM    190  N   GLU    15      48.994  -0.073 -29.910  1.00  0.00           N  
ATOM    191  CA  GLU    15      48.619   0.868 -30.937  1.00  0.00           C  
ATOM    192  C   GLU    15      49.899   1.554 -31.405  1.00  0.00           C  
ATOM    193  O   GLU    15      50.956   1.405 -30.788  1.00  0.00           O  
ATOM    194  CB  GLU    15      47.631   1.864 -30.311  1.00  0.00           C  
ATOM    195  CG  GLU    15      46.925   2.763 -31.331  1.00  0.00           C  
ATOM    196  CD  GLU    15      46.091   1.993 -32.359  1.00  0.00           C  
ATOM    197  OE1 GLU    15      45.557   0.926 -31.983  1.00  0.00           O  
ATOM    198  OE2 GLU    15      46.022   2.472 -33.511  1.00  0.00           O  
ATOM    199  H   GLU    15      49.579   0.294 -29.170  1.00  0.00           H  
ATOM    200  HA  GLU    15      48.180   0.351 -31.791  1.00  0.00           H  
ATOM    201 1HB  GLU    15      46.874   1.319 -29.742  1.00  0.00           H  
ATOM    202 2HB  GLU    15      48.142   2.489 -29.579  1.00  0.00           H  
ATOM    203 1HG  GLU    15      46.267   3.380 -30.747  1.00  0.00           H  
ATOM    204 2HG  GLU    15      47.603   3.451 -31.830  1.00  0.00           H  
ATOM    205  N   GLU    16      49.811   2.352 -32.477  1.00  0.00           N  
ATOM    206  CA  GLU    16      50.877   3.269 -32.873  1.00  0.00           C  
ATOM    207  C   GLU    16      51.268   4.188 -31.711  1.00  0.00           C  
ATOM    208  O   GLU    16      52.439   4.288 -31.358  1.00  0.00           O  
ATOM    209  CB  GLU    16      50.435   4.145 -34.046  1.00  0.00           C  
ATOM    210  CG  GLU    16      50.261   3.405 -35.379  1.00  0.00           C  
ATOM    211  CD  GLU    16      49.984   4.381 -36.526  1.00  0.00           C  
ATOM    212  OE1 GLU    16      49.810   5.590 -36.249  1.00  0.00           O  
ATOM    213  OE2 GLU    16      49.955   3.899 -37.678  1.00  0.00           O  
ATOM    214  H   GLU    16      48.928   2.421 -32.964  1.00  0.00           H  
ATOM    215  HA  GLU    16      51.754   2.686 -33.164  1.00  0.00           H  
ATOM    216 1HB  GLU    16      49.503   4.655 -33.793  1.00  0.00           H  
ATOM    217 2HB  GLU    16      51.182   4.930 -34.185  1.00  0.00           H  
ATOM    218 1HG  GLU    16      51.164   2.841 -35.616  1.00  0.00           H  
ATOM    219 2HG  GLU    16      49.441   2.690 -35.316  1.00  0.00           H  
ATOM    220  N   MET    17      50.256   4.823 -31.106  1.00  0.00           N  
ATOM    221  CA  MET    17      50.428   5.793 -30.046  1.00  0.00           C  
ATOM    222  C   MET    17      50.724   5.197 -28.665  1.00  0.00           C  
ATOM    223  O   MET    17      51.433   5.836 -27.894  1.00  0.00           O  
ATOM    224  CB  MET    17      49.220   6.719 -29.994  1.00  0.00           C  
ATOM    225  CG  MET    17      47.949   6.079 -29.424  1.00  0.00           C  
ATOM    226  SD  MET    17      46.748   7.322 -29.022  1.00  0.00           S  
ATOM    227  CE  MET    17      47.655   8.348 -27.819  1.00  0.00           C  
ATOM    228  H   MET    17      49.320   4.668 -31.452  1.00  0.00           H  
ATOM    229  HA  MET    17      51.286   6.414 -30.313  1.00  0.00           H  
ATOM    230 1HB  MET    17      49.523   7.574 -29.393  1.00  0.00           H  
ATOM    231 2HB  MET    17      49.013   7.125 -30.985  1.00  0.00           H  
ATOM    232 1HG  MET    17      47.517   5.382 -30.141  1.00  0.00           H  
ATOM    233 2HG  MET    17      48.108   5.529 -28.505  1.00  0.00           H  
ATOM    234 1HE  MET    17      46.955   8.870 -27.171  1.00  0.00           H  
ATOM    235 2HE  MET    17      48.364   7.783 -27.214  1.00  0.00           H  
ATOM    236 3HE  MET    17      48.221   9.113 -28.349  1.00  0.00           H  
ATOM    237  N   LYS    18      50.132   4.045 -28.315  1.00  0.00           N  
ATOM    238  CA  LYS    18      50.187   3.511 -26.958  1.00  0.00           C  
ATOM    239  C   LYS    18      50.394   2.012 -26.936  1.00  0.00           C  
ATOM    240  O   LYS    18      50.517   1.352 -27.962  1.00  0.00           O  
ATOM    241  CB  LYS    18      48.908   3.857 -26.172  1.00  0.00           C  
ATOM    242  CG  LYS    18      47.638   3.061 -26.592  1.00  0.00           C  
ATOM    243  CD  LYS    18      46.759   2.734 -25.383  1.00  0.00           C  
ATOM    244  CE  LYS    18      45.482   1.977 -25.717  1.00  0.00           C  
ATOM    245  NZ  LYS    18      44.461   2.144 -24.655  1.00  0.00           N  
ATOM    246  H   LYS    18      49.580   3.548 -28.999  1.00  0.00           H  
ATOM    247  HA  LYS    18      51.040   3.931 -26.421  1.00  0.00           H  
ATOM    248 1HB  LYS    18      49.100   3.685 -25.112  1.00  0.00           H  
ATOM    249 2HB  LYS    18      48.763   4.928 -26.220  1.00  0.00           H  
ATOM    250 1HG  LYS    18      47.097   3.611 -27.360  1.00  0.00           H  
ATOM    251 2HG  LYS    18      47.860   2.111 -27.072  1.00  0.00           H  
ATOM    252 1HD  LYS    18      47.331   2.122 -24.688  1.00  0.00           H  
ATOM    253 2HD  LYS    18      46.522   3.651 -24.866  1.00  0.00           H  
ATOM    254 1HE  LYS    18      45.136   2.305 -26.686  1.00  0.00           H  
ATOM    255 2HE  LYS    18      45.710   0.921 -25.852  1.00  0.00           H  
ATOM    256 1HZ  LYS    18      43.587   1.712 -24.927  1.00  0.00           H  
ATOM    257 2HZ  LYS    18      44.775   1.727 -23.788  1.00  0.00           H  
ATOM    258 3HZ  LYS    18      44.282   3.124 -24.489  1.00  0.00           H  
ATOM    259  N   VAL    19      50.327   1.488 -25.715  1.00  0.00           N  
ATOM    260  CA  VAL    19      50.187   0.090 -25.404  1.00  0.00           C  
ATOM    261  C   VAL    19      49.328  -0.001 -24.149  1.00  0.00           C  
ATOM    262  O   VAL    19      49.691   0.542 -23.105  1.00  0.00           O  
ATOM    263  CB  VAL    19      51.571  -0.540 -25.190  1.00  0.00           C  
ATOM    264  CG1 VAL    19      52.382  -0.682 -26.484  1.00  0.00           C  
ATOM    265  CG2 VAL    19      52.398   0.202 -24.141  1.00  0.00           C  
ATOM    266  H   VAL    19      50.238   2.121 -24.933  1.00  0.00           H  
ATOM    267  HA  VAL    19      49.686  -0.401 -26.228  1.00  0.00           H  
ATOM    268  HB  VAL    19      51.410  -1.555 -24.822  1.00  0.00           H  
ATOM    269 1HG1 VAL    19      53.326  -1.191 -26.289  1.00  0.00           H  
ATOM    270 2HG1 VAL    19      51.841  -1.294 -27.193  1.00  0.00           H  
ATOM    271 3HG1 VAL    19      52.628   0.274 -26.944  1.00  0.00           H  
ATOM    272 1HG2 VAL    19      53.316   0.533 -24.610  1.00  0.00           H  
ATOM    273 2HG2 VAL    19      51.947   1.107 -23.743  1.00  0.00           H  
ATOM    274 3HG2 VAL    19      52.618  -0.452 -23.298  1.00  0.00           H  
ATOM    275  N   GLU    20      48.197  -0.702 -24.230  1.00  0.00           N  
ATOM    276  CA  GLU    20      47.434  -1.013 -23.043  1.00  0.00           C  
ATOM    277  C   GLU    20      47.820  -2.399 -22.566  1.00  0.00           C  
ATOM    278  O   GLU    20      47.877  -3.334 -23.361  1.00  0.00           O  
ATOM    279  CB  GLU    20      45.941  -0.974 -23.346  1.00  0.00           C  
ATOM    280  CG  GLU    20      45.082  -1.136 -22.086  1.00  0.00           C  
ATOM    281  CD  GLU    20      45.477  -0.123 -21.034  1.00  0.00           C  
ATOM    282  OE1 GLU    20      45.241   1.067 -21.311  1.00  0.00           O  
ATOM    283  OE2 GLU    20      46.054  -0.551 -20.012  1.00  0.00           O  
ATOM    284  H   GLU    20      47.951  -1.157 -25.101  1.00  0.00           H  
ATOM    285  HA  GLU    20      47.672  -0.292 -22.262  1.00  0.00           H  
ATOM    286 1HB  GLU    20      45.690  -0.039 -23.833  1.00  0.00           H  
ATOM    287 2HB  GLU    20      45.734  -1.779 -24.040  1.00  0.00           H  
ATOM    288 1HG  GLU    20      44.037  -0.959 -22.286  1.00  0.00           H  
ATOM    289 2HG  GLU    20      45.166  -2.144 -21.685  1.00  0.00           H  
ATOM    290  N   GLN    21      47.998  -2.528 -21.247  1.00  0.00           N  
ATOM    291  CA  GLN    21      48.261  -3.783 -20.559  1.00  0.00           C  
ATOM    292  C   GLN    21      46.953  -4.536 -20.322  1.00  0.00           C  
ATOM    293  O   GLN    21      46.588  -4.842 -19.187  1.00  0.00           O  
ATOM    294  CB  GLN    21      48.991  -3.481 -19.236  1.00  0.00           C  
ATOM    295  CG  GLN    21      50.440  -3.015 -19.428  1.00  0.00           C  
ATOM    296  CD  GLN    21      51.341  -4.103 -20.016  1.00  0.00           C  
ATOM    297  OE1 GLN    21      51.115  -5.294 -19.813  1.00  0.00           O  
ATOM    298  NE2 GLN    21      52.369  -3.692 -20.757  1.00  0.00           N  
ATOM    299  H   GLN    21      47.853  -1.711 -20.668  1.00  0.00           H  
ATOM    300  HA  GLN    21      48.879  -4.428 -21.186  1.00  0.00           H  
ATOM    301 1HB  GLN    21      48.442  -2.722 -18.677  1.00  0.00           H  
ATOM    302 2HB  GLN    21      49.002  -4.360 -18.591  1.00  0.00           H  
ATOM    303 1HG  GLN    21      50.470  -2.125 -20.057  1.00  0.00           H  
ATOM    304 2HG  GLN    21      50.849  -2.724 -18.461  1.00  0.00           H  
ATOM    305 1HE2 GLN    21      53.050  -4.378 -21.072  1.00  0.00           H  
ATOM    306 2HE2 GLN    21      52.534  -2.708 -20.906  1.00  0.00           H  
ATOM    307  N   TYR    22      46.244  -4.839 -21.412  1.00  0.00           N  
ATOM    308  CA  TYR    22      45.058  -5.662 -21.403  1.00  0.00           C  
ATOM    309  C   TYR    22      44.899  -6.279 -22.784  1.00  0.00           C  
ATOM    310  O   TYR    22      45.193  -5.647 -23.796  1.00  0.00           O  
ATOM    311  CB  TYR    22      43.844  -4.828 -20.964  1.00  0.00           C  
ATOM    312  CG  TYR    22      42.579  -5.647 -20.811  1.00  0.00           C  
ATOM    313  CD1 TYR    22      42.368  -6.313 -19.591  1.00  0.00           C  
ATOM    314  CD2 TYR    22      41.676  -5.862 -21.873  1.00  0.00           C  
ATOM    315  CE1 TYR    22      41.261  -7.164 -19.431  1.00  0.00           C  
ATOM    316  CE2 TYR    22      40.580  -6.716 -21.718  1.00  0.00           C  
ATOM    317  CZ  TYR    22      40.362  -7.360 -20.495  1.00  0.00           C  
ATOM    318  OH  TYR    22      39.296  -8.196 -20.355  1.00  0.00           O  
ATOM    319  H   TYR    22      46.598  -4.544 -22.313  1.00  0.00           H  
ATOM    320  HA  TYR    22      45.209  -6.475 -20.688  1.00  0.00           H  
ATOM    321 1HB  TYR    22      44.060  -4.410 -19.981  1.00  0.00           H  
ATOM    322 2HB  TYR    22      43.697  -3.957 -21.586  1.00  0.00           H  
ATOM    323  HD1 TYR    22      43.062  -6.184 -18.773  1.00  0.00           H  
ATOM    324  HD2 TYR    22      41.823  -5.480 -22.858  1.00  0.00           H  
ATOM    325  HE1 TYR    22      41.105  -7.670 -18.490  1.00  0.00           H  
ATOM    326  HE2 TYR    22      39.944  -6.926 -22.560  1.00  0.00           H  
ATOM    327  HH  TYR    22      38.752  -8.232 -21.126  1.00  0.00           H  
ATOM    328  N   GLY    23      44.413  -7.526 -22.796  1.00  0.00           N  
ATOM    329  CA  GLY    23      44.205  -8.324 -23.987  1.00  0.00           C  
ATOM    330  C   GLY    23      43.062  -7.775 -24.853  1.00  0.00           C  
ATOM    331  O   GLY    23      41.953  -7.596 -24.351  1.00  0.00           O  
ATOM    332  H   GLY    23      44.186  -7.958 -21.912  1.00  0.00           H  
ATOM    333 1HA  GLY    23      45.159  -8.429 -24.501  1.00  0.00           H  
ATOM    334 2HA  GLY    23      43.930  -9.330 -23.670  1.00  0.00           H  
ATOM    335  N   PRO    24      43.294  -7.553 -26.159  1.00  0.00           N  
ATOM    336  CA  PRO    24      42.257  -7.156 -27.115  1.00  0.00           C  
ATOM    337  C   PRO    24      41.411  -8.337 -27.616  1.00  0.00           C  
ATOM    338  O   PRO    24      40.669  -8.160 -28.579  1.00  0.00           O  
ATOM    339  CB  PRO    24      43.028  -6.480 -28.255  1.00  0.00           C  
ATOM    340  CG  PRO    24      44.388  -7.162 -28.242  1.00  0.00           C  
ATOM    341  CD  PRO    24      44.612  -7.565 -26.788  1.00  0.00           C  
ATOM    342  HA  PRO    24      41.577  -6.428 -26.667  1.00  0.00           H  
ATOM    343 1HB  PRO    24      42.547  -6.553 -29.231  1.00  0.00           H  
ATOM    344 2HB  PRO    24      43.128  -5.418 -28.046  1.00  0.00           H  
ATOM    345 1HG  PRO    24      45.187  -6.534 -28.638  1.00  0.00           H  
ATOM    346 2HG  PRO    24      44.331  -8.057 -28.862  1.00  0.00           H  
ATOM    347 1HD  PRO    24      45.288  -6.883 -26.280  1.00  0.00           H  
ATOM    348 2HD  PRO    24      45.057  -8.559 -26.750  1.00  0.00           H  
ATOM    349  N   GLN    25      41.492  -9.527 -26.988  1.00  0.00           N  
ATOM    350  CA  GLN    25      40.744 -10.719 -27.383  1.00  0.00           C  
ATOM    351  C   GLN    25      39.234 -10.515 -27.308  1.00  0.00           C  
ATOM    352  O   GLN    25      38.522 -10.838 -28.257  1.00  0.00           O  
ATOM    353  CB  GLN    25      41.167 -11.947 -26.551  1.00  0.00           C  
ATOM    354  CG  GLN    25      40.588 -13.289 -27.061  1.00  0.00           C  
ATOM    355  CD  GLN    25      41.060 -13.698 -28.463  1.00  0.00           C  
ATOM    356  OE1 GLN    25      40.491 -14.605 -29.062  1.00  0.00           O  
ATOM    357  NE2 GLN    25      42.115 -13.071 -28.993  1.00  0.00           N  
ATOM    358  H   GLN    25      42.120  -9.613 -26.202  1.00  0.00           H  
ATOM    359  HA  GLN    25      40.985 -10.874 -28.433  1.00  0.00           H  
ATOM    360 1HB  GLN    25      42.256 -12.012 -26.520  1.00  0.00           H  
ATOM    361 2HB  GLN    25      40.866 -11.806 -25.512  1.00  0.00           H  
ATOM    362 1HG  GLN    25      40.883 -14.083 -26.376  1.00  0.00           H  
ATOM    363 2HG  GLN    25      39.497 -13.275 -27.046  1.00  0.00           H  
ATOM    364 1HE2 GLN    25      42.445 -13.341 -29.909  1.00  0.00           H  
ATOM    365 2HE2 GLN    25      42.586 -12.340 -28.481  1.00  0.00           H  
ATOM    366  N   THR    26      38.767  -9.925 -26.197  1.00  0.00           N  
ATOM    367  CA  THR    26      37.381  -9.503 -26.007  1.00  0.00           C  
ATOM    368  C   THR    26      36.987  -8.380 -26.997  1.00  0.00           C  
ATOM    369  O   THR    26      35.804  -8.135 -27.201  1.00  0.00           O  
ATOM    370  CB  THR    26      37.155  -9.117 -24.514  1.00  0.00           C  
ATOM    371  OG1 THR    26      37.368 -10.238 -23.695  1.00  0.00           O  
ATOM    372  CG2 THR    26      35.748  -8.571 -24.215  1.00  0.00           C  
ATOM    373  H   THR    26      39.418  -9.713 -25.456  1.00  0.00           H  
ATOM    374  HA  THR    26      36.737 -10.355 -26.236  1.00  0.00           H  
ATOM    375  HB  THR    26      37.903  -8.454 -24.105  1.00  0.00           H  
ATOM    376  HG1 THR    26      37.188  -9.999 -22.798  1.00  0.00           H  
ATOM    377 1HG2 THR    26      35.598  -8.439 -23.144  1.00  0.00           H  
ATOM    378 2HG2 THR    26      35.586  -7.595 -24.672  1.00  0.00           H  
ATOM    379 3HG2 THR    26      34.973  -9.248 -24.577  1.00  0.00           H  
ATOM    380  N   THR    27      37.996  -7.690 -27.559  1.00  0.00           N  
ATOM    381  CA  THR    27      38.026  -6.397 -28.234  1.00  0.00           C  
ATOM    382  C   THR    27      37.463  -5.229 -27.401  1.00  0.00           C  
ATOM    383  O   THR    27      36.957  -4.276 -27.994  1.00  0.00           O  
ATOM    384  CB  THR    27      37.424  -6.508 -29.664  1.00  0.00           C  
ATOM    385  OG1 THR    27      37.859  -5.408 -30.440  1.00  0.00           O  
ATOM    386  CG2 THR    27      35.880  -6.543 -29.761  1.00  0.00           C  
ATOM    387  H   THR    27      38.915  -8.073 -27.388  1.00  0.00           H  
ATOM    388  HA  THR    27      39.084  -6.164 -28.346  1.00  0.00           H  
ATOM    389  HB  THR    27      37.826  -7.397 -30.152  1.00  0.00           H  
ATOM    390  HG1 THR    27      37.515  -5.500 -31.316  1.00  0.00           H  
ATOM    391 1HG2 THR    27      35.563  -6.375 -30.791  1.00  0.00           H  
ATOM    392 2HG2 THR    27      35.485  -7.522 -29.504  1.00  0.00           H  
ATOM    393 3HG2 THR    27      35.371  -5.798 -29.152  1.00  0.00           H  
ATOM    394  N   PRO    28      37.557  -5.203 -26.051  1.00  0.00           N  
ATOM    395  CA  PRO    28      36.934  -4.140 -25.269  1.00  0.00           C  
ATOM    396  C   PRO    28      37.856  -2.917 -25.300  1.00  0.00           C  
ATOM    397  O   PRO    28      37.425  -1.826 -24.939  1.00  0.00           O  
ATOM    398  CB  PRO    28      36.805  -4.702 -23.862  1.00  0.00           C  
ATOM    399  CG  PRO    28      38.076  -5.520 -23.714  1.00  0.00           C  
ATOM    400  CD  PRO    28      38.431  -5.963 -25.146  1.00  0.00           C  
ATOM    401  HA  PRO    28      35.950  -3.866 -25.653  1.00  0.00           H  
ATOM    402 1HB  PRO    28      36.703  -3.936 -23.092  1.00  0.00           H  
ATOM    403 2HB  PRO    28      35.930  -5.350 -23.803  1.00  0.00           H  
ATOM    404 1HG  PRO    28      37.910  -6.359 -23.041  1.00  0.00           H  
ATOM    405 2HG  PRO    28      38.874  -4.901 -23.300  1.00  0.00           H  
ATOM    406 1HD  PRO    28      38.417  -7.014 -25.287  1.00  0.00           H  
ATOM    407 2HD  PRO    28      39.470  -5.704 -25.353  1.00  0.00           H  
ATOM    408  N   ARG    29      39.124  -3.131 -25.720  1.00  0.00           N  
ATOM    409  CA  ARG    29      40.160  -2.147 -25.830  1.00  0.00           C  
ATOM    410  C   ARG    29      39.687  -1.003 -26.689  1.00  0.00           C  
ATOM    411  O   ARG    29      39.309  -1.186 -27.846  1.00  0.00           O  
ATOM    412  CB  ARG    29      41.458  -2.693 -26.466  1.00  0.00           C  
ATOM    413  CG  ARG    29      42.559  -1.596 -26.548  1.00  0.00           C  
ATOM    414  CD  ARG    29      43.330  -1.294 -25.272  1.00  0.00           C  
ATOM    415  NE  ARG    29      42.491  -1.285 -24.077  1.00  0.00           N  
ATOM    416  CZ  ARG    29      42.217  -2.402 -23.390  1.00  0.00           C  
ATOM    417  NH1 ARG    29      42.765  -3.566 -23.757  1.00  0.00           N  
ATOM    418  NH2 ARG    29      41.396  -2.351 -22.339  1.00  0.00           N  
ATOM    419  H   ARG    29      39.365  -4.068 -26.003  1.00  0.00           H  
ATOM    420  HA  ARG    29      40.291  -1.807 -24.809  1.00  0.00           H  
ATOM    421 1HB  ARG    29      41.805  -3.603 -25.988  1.00  0.00           H  
ATOM    422 2HB  ARG    29      41.236  -3.016 -27.484  1.00  0.00           H  
ATOM    423 1HG  ARG    29      43.274  -1.894 -27.290  1.00  0.00           H  
ATOM    424 2HG  ARG    29      42.206  -0.658 -26.969  1.00  0.00           H  
ATOM    425 1HD  ARG    29      44.078  -2.058 -25.162  1.00  0.00           H  
ATOM    426 2HD  ARG    29      43.847  -0.345 -25.367  1.00  0.00           H  
ATOM    427  HE  ARG    29      42.101  -0.400 -23.770  1.00  0.00           H  
ATOM    428 1HH1 ARG    29      42.593  -4.403 -23.225  1.00  0.00           H  
ATOM    429 2HH1 ARG    29      43.400  -3.609 -24.544  1.00  0.00           H  
ATOM    430 1HH2 ARG    29      41.184  -3.177 -21.799  1.00  0.00           H  
ATOM    431 2HH2 ARG    29      40.976  -1.463 -22.074  1.00  0.00           H  
ATOM    432  N   GLY    30      39.809   0.172 -26.097  1.00  0.00           N  
ATOM    433  CA  GLY    30      39.738   1.419 -26.787  1.00  0.00           C  
ATOM    434  C   GLY    30      41.036   2.146 -26.514  1.00  0.00           C  
ATOM    435  O   GLY    30      41.680   1.936 -25.480  1.00  0.00           O  
ATOM    436  H   GLY    30      40.098   0.209 -25.129  1.00  0.00           H  
ATOM    437 1HA  GLY    30      39.567   1.319 -27.861  1.00  0.00           H  
ATOM    438 2HA  GLY    30      38.892   1.944 -26.364  1.00  0.00           H  
ATOM    439  N   GLU    31      41.415   3.016 -27.453  1.00  0.00           N  
ATOM    440  CA  GLU    31      42.604   3.822 -27.312  1.00  0.00           C  
ATOM    441  C   GLU    31      42.459   4.780 -26.127  1.00  0.00           C  
ATOM    442  O   GLU    31      41.373   5.256 -25.791  1.00  0.00           O  
ATOM    443  CB  GLU    31      42.926   4.544 -28.620  1.00  0.00           C  
ATOM    444  CG  GLU    31      43.624   3.730 -29.701  1.00  0.00           C  
ATOM    445  CD  GLU    31      43.775   4.627 -30.933  1.00  0.00           C  
ATOM    446  OE1 GLU    31      42.765   4.784 -31.650  1.00  0.00           O  
ATOM    447  OE2 GLU    31      44.871   5.202 -31.100  1.00  0.00           O  
ATOM    448  H   GLU    31      40.825   3.167 -28.259  1.00  0.00           H  
ATOM    449  HA  GLU    31      43.411   3.143 -27.108  1.00  0.00           H  
ATOM    450 1HB  GLU    31      41.985   4.858 -29.056  1.00  0.00           H  
ATOM    451 2HB  GLU    31      43.534   5.429 -28.421  1.00  0.00           H  
ATOM    452 1HG  GLU    31      44.594   3.388 -29.343  1.00  0.00           H  
ATOM    453 2HG  GLU    31      43.043   2.845 -29.963  1.00  0.00           H  
ATOM    454  N   LEU    32      43.604   5.064 -25.523  1.00  0.00           N  
ATOM    455  CA  LEU    32      43.763   5.989 -24.431  1.00  0.00           C  
ATOM    456  C   LEU    32      43.489   7.450 -24.785  1.00  0.00           C  
ATOM    457  O   LEU    32      43.493   8.282 -23.894  1.00  0.00           O  
ATOM    458  CB  LEU    32      45.146   5.900 -23.808  1.00  0.00           C  
ATOM    459  CG  LEU    32      46.283   6.461 -24.675  1.00  0.00           C  
ATOM    460  CD1 LEU    32      46.220   6.055 -26.132  1.00  0.00           C  
ATOM    461  CD2 LEU    32      46.494   7.995 -24.553  1.00  0.00           C  
ATOM    462  H   LEU    32      44.449   4.665 -25.902  1.00  0.00           H  
ATOM    463  HA  LEU    32      43.077   5.576 -23.715  1.00  0.00           H  
ATOM    464 1HB  LEU    32      45.155   6.425 -22.855  1.00  0.00           H  
ATOM    465 2HB  LEU    32      45.323   4.863 -23.567  1.00  0.00           H  
ATOM    466  HG  LEU    32      47.162   5.935 -24.348  1.00  0.00           H  
ATOM    467 1HD1 LEU    32      47.194   6.157 -26.572  1.00  0.00           H  
ATOM    468 2HD1 LEU    32      45.909   5.039 -26.312  1.00  0.00           H  
ATOM    469 3HD1 LEU    32      45.540   6.681 -26.697  1.00  0.00           H  
ATOM    470 1HD2 LEU    32      47.507   8.268 -24.848  1.00  0.00           H  
ATOM    471 2HD2 LEU    32      45.842   8.581 -25.194  1.00  0.00           H  
ATOM    472 3HD2 LEU    32      46.338   8.350 -23.536  1.00  0.00           H  
ATOM    473  N   VAL    33      43.422   7.830 -26.064  1.00  0.00           N  
ATOM    474  CA  VAL    33      43.009   9.175 -26.437  1.00  0.00           C  
ATOM    475  C   VAL    33      41.502   9.223 -26.701  1.00  0.00           C  
ATOM    476  O   VAL    33      40.877  10.166 -26.221  1.00  0.00           O  
ATOM    477  CB  VAL    33      43.937   9.935 -27.419  1.00  0.00           C  
ATOM    478  CG1 VAL    33      44.231   9.269 -28.755  1.00  0.00           C  
ATOM    479  CG2 VAL    33      43.365  11.322 -27.741  1.00  0.00           C  
ATOM    480  H   VAL    33      43.501   7.133 -26.789  1.00  0.00           H  
ATOM    481  HA  VAL    33      43.108   9.809 -25.564  1.00  0.00           H  
ATOM    482  HB  VAL    33      44.890  10.070 -26.908  1.00  0.00           H  
ATOM    483 1HG1 VAL    33      45.104   9.720 -29.228  1.00  0.00           H  
ATOM    484 2HG1 VAL    33      44.426   8.218 -28.601  1.00  0.00           H  
ATOM    485 3HG1 VAL    33      43.406   9.369 -29.460  1.00  0.00           H  
ATOM    486 1HG2 VAL    33      44.074  11.909 -28.323  1.00  0.00           H  
ATOM    487 2HG2 VAL    33      42.468  11.249 -28.357  1.00  0.00           H  
ATOM    488 3HG2 VAL    33      43.074  11.883 -26.856  1.00  0.00           H  
ATOM    489  N   PRO    34      40.889   8.268 -27.432  1.00  0.00           N  
ATOM    490  CA  PRO    34      39.470   8.314 -27.777  1.00  0.00           C  
ATOM    491  C   PRO    34      38.461   8.107 -26.640  1.00  0.00           C  
ATOM    492  O   PRO    34      37.489   8.856 -26.618  1.00  0.00           O  
ATOM    493  CB  PRO    34      39.253   7.245 -28.854  1.00  0.00           C  
ATOM    494  CG  PRO    34      40.591   7.176 -29.536  1.00  0.00           C  
ATOM    495  CD  PRO    34      41.536   7.368 -28.368  1.00  0.00           C  
ATOM    496  HA  PRO    34      39.281   9.290 -28.229  1.00  0.00           H  
ATOM    497 1HB  PRO    34      39.022   6.271 -28.417  1.00  0.00           H  
ATOM    498 2HB  PRO    34      38.448   7.501 -29.543  1.00  0.00           H  
ATOM    499 1HG  PRO    34      40.698   8.006 -30.236  1.00  0.00           H  
ATOM    500 2HG  PRO    34      40.736   6.254 -30.097  1.00  0.00           H  
ATOM    501 1HD  PRO    34      42.529   7.562 -28.702  1.00  0.00           H  
ATOM    502 2HD  PRO    34      41.547   6.457 -27.817  1.00  0.00           H  
ATOM    503  N   ASP    35      38.594   7.088 -25.772  1.00  0.00           N  
ATOM    504  CA  ASP    35      37.492   6.688 -24.881  1.00  0.00           C  
ATOM    505  C   ASP    35      37.996   6.140 -23.549  1.00  0.00           C  
ATOM    506  O   ASP    35      39.013   5.463 -23.576  1.00  0.00           O  
ATOM    507  CB  ASP    35      36.612   5.616 -25.568  1.00  0.00           C  
ATOM    508  CG  ASP    35      37.294   4.252 -25.719  1.00  0.00           C  
ATOM    509  OD1 ASP    35      38.414   4.251 -26.273  1.00  0.00           O  
ATOM    510  OD2 ASP    35      36.702   3.255 -25.251  1.00  0.00           O  
ATOM    511  H   ASP    35      39.392   6.467 -25.829  1.00  0.00           H  
ATOM    512  HA  ASP    35      36.870   7.560 -24.707  1.00  0.00           H  
ATOM    513 1HB  ASP    35      35.690   5.479 -25.001  1.00  0.00           H  
ATOM    514 2HB  ASP    35      36.305   5.957 -26.557  1.00  0.00           H  
ATOM    515  N   PRO    36      37.275   6.348 -22.428  1.00  0.00           N  
ATOM    516  CA  PRO    36      37.608   5.849 -21.084  1.00  0.00           C  
ATOM    517  C   PRO    36      38.098   4.402 -20.995  1.00  0.00           C  
ATOM    518  O   PRO    36      37.697   3.550 -21.790  1.00  0.00           O  
ATOM    519  CB  PRO    36      36.324   6.073 -20.281  1.00  0.00           C  
ATOM    520  CG  PRO    36      35.694   7.293 -20.921  1.00  0.00           C  
ATOM    521  CD  PRO    36      36.063   7.168 -22.385  1.00  0.00           C  
ATOM    522  HA  PRO    36      38.377   6.451 -20.633  1.00  0.00           H  
ATOM    523 1HB  PRO    36      35.640   5.233 -20.405  1.00  0.00           H  
ATOM    524 2HB  PRO    36      36.510   6.216 -19.216  1.00  0.00           H  
ATOM    525 1HG  PRO    36      36.143   8.203 -20.534  1.00  0.00           H  
ATOM    526 2HG  PRO    36      34.618   7.355 -20.756  1.00  0.00           H  
ATOM    527 1HD  PRO    36      36.211   8.167 -22.797  1.00  0.00           H  
ATOM    528 2HD  PRO    36      35.265   6.672 -22.939  1.00  0.00           H  
ATOM    529  N   GLU    37      38.920   4.151 -19.962  1.00  0.00           N  
ATOM    530  CA  GLU    37      39.485   2.856 -19.614  1.00  0.00           C  
ATOM    531  C   GLU    37      38.780   2.093 -18.482  1.00  0.00           C  
ATOM    532  O   GLU    37      39.453   1.290 -17.839  1.00  0.00           O  
ATOM    533  CB  GLU    37      40.971   3.049 -19.220  1.00  0.00           C  
ATOM    534  CG  GLU    37      41.964   3.269 -20.346  1.00  0.00           C  
ATOM    535  CD  GLU    37      41.723   2.501 -21.648  1.00  0.00           C  
ATOM    536  OE1 GLU    37      40.827   2.895 -22.423  1.00  0.00           O  
ATOM    537  OE2 GLU    37      42.436   1.497 -21.854  1.00  0.00           O  
ATOM    538  H   GLU    37      39.229   4.941 -19.412  1.00  0.00           H  
ATOM    539  HA  GLU    37      39.400   2.201 -20.466  1.00  0.00           H  
ATOM    540 1HB  GLU    37      41.062   3.860 -18.496  1.00  0.00           H  
ATOM    541 2HB  GLU    37      41.370   2.179 -18.712  1.00  0.00           H  
ATOM    542 1HG  GLU    37      42.045   4.328 -20.512  1.00  0.00           H  
ATOM    543 2HG  GLU    37      42.933   2.950 -19.976  1.00  0.00           H  
ATOM    544  N   PRO    38      37.461   2.197 -18.199  1.00  0.00           N  
ATOM    545  CA  PRO    38      36.858   1.464 -17.089  1.00  0.00           C  
ATOM    546  C   PRO    38      36.823  -0.059 -17.310  1.00  0.00           C  
ATOM    547  O   PRO    38      36.576  -0.802 -16.366  1.00  0.00           O  
ATOM    548  CB  PRO    38      35.467   2.057 -16.907  1.00  0.00           C  
ATOM    549  CG  PRO    38      35.075   2.396 -18.329  1.00  0.00           C  
ATOM    550  CD  PRO    38      36.392   2.841 -18.951  1.00  0.00           C  
ATOM    551  HA  PRO    38      37.437   1.679 -16.194  1.00  0.00           H  
ATOM    552 1HB  PRO    38      34.758   1.385 -16.421  1.00  0.00           H  
ATOM    553 2HB  PRO    38      35.524   2.967 -16.307  1.00  0.00           H  
ATOM    554 1HG  PRO    38      34.301   3.161 -18.387  1.00  0.00           H  
ATOM    555 2HG  PRO    38      34.705   1.503 -18.836  1.00  0.00           H  
ATOM    556 1HD  PRO    38      36.493   3.912 -18.817  1.00  0.00           H  
ATOM    557 2HD  PRO    38      36.393   2.560 -20.000  1.00  0.00           H  
ATOM    558  N   GLU    39      37.090  -0.543 -18.534  1.00  0.00           N  
ATOM    559  CA  GLU    39      37.315  -1.957 -18.821  1.00  0.00           C  
ATOM    560  C   GLU    39      38.541  -2.509 -18.087  1.00  0.00           C  
ATOM    561  O   GLU    39      38.537  -3.663 -17.668  1.00  0.00           O  
ATOM    562  CB  GLU    39      37.374  -2.253 -20.331  1.00  0.00           C  
ATOM    563  CG  GLU    39      38.624  -1.765 -21.085  1.00  0.00           C  
ATOM    564  CD  GLU    39      38.676  -0.268 -21.343  1.00  0.00           C  
ATOM    565  OE1 GLU    39      37.638   0.408 -21.161  1.00  0.00           O  
ATOM    566  OE2 GLU    39      39.778   0.158 -21.732  1.00  0.00           O  
ATOM    567  H   GLU    39      37.246   0.104 -19.300  1.00  0.00           H  
ATOM    568  HA  GLU    39      36.447  -2.492 -18.432  1.00  0.00           H  
ATOM    569 1HB  GLU    39      37.321  -3.335 -20.461  1.00  0.00           H  
ATOM    570 2HB  GLU    39      36.472  -1.876 -20.814  1.00  0.00           H  
ATOM    571 1HG  GLU    39      39.532  -2.081 -20.577  1.00  0.00           H  
ATOM    572 2HG  GLU    39      38.637  -2.247 -22.063  1.00  0.00           H  
ATOM    573  N   LEU    40      39.580  -1.678 -17.931  1.00  0.00           N  
ATOM    574  CA  LEU    40      40.789  -2.002 -17.202  1.00  0.00           C  
ATOM    575  C   LEU    40      40.535  -2.146 -15.706  1.00  0.00           C  
ATOM    576  O   LEU    40      41.006  -3.108 -15.101  1.00  0.00           O  
ATOM    577  CB  LEU    40      41.807  -0.891 -17.397  1.00  0.00           C  
ATOM    578  CG  LEU    40      42.393  -0.683 -18.777  1.00  0.00           C  
ATOM    579  CD1 LEU    40      43.450   0.415 -18.628  1.00  0.00           C  
ATOM    580  CD2 LEU    40      42.961  -1.985 -19.351  1.00  0.00           C  
ATOM    581  H   LEU    40      39.497  -0.739 -18.298  1.00  0.00           H  
ATOM    582  HA  LEU    40      41.181  -2.957 -17.554  1.00  0.00           H  
ATOM    583 1HB  LEU    40      41.356   0.044 -17.081  1.00  0.00           H  
ATOM    584 2HB  LEU    40      42.633  -1.075 -16.733  1.00  0.00           H  
ATOM    585  HG  LEU    40      41.604  -0.322 -19.439  1.00  0.00           H  
ATOM    586 1HD1 LEU    40      43.603   0.918 -19.569  1.00  0.00           H  
ATOM    587 2HD1 LEU    40      43.140   1.198 -17.940  1.00  0.00           H  
ATOM    588 3HD1 LEU    40      44.394   0.033 -18.244  1.00  0.00           H  
ATOM    589 1HD2 LEU    40      43.333  -1.820 -20.351  1.00  0.00           H  
ATOM    590 2HD2 LEU    40      43.776  -2.373 -18.741  1.00  0.00           H  
ATOM    591 3HD2 LEU    40      42.201  -2.758 -19.450  1.00  0.00           H  
ATOM    592  N   ILE    41      39.838  -1.169 -15.111  1.00  0.00           N  
ATOM    593  CA  ILE    41      39.534  -1.157 -13.690  1.00  0.00           C  
ATOM    594  C   ILE    41      38.205  -0.482 -13.430  1.00  0.00           C  
ATOM    595  O   ILE    41      37.752   0.330 -14.226  1.00  0.00           O  
ATOM    596  CB  ILE    41      40.646  -0.412 -12.937  1.00  0.00           C  
ATOM    597  CG1 ILE    41      40.746  -0.912 -11.503  1.00  0.00           C  
ATOM    598  CG2 ILE    41      40.592   1.125 -13.073  1.00  0.00           C  
ATOM    599  CD1 ILE    41      41.990  -0.389 -10.797  1.00  0.00           C  
ATOM    600  H   ILE    41      39.443  -0.431 -15.677  1.00  0.00           H  
ATOM    601  HA  ILE    41      39.449  -2.188 -13.339  1.00  0.00           H  
ATOM    602  HB  ILE    41      41.560  -0.708 -13.384  1.00  0.00           H  
ATOM    603 1HG1 ILE    41      39.827  -0.674 -10.988  1.00  0.00           H  
ATOM    604 2HG1 ILE    41      40.804  -2.001 -11.502  1.00  0.00           H  
ATOM    605 1HG2 ILE    41      41.497   1.618 -12.724  1.00  0.00           H  
ATOM    606 2HG2 ILE    41      40.429   1.429 -14.107  1.00  0.00           H  
ATOM    607 3HG2 ILE    41      39.775   1.530 -12.493  1.00  0.00           H  
ATOM    608 1HD1 ILE    41      42.061  -0.785  -9.786  1.00  0.00           H  
ATOM    609 2HD1 ILE    41      42.857  -0.695 -11.371  1.00  0.00           H  
ATOM    610 3HD1 ILE    41      42.022   0.695 -10.736  1.00  0.00           H  
ATOM    611  N   ASP    42      37.652  -0.718 -12.238  1.00  0.00           N  
ATOM    612  CA  ASP    42      36.446  -0.073 -11.743  1.00  0.00           C  
ATOM    613  C   ASP    42      36.577   1.446 -11.737  1.00  0.00           C  
ATOM    614  O   ASP    42      37.638   1.982 -11.419  1.00  0.00           O  
ATOM    615  CB  ASP    42      36.162  -0.572 -10.315  1.00  0.00           C  
ATOM    616  CG  ASP    42      35.814  -2.059 -10.258  1.00  0.00           C  
ATOM    617  OD1 ASP    42      35.526  -2.641 -11.328  1.00  0.00           O  
ATOM    618  OD2 ASP    42      35.855  -2.595  -9.132  1.00  0.00           O  
ATOM    619  H   ASP    42      38.093  -1.392 -11.630  1.00  0.00           H  
ATOM    620  HA  ASP    42      35.620  -0.339 -12.407  1.00  0.00           H  
ATOM    621 1HB  ASP    42      37.019  -0.389  -9.666  1.00  0.00           H  
ATOM    622 2HB  ASP    42      35.322  -0.026  -9.882  1.00  0.00           H  
ATOM    623  N   SER    43      35.468   2.118 -12.069  1.00  0.00           N  
ATOM    624  CA  SER    43      35.301   3.569 -12.089  1.00  0.00           C  
ATOM    625  C   SER    43      35.683   4.226 -10.758  1.00  0.00           C  
ATOM    626  O   SER    43      36.173   5.352 -10.752  1.00  0.00           O  
ATOM    627  CB  SER    43      33.854   3.919 -12.457  1.00  0.00           C  
ATOM    628  OG  SER    43      33.586   3.525 -13.785  1.00  0.00           O  
ATOM    629  H   SER    43      34.661   1.576 -12.344  1.00  0.00           H  
ATOM    630  HA  SER    43      35.950   3.979 -12.862  1.00  0.00           H  
ATOM    631 1HB  SER    43      33.145   3.436 -11.783  1.00  0.00           H  
ATOM    632 2HB  SER    43      33.687   4.995 -12.384  1.00  0.00           H  
ATOM    633  HG  SER    43      32.700   3.773 -14.002  1.00  0.00           H  
ATOM    634  N   THR    44      35.481   3.508  -9.638  1.00  0.00           N  
ATOM    635  CA  THR    44      35.848   3.935  -8.292  1.00  0.00           C  
ATOM    636  C   THR    44      37.356   4.197  -8.164  1.00  0.00           C  
ATOM    637  O   THR    44      37.774   5.115  -7.469  1.00  0.00           O  
ATOM    638  CB  THR    44      35.397   2.933  -7.218  1.00  0.00           C  
ATOM    639  OG1 THR    44      33.997   2.772  -7.308  1.00  0.00           O  
ATOM    640  CG2 THR    44      35.693   3.439  -5.790  1.00  0.00           C  
ATOM    641  H   THR    44      35.056   2.596  -9.726  1.00  0.00           H  
ATOM    642  HA  THR    44      35.277   4.838  -8.118  1.00  0.00           H  
ATOM    643  HB  THR    44      35.867   1.961  -7.375  1.00  0.00           H  
ATOM    644  HG1 THR    44      33.721   2.150  -6.652  1.00  0.00           H  
ATOM    645 1HG2 THR    44      35.244   2.783  -5.044  1.00  0.00           H  
ATOM    646 2HG2 THR    44      36.761   3.467  -5.573  1.00  0.00           H  
ATOM    647 3HG2 THR    44      35.292   4.441  -5.629  1.00  0.00           H  
ATOM    648  N   LYS    45      38.180   3.378  -8.823  1.00  0.00           N  
ATOM    649  CA  LYS    45      39.631   3.495  -8.795  1.00  0.00           C  
ATOM    650  C   LYS    45      40.103   4.753  -9.521  1.00  0.00           C  
ATOM    651  O   LYS    45      41.036   5.397  -9.052  1.00  0.00           O  
ATOM    652  CB  LYS    45      40.272   2.241  -9.380  1.00  0.00           C  
ATOM    653  CG  LYS    45      39.778   0.962  -8.691  1.00  0.00           C  
ATOM    654  CD  LYS    45      40.275   0.759  -7.271  1.00  0.00           C  
ATOM    655  CE  LYS    45      39.937  -0.659  -6.795  1.00  0.00           C  
ATOM    656  NZ  LYS    45      40.409  -0.876  -5.422  1.00  0.00           N  
ATOM    657  H   LYS    45      37.783   2.658  -9.411  1.00  0.00           H  
ATOM    658  HA  LYS    45      39.943   3.584  -7.753  1.00  0.00           H  
ATOM    659 1HB  LYS    45      40.055   2.185 -10.442  1.00  0.00           H  
ATOM    660 2HB  LYS    45      41.357   2.314  -9.293  1.00  0.00           H  
ATOM    661 1HG  LYS    45      38.692   0.883  -8.726  1.00  0.00           H  
ATOM    662 2HG  LYS    45      40.132   0.097  -9.205  1.00  0.00           H  
ATOM    663 1HD  LYS    45      41.355   0.912  -7.233  1.00  0.00           H  
ATOM    664 2HD  LYS    45      39.825   1.498  -6.607  1.00  0.00           H  
ATOM    665 1HE  LYS    45      38.860  -0.825  -6.827  1.00  0.00           H  
ATOM    666 2HE  LYS    45      40.399  -1.406  -7.442  1.00  0.00           H  
ATOM    667 1HZ  LYS    45      40.163  -1.809  -5.125  1.00  0.00           H  
ATOM    668 2HZ  LYS    45      41.413  -0.766  -5.387  1.00  0.00           H  
ATOM    669 3HZ  LYS    45      39.976  -0.203  -4.806  1.00  0.00           H  
ATOM    670  N   LEU    46      39.419   5.123 -10.617  1.00  0.00           N  
ATOM    671  CA  LEU    46      39.612   6.364 -11.363  1.00  0.00           C  
ATOM    672  C   LEU    46      39.267   7.572 -10.496  1.00  0.00           C  
ATOM    673  O   LEU    46      40.016   8.540 -10.470  1.00  0.00           O  
ATOM    674  CB  LEU    46      38.742   6.428 -12.629  1.00  0.00           C  
ATOM    675  CG  LEU    46      39.121   5.501 -13.790  1.00  0.00           C  
ATOM    676  CD1 LEU    46      39.057   4.021 -13.441  1.00  0.00           C  
ATOM    677  CD2 LEU    46      38.213   5.767 -14.981  1.00  0.00           C  
ATOM    678  H   LEU    46      38.664   4.525 -10.923  1.00  0.00           H  
ATOM    679  HA  LEU    46      40.658   6.429 -11.662  1.00  0.00           H  
ATOM    680 1HB  LEU    46      37.694   6.279 -12.385  1.00  0.00           H  
ATOM    681 2HB  LEU    46      38.791   7.445 -13.015  1.00  0.00           H  
ATOM    682  HG  LEU    46      40.120   5.745 -14.119  1.00  0.00           H  
ATOM    683 1HD1 LEU    46      39.193   3.406 -14.330  1.00  0.00           H  
ATOM    684 2HD1 LEU    46      39.846   3.756 -12.741  1.00  0.00           H  
ATOM    685 3HD1 LEU    46      38.097   3.769 -13.010  1.00  0.00           H  
ATOM    686 1HD2 LEU    46      38.616   5.321 -15.890  1.00  0.00           H  
ATOM    687 2HD2 LEU    46      37.221   5.344 -14.820  1.00  0.00           H  
ATOM    688 3HD2 LEU    46      38.070   6.836 -15.124  1.00  0.00           H  
ATOM    689  N   ILE    47      38.145   7.545  -9.758  1.00  0.00           N  
ATOM    690  CA  ILE    47      37.854   8.629  -8.822  1.00  0.00           C  
ATOM    691  C   ILE    47      38.878   8.660  -7.686  1.00  0.00           C  
ATOM    692  O   ILE    47      39.200   9.721  -7.170  1.00  0.00           O  
ATOM    693  CB  ILE    47      36.413   8.675  -8.286  1.00  0.00           C  
ATOM    694  CG1 ILE    47      36.099   7.574  -7.261  1.00  0.00           C  
ATOM    695  CG2 ILE    47      35.404   8.697  -9.447  1.00  0.00           C  
ATOM    696  CD1 ILE    47      34.864   7.807  -6.400  1.00  0.00           C  
ATOM    697  H   ILE    47      37.521   6.750  -9.806  1.00  0.00           H  
ATOM    698  HA  ILE    47      37.963   9.528  -9.422  1.00  0.00           H  
ATOM    699  HB  ILE    47      36.313   9.628  -7.764  1.00  0.00           H  
ATOM    700 1HG1 ILE    47      35.960   6.679  -7.834  1.00  0.00           H  
ATOM    701 2HG1 ILE    47      36.909   7.395  -6.559  1.00  0.00           H  
ATOM    702 1HG2 ILE    47      34.392   8.885  -9.090  1.00  0.00           H  
ATOM    703 2HG2 ILE    47      35.643   9.486 -10.160  1.00  0.00           H  
ATOM    704 3HG2 ILE    47      35.389   7.754  -9.991  1.00  0.00           H  
ATOM    705 1HD1 ILE    47      34.714   6.977  -5.710  1.00  0.00           H  
ATOM    706 2HD1 ILE    47      34.965   8.717  -5.808  1.00  0.00           H  
ATOM    707 3HD1 ILE    47      33.962   7.896  -7.005  1.00  0.00           H  
ATOM    708  N   GLU    48      39.404   7.495  -7.281  1.00  0.00           N  
ATOM    709  CA  GLU    48      40.394   7.447  -6.231  1.00  0.00           C  
ATOM    710  C   GLU    48      41.666   8.165  -6.659  1.00  0.00           C  
ATOM    711  O   GLU    48      42.089   9.098  -5.989  1.00  0.00           O  
ATOM    712  CB  GLU    48      40.679   6.036  -5.705  1.00  0.00           C  
ATOM    713  CG  GLU    48      41.512   6.075  -4.407  1.00  0.00           C  
ATOM    714  CD  GLU    48      40.843   6.954  -3.349  1.00  0.00           C  
ATOM    715  OE1 GLU    48      39.691   6.632  -2.991  1.00  0.00           O  
ATOM    716  OE2 GLU    48      41.487   7.944  -2.940  1.00  0.00           O  
ATOM    717  H   GLU    48      39.096   6.628  -7.701  1.00  0.00           H  
ATOM    718  HA  GLU    48      39.914   8.008  -5.438  1.00  0.00           H  
ATOM    719 1HB  GLU    48      39.737   5.521  -5.513  1.00  0.00           H  
ATOM    720 2HB  GLU    48      41.200   5.439  -6.452  1.00  0.00           H  
ATOM    721 1HG  GLU    48      41.618   5.067  -4.007  1.00  0.00           H  
ATOM    722 2HG  GLU    48      42.523   6.436  -4.601  1.00  0.00           H  
ATOM    723  N   VAL    49      42.214   7.804  -7.824  1.00  0.00           N  
ATOM    724  CA  VAL    49      43.335   8.523  -8.399  1.00  0.00           C  
ATOM    725  C   VAL    49      43.007   9.993  -8.710  1.00  0.00           C  
ATOM    726  O   VAL    49      43.885  10.822  -8.572  1.00  0.00           O  
ATOM    727  CB  VAL    49      44.053   7.745  -9.516  1.00  0.00           C  
ATOM    728  CG1 VAL    49      44.808   6.531  -8.959  1.00  0.00           C  
ATOM    729  CG2 VAL    49      43.135   7.298 -10.641  1.00  0.00           C  
ATOM    730  H   VAL    49      41.809   7.041  -8.353  1.00  0.00           H  
ATOM    731  HA  VAL    49      44.059   8.556  -7.591  1.00  0.00           H  
ATOM    732  HB  VAL    49      44.799   8.414  -9.950  1.00  0.00           H  
ATOM    733 1HG1 VAL    49      45.349   6.010  -9.750  1.00  0.00           H  
ATOM    734 2HG1 VAL    49      45.540   6.830  -8.208  1.00  0.00           H  
ATOM    735 3HG1 VAL    49      44.129   5.815  -8.494  1.00  0.00           H  
ATOM    736 1HG2 VAL    49      43.579   7.472 -11.621  1.00  0.00           H  
ATOM    737 2HG2 VAL    49      42.902   6.237 -10.573  1.00  0.00           H  
ATOM    738 3HG2 VAL    49      42.201   7.814 -10.573  1.00  0.00           H  
ATOM    739  N   GLN    50      41.758  10.376  -9.017  1.00  0.00           N  
ATOM    740  CA  GLN    50      41.392  11.792  -9.098  1.00  0.00           C  
ATOM    741  C   GLN    50      41.487  12.524  -7.778  1.00  0.00           C  
ATOM    742  O   GLN    50      42.087  13.594  -7.734  1.00  0.00           O  
ATOM    743  CB  GLN    50      40.101  12.055  -9.883  1.00  0.00           C  
ATOM    744  CG  GLN    50      38.733  12.128  -9.198  1.00  0.00           C  
ATOM    745  CD  GLN    50      38.451  13.351  -8.341  1.00  0.00           C  
ATOM    746  OE1 GLN    50      39.136  14.366  -8.422  1.00  0.00           O  
ATOM    747  NE2 GLN    50      37.435  13.239  -7.488  1.00  0.00           N  
ATOM    748  H   GLN    50      41.035   9.679  -9.135  1.00  0.00           H  
ATOM    749  HA  GLN    50      42.169  12.306  -9.654  1.00  0.00           H  
ATOM    750 1HB  GLN    50      40.274  13.021 -10.330  1.00  0.00           H  
ATOM    751 2HB  GLN    50      40.005  11.324 -10.684  1.00  0.00           H  
ATOM    752 1HG  GLN    50      37.966  12.080  -9.962  1.00  0.00           H  
ATOM    753 2HG  GLN    50      38.541  11.290  -8.579  1.00  0.00           H  
ATOM    754 1HE2 GLN    50      37.203  14.017  -6.887  1.00  0.00           H  
ATOM    755 2HE2 GLN    50      36.906  12.381  -7.440  1.00  0.00           H  
ATOM    756  N   VAL    51      40.910  11.960  -6.708  1.00  0.00           N  
ATOM    757  CA  VAL    51      40.957  12.582  -5.393  1.00  0.00           C  
ATOM    758  C   VAL    51      42.398  12.698  -4.908  1.00  0.00           C  
ATOM    759  O   VAL    51      42.773  13.741  -4.372  1.00  0.00           O  
ATOM    760  CB  VAL    51      40.043  11.959  -4.330  1.00  0.00           C  
ATOM    761  CG1 VAL    51      38.568  11.976  -4.741  1.00  0.00           C  
ATOM    762  CG2 VAL    51      40.465  10.582  -3.835  1.00  0.00           C  
ATOM    763  H   VAL    51      40.426  11.075  -6.806  1.00  0.00           H  
ATOM    764  HA  VAL    51      40.536  13.571  -5.525  1.00  0.00           H  
ATOM    765  HB  VAL    51      40.113  12.609  -3.456  1.00  0.00           H  
ATOM    766 1HG1 VAL    51      37.940  11.564  -3.950  1.00  0.00           H  
ATOM    767 2HG1 VAL    51      38.231  12.998  -4.913  1.00  0.00           H  
ATOM    768 3HG1 VAL    51      38.371  11.401  -5.639  1.00  0.00           H  
ATOM    769 1HG2 VAL    51      39.868  10.289  -2.971  1.00  0.00           H  
ATOM    770 2HG2 VAL    51      40.268   9.852  -4.602  1.00  0.00           H  
ATOM    771 3HG2 VAL    51      41.506  10.517  -3.525  1.00  0.00           H  
ATOM    772  N   VAL    52      43.209  11.645  -5.152  1.00  0.00           N  
ATOM    773  CA  VAL    52      44.610  11.658  -4.783  1.00  0.00           C  
ATOM    774  C   VAL    52      45.418  12.656  -5.601  1.00  0.00           C  
ATOM    775  O   VAL    52      46.498  13.044  -5.175  1.00  0.00           O  
ATOM    776  CB  VAL    52      45.349  10.308  -4.750  1.00  0.00           C  
ATOM    777  CG1 VAL    52      44.617   9.232  -3.970  1.00  0.00           C  
ATOM    778  CG2 VAL    52      45.909   9.808  -6.089  1.00  0.00           C  
ATOM    779  H   VAL    52      42.830  10.813  -5.588  1.00  0.00           H  
ATOM    780  HA  VAL    52      44.503  11.966  -3.756  1.00  0.00           H  
ATOM    781  HB  VAL    52      46.239  10.490  -4.143  1.00  0.00           H  
ATOM    782 1HG1 VAL    52      45.316   8.421  -3.779  1.00  0.00           H  
ATOM    783 2HG1 VAL    52      44.242   9.617  -3.021  1.00  0.00           H  
ATOM    784 3HG1 VAL    52      43.792   8.783  -4.497  1.00  0.00           H  
ATOM    785 1HG2 VAL    52      46.029   8.724  -6.108  1.00  0.00           H  
ATOM    786 2HG2 VAL    52      45.290  10.101  -6.911  1.00  0.00           H  
ATOM    787 3HG2 VAL    52      46.891  10.241  -6.278  1.00  0.00           H  
ATOM    788  N   LEU    53      44.921  12.994  -6.798  1.00  0.00           N  
ATOM    789  CA  LEU    53      45.511  13.966  -7.680  1.00  0.00           C  
ATOM    790  C   LEU    53      45.117  15.399  -7.347  1.00  0.00           C  
ATOM    791  O   LEU    53      45.882  16.291  -7.686  1.00  0.00           O  
ATOM    792  CB  LEU    53      45.297  13.641  -9.150  1.00  0.00           C  
ATOM    793  CG  LEU    53      46.128  12.436  -9.611  1.00  0.00           C  
ATOM    794  CD1 LEU    53      45.716  12.057 -11.013  1.00  0.00           C  
ATOM    795  CD2 LEU    53      47.633  12.636  -9.529  1.00  0.00           C  
ATOM    796  H   LEU    53      44.053  12.569  -7.094  1.00  0.00           H  
ATOM    797  HA  LEU    53      46.562  13.842  -7.529  1.00  0.00           H  
ATOM    798 1HB  LEU    53      44.243  13.434  -9.326  1.00  0.00           H  
ATOM    799 2HB  LEU    53      45.550  14.498  -9.775  1.00  0.00           H  
ATOM    800  HG  LEU    53      45.977  11.583  -8.963  1.00  0.00           H  
ATOM    801 1HD1 LEU    53      46.220  11.153 -11.357  1.00  0.00           H  
ATOM    802 2HD1 LEU    53      44.656  11.879 -11.064  1.00  0.00           H  
ATOM    803 3HD1 LEU    53      45.957  12.875 -11.660  1.00  0.00           H  
ATOM    804 1HD2 LEU    53      48.135  11.890 -10.139  1.00  0.00           H  
ATOM    805 2HD2 LEU    53      47.933  13.620  -9.885  1.00  0.00           H  
ATOM    806 3HD2 LEU    53      48.010  12.525  -8.512  1.00  0.00           H  
ATOM    807  N   ILE    54      43.972  15.645  -6.690  1.00  0.00           N  
ATOM    808  CA  ILE    54      43.567  16.984  -6.257  1.00  0.00           C  
ATOM    809  C   ILE    54      44.055  17.307  -4.841  1.00  0.00           C  
ATOM    810  O   ILE    54      44.835  18.244  -4.677  1.00  0.00           O  
ATOM    811  CB  ILE    54      42.058  17.242  -6.466  1.00  0.00           C  
ATOM    812  CG1 ILE    54      41.658  18.700  -6.168  1.00  0.00           C  
ATOM    813  CG2 ILE    54      41.152  16.280  -5.698  1.00  0.00           C  
ATOM    814  CD1 ILE    54      42.348  19.725  -7.077  1.00  0.00           C  
ATOM    815  H   ILE    54      43.368  14.867  -6.459  1.00  0.00           H  
ATOM    816  HA  ILE    54      44.072  17.697  -6.906  1.00  0.00           H  
ATOM    817  HB  ILE    54      41.858  17.073  -7.524  1.00  0.00           H  
ATOM    818 1HG1 ILE    54      40.582  18.799  -6.314  1.00  0.00           H  
ATOM    819 2HG1 ILE    54      41.833  18.954  -5.121  1.00  0.00           H  
ATOM    820 1HG2 ILE    54      40.117  16.357  -6.034  1.00  0.00           H  
ATOM    821 2HG2 ILE    54      41.489  15.283  -5.914  1.00  0.00           H  
ATOM    822 3HG2 ILE    54      41.160  16.435  -4.623  1.00  0.00           H  
ATOM    823 1HD1 ILE    54      41.912  20.714  -6.935  1.00  0.00           H  
ATOM    824 2HD1 ILE    54      43.412  19.817  -6.858  1.00  0.00           H  
ATOM    825 3HD1 ILE    54      42.238  19.463  -8.130  1.00  0.00           H  
ATOM    826  N   LEU    55      43.622  16.536  -3.834  1.00  0.00           N  
ATOM    827  CA  LEU    55      44.021  16.698  -2.440  1.00  0.00           C  
ATOM    828  C   LEU    55      45.218  15.823  -2.123  1.00  0.00           C  
ATOM    829  O   LEU    55      46.168  16.315  -1.528  1.00  0.00           O  
ATOM    830  CB  LEU    55      42.888  16.325  -1.465  1.00  0.00           C  
ATOM    831  CG  LEU    55      41.639  17.218  -1.515  1.00  0.00           C  
ATOM    832  CD1 LEU    55      40.675  16.848  -0.381  1.00  0.00           C  
ATOM    833  CD2 LEU    55      41.982  18.705  -1.462  1.00  0.00           C  
ATOM    834  H   LEU    55      43.003  15.767  -4.052  1.00  0.00           H  
ATOM    835  HA  LEU    55      44.331  17.727  -2.252  1.00  0.00           H  
ATOM    836 1HB  LEU    55      42.583  15.289  -1.629  1.00  0.00           H  
ATOM    837 2HB  LEU    55      43.283  16.356  -0.447  1.00  0.00           H  
ATOM    838  HG  LEU    55      41.122  17.034  -2.455  1.00  0.00           H  
ATOM    839 1HD1 LEU    55      39.753  17.427  -0.444  1.00  0.00           H  
ATOM    840 2HD1 LEU    55      40.401  15.794  -0.426  1.00  0.00           H  
ATOM    841 3HD1 LEU    55      41.118  17.036   0.598  1.00  0.00           H  
ATOM    842 1HD2 LEU    55      41.078  19.311  -1.388  1.00  0.00           H  
ATOM    843 2HD2 LEU    55      42.616  18.938  -0.606  1.00  0.00           H  
ATOM    844 3HD2 LEU    55      42.498  19.009  -2.371  1.00  0.00           H  
ATOM    845  N   ALA    56      45.156  14.539  -2.518  1.00  0.00           N  
ATOM    846  CA  ALA    56      46.025  13.437  -2.106  1.00  0.00           C  
ATOM    847  C   ALA    56      45.576  12.896  -0.774  1.00  0.00           C  
ATOM    848  O   ALA    56      45.032  13.622   0.058  1.00  0.00           O  
ATOM    849  CB  ALA    56      47.501  13.759  -2.070  1.00  0.00           C  
ATOM    850  H   ALA    56      44.337  14.273  -3.048  1.00  0.00           H  
ATOM    851  HA  ALA    56      46.017  12.616  -2.791  1.00  0.00           H  
ATOM    852 1HB  ALA    56      48.098  12.908  -1.741  1.00  0.00           H  
ATOM    853 2HB  ALA    56      47.842  14.002  -3.051  1.00  0.00           H  
ATOM    854 3HB  ALA    56      47.706  14.576  -1.402  1.00  0.00           H  
ATOM    855  N   TYR    57      45.919  11.624  -0.538  1.00  0.00           N  
ATOM    856  CA  TYR    57      45.988  11.066   0.805  1.00  0.00           C  
ATOM    857  C   TYR    57      46.971  11.878   1.639  1.00  0.00           C  
ATOM    858  O   TYR    57      46.617  12.372   2.707  1.00  0.00           O  
ATOM    859  CB  TYR    57      46.445   9.608   0.759  1.00  0.00           C  
ATOM    860  CG  TYR    57      45.377   8.684   0.247  1.00  0.00           C  
ATOM    861  CD1 TYR    57      44.303   8.339   1.087  1.00  0.00           C  
ATOM    862  CD2 TYR    57      45.461   8.156  -1.053  1.00  0.00           C  
ATOM    863  CE1 TYR    57      43.318   7.449   0.634  1.00  0.00           C  
ATOM    864  CE2 TYR    57      44.472   7.264  -1.505  1.00  0.00           C  
ATOM    865  CZ  TYR    57      43.409   6.907  -0.658  1.00  0.00           C  
ATOM    866  OH  TYR    57      42.483   6.000  -1.065  1.00  0.00           O  
ATOM    867  H   TYR    57      46.333  11.088  -1.286  1.00  0.00           H  
ATOM    868  HA  TYR    57      45.004  11.132   1.274  1.00  0.00           H  
ATOM    869 1HB  TYR    57      47.347   9.501   0.153  1.00  0.00           H  
ATOM    870 2HB  TYR    57      46.716   9.266   1.759  1.00  0.00           H  
ATOM    871  HD1 TYR    57      44.238   8.746   2.086  1.00  0.00           H  
ATOM    872  HD2 TYR    57      46.292   8.414  -1.692  1.00  0.00           H  
ATOM    873  HE1 TYR    57      42.501   7.171   1.283  1.00  0.00           H  
ATOM    874  HE2 TYR    57      44.538   6.821  -2.487  1.00  0.00           H  
ATOM    875  HH  TYR    57      42.327   6.047  -1.996  1.00  0.00           H  
ATOM    876  N   CYS    58      48.178  12.060   1.085  1.00  0.00           N  
ATOM    877  CA  CYS    58      49.189  12.953   1.605  1.00  0.00           C  
ATOM    878  C   CYS    58      49.004  14.309   0.919  1.00  0.00           C  
ATOM    879  O   CYS    58      48.068  15.037   1.245  1.00  0.00           O  
ATOM    880  CB  CYS    58      50.572  12.306   1.402  1.00  0.00           C  
ATOM    881  SG  CYS    58      51.793  13.250   2.351  1.00  0.00           S  
ATOM    882  H   CYS    58      48.361  11.627   0.192  1.00  0.00           H  
ATOM    883  HA  CYS    58      49.037  13.099   2.677  1.00  0.00           H  
ATOM    884 1HB  CYS    58      50.568  11.287   1.792  1.00  0.00           H  
ATOM    885 2HB  CYS    58      50.863  12.239   0.353  1.00  0.00           H  
ATOM    886  HG  CYS    58      52.823  12.434   2.112  1.00  0.00           H  
ATOM    887  N   SER    59      49.878  14.636  -0.039  1.00  0.00           N  
ATOM    888  CA  SER    59      49.919  15.927  -0.700  1.00  0.00           C  
ATOM    889  C   SER    59      49.984  15.738  -2.216  1.00  0.00           C  
ATOM    890  O   SER    59      50.627  14.817  -2.713  1.00  0.00           O  
ATOM    891  CB  SER    59      51.177  16.623  -0.173  1.00  0.00           C  
ATOM    892  OG  SER    59      51.066  17.031   1.170  1.00  0.00           O  
ATOM    893  H   SER    59      50.610  13.982  -0.274  1.00  0.00           H  
ATOM    894  HA  SER    59      49.023  16.506  -0.488  1.00  0.00           H  
ATOM    895 1HB  SER    59      51.956  15.885  -0.137  1.00  0.00           H  
ATOM    896 2HB  SER    59      51.514  17.448  -0.802  1.00  0.00           H  
ATOM    897  HG  SER    59      51.914  17.323   1.468  1.00  0.00           H  
ATOM    898  N   ILE    60      49.291  16.601  -2.964  1.00  0.00           N  
ATOM    899  CA  ILE    60      49.377  16.654  -4.421  1.00  0.00           C  
ATOM    900  C   ILE    60      49.204  18.102  -4.866  1.00  0.00           C  
ATOM    901  O   ILE    60      50.024  18.903  -4.464  1.00  0.00           O  
ATOM    902  CB  ILE    60      48.438  15.645  -5.088  1.00  0.00           C  
ATOM    903  CG1 ILE    60      48.773  15.490  -6.577  1.00  0.00           C  
ATOM    904  CG2 ILE    60      46.990  16.039  -4.783  1.00  0.00           C  
ATOM    905  CD1 ILE    60      49.998  14.608  -6.836  1.00  0.00           C  
ATOM    906  H   ILE    60      48.733  17.304  -2.503  1.00  0.00           H  
ATOM    907  HA  ILE    60      50.403  16.407  -4.697  1.00  0.00           H  
ATOM    908  HB  ILE    60      48.657  14.666  -4.689  1.00  0.00           H  
ATOM    909 1HG1 ILE    60      47.969  15.041  -7.101  1.00  0.00           H  
ATOM    910 2HG1 ILE    60      48.868  16.443  -7.072  1.00  0.00           H  
ATOM    911 1HG2 ILE    60      46.277  15.241  -4.723  1.00  0.00           H  
ATOM    912 2HG2 ILE    60      46.930  16.611  -3.867  1.00  0.00           H  
ATOM    913 3HG2 ILE    60      46.612  16.709  -5.529  1.00  0.00           H  
ATOM    914 1HD1 ILE    60      50.189  14.500  -7.903  1.00  0.00           H  
ATOM    915 2HD1 ILE    60      50.903  14.997  -6.373  1.00  0.00           H  
ATOM    916 3HD1 ILE    60      49.841  13.602  -6.443  1.00  0.00           H  
ATOM    917  N   ILE    61      48.211  18.463  -5.699  1.00  0.00           N  
ATOM    918  CA  ILE    61      47.972  19.807  -6.201  1.00  0.00           C  
ATOM    919  C   ILE    61      47.764  20.775  -5.046  1.00  0.00           C  
ATOM    920  O   ILE    61      48.557  21.698  -4.942  1.00  0.00           O  
ATOM    921  CB  ILE    61      46.809  19.887  -7.217  1.00  0.00           C  
ATOM    922  CG1 ILE    61      47.093  19.036  -8.461  1.00  0.00           C  
ATOM    923  CG2 ILE    61      46.562  21.348  -7.662  1.00  0.00           C  
ATOM    924  CD1 ILE    61      45.872  18.829  -9.369  1.00  0.00           C  
ATOM    925  H   ILE    61      47.573  17.744  -6.009  1.00  0.00           H  
ATOM    926  HA  ILE    61      48.882  20.111  -6.722  1.00  0.00           H  
ATOM    927  HB  ILE    61      45.903  19.508  -6.743  1.00  0.00           H  
ATOM    928 1HG1 ILE    61      47.890  19.508  -9.033  1.00  0.00           H  
ATOM    929 2HG1 ILE    61      47.478  18.064  -8.167  1.00  0.00           H  
ATOM    930 1HG2 ILE    61      45.778  21.413  -8.415  1.00  0.00           H  
ATOM    931 2HG2 ILE    61      46.232  21.989  -6.845  1.00  0.00           H  
ATOM    932 3HG2 ILE    61      47.463  21.791  -8.087  1.00  0.00           H  
ATOM    933 1HD1 ILE    61      46.069  18.046 -10.096  1.00  0.00           H  
ATOM    934 2HD1 ILE    61      44.988  18.535  -8.807  1.00  0.00           H  
ATOM    935 3HD1 ILE    61      45.626  19.732  -9.927  1.00  0.00           H  
ATOM    936  N   LEU    62      46.745  20.587  -4.190  1.00  0.00           N  
ATOM    937  CA  LEU    62      46.445  21.560  -3.137  1.00  0.00           C  
ATOM    938  C   LEU    62      47.564  21.736  -2.108  1.00  0.00           C  
ATOM    939  O   LEU    62      47.794  22.853  -1.652  1.00  0.00           O  
ATOM    940  CB  LEU    62      45.097  21.302  -2.442  1.00  0.00           C  
ATOM    941  CG  LEU    62      43.837  21.511  -3.311  1.00  0.00           C  
ATOM    942  CD1 LEU    62      42.611  21.737  -2.416  1.00  0.00           C  
ATOM    943  CD2 LEU    62      43.938  22.674  -4.313  1.00  0.00           C  
ATOM    944  H   LEU    62      46.122  19.800  -4.317  1.00  0.00           H  
ATOM    945  HA  LEU    62      46.393  22.536  -3.619  1.00  0.00           H  
ATOM    946 1HB  LEU    62      45.082  20.297  -2.018  1.00  0.00           H  
ATOM    947 2HB  LEU    62      45.026  21.980  -1.588  1.00  0.00           H  
ATOM    948  HG  LEU    62      43.679  20.597  -3.883  1.00  0.00           H  
ATOM    949 1HD1 LEU    62      41.687  21.477  -2.932  1.00  0.00           H  
ATOM    950 2HD1 LEU    62      42.668  21.169  -1.491  1.00  0.00           H  
ATOM    951 3HD1 LEU    62      42.535  22.783  -2.115  1.00  0.00           H  
ATOM    952 1HD2 LEU    62      42.986  22.831  -4.821  1.00  0.00           H  
ATOM    953 2HD2 LEU    62      44.207  23.608  -3.819  1.00  0.00           H  
ATOM    954 3HD2 LEU    62      44.674  22.474  -5.091  1.00  0.00           H  
ATOM    955  N   LEU    63      48.272  20.660  -1.761  1.00  0.00           N  
ATOM    956  CA  LEU    63      49.342  20.688  -0.773  1.00  0.00           C  
ATOM    957  C   LEU    63      50.677  21.093  -1.405  1.00  0.00           C  
ATOM    958  O   LEU    63      51.417  21.883  -0.828  1.00  0.00           O  
ATOM    959  CB  LEU    63      49.479  19.321  -0.116  1.00  0.00           C  
ATOM    960  CG  LEU    63      48.340  18.870   0.823  1.00  0.00           C  
ATOM    961  CD1 LEU    63      48.227  19.738   2.079  1.00  0.00           C  
ATOM    962  CD2 LEU    63      46.993  18.724   0.110  1.00  0.00           C  
ATOM    963  H   LEU    63      48.039  19.774  -2.183  1.00  0.00           H  
ATOM    964  HA  LEU    63      49.110  21.414   0.006  1.00  0.00           H  
ATOM    965 1HB  LEU    63      49.594  18.600  -0.919  1.00  0.00           H  
ATOM    966 2HB  LEU    63      50.406  19.323   0.456  1.00  0.00           H  
ATOM    967  HG  LEU    63      48.601  17.876   1.181  1.00  0.00           H  
ATOM    968 1HD1 LEU    63      47.507  19.315   2.779  1.00  0.00           H  
ATOM    969 2HD1 LEU    63      49.185  19.808   2.596  1.00  0.00           H  
ATOM    970 3HD1 LEU    63      47.898  20.751   1.845  1.00  0.00           H  
ATOM    971 1HD2 LEU    63      46.345  18.015   0.626  1.00  0.00           H  
ATOM    972 2HD2 LEU    63      46.462  19.675   0.060  1.00  0.00           H  
ATOM    973 3HD2 LEU    63      47.138  18.386  -0.912  1.00  0.00           H  
ATOM    974  N   GLY    64      50.988  20.541  -2.583  1.00  0.00           N  
ATOM    975  CA  GLY    64      52.170  20.808  -3.392  1.00  0.00           C  
ATOM    976  C   GLY    64      52.270  22.272  -3.801  1.00  0.00           C  
ATOM    977  O   GLY    64      53.352  22.838  -3.702  1.00  0.00           O  
ATOM    978  H   GLY    64      50.323  19.898  -2.994  1.00  0.00           H  
ATOM    979 1HA  GLY    64      53.060  20.524  -2.828  1.00  0.00           H  
ATOM    980 2HA  GLY    64      52.166  20.196  -4.293  1.00  0.00           H  
ATOM    981  N   VAL    65      51.158  22.900  -4.223  1.00  0.00           N  
ATOM    982  CA  VAL    65      51.113  24.328  -4.551  1.00  0.00           C  
ATOM    983  C   VAL    65      51.512  25.199  -3.360  1.00  0.00           C  
ATOM    984  O   VAL    65      52.439  25.985  -3.502  1.00  0.00           O  
ATOM    985  CB  VAL    65      49.763  24.789  -5.149  1.00  0.00           C  
ATOM    986  CG1 VAL    65      49.476  24.132  -6.504  1.00  0.00           C  
ATOM    987  CG2 VAL    65      48.569  24.700  -4.190  1.00  0.00           C  
ATOM    988  H   VAL    65      50.295  22.377  -4.296  1.00  0.00           H  
ATOM    989  HA  VAL    65      51.869  24.486  -5.324  1.00  0.00           H  
ATOM    990  HB  VAL    65      49.858  25.854  -5.372  1.00  0.00           H  
ATOM    991 1HG1 VAL    65      48.417  24.165  -6.763  1.00  0.00           H  
ATOM    992 2HG1 VAL    65      49.997  24.689  -7.278  1.00  0.00           H  
ATOM    993 3HG1 VAL    65      49.805  23.096  -6.560  1.00  0.00           H  
ATOM    994 1HG2 VAL    65      47.616  24.795  -4.711  1.00  0.00           H  
ATOM    995 2HG2 VAL    65      48.580  23.752  -3.683  1.00  0.00           H  
ATOM    996 3HG2 VAL    65      48.587  25.485  -3.434  1.00  0.00           H  
ATOM    997  N   ILE    66      50.848  25.046  -2.200  1.00  0.00           N  
ATOM    998  CA  ILE    66      51.096  25.868  -1.020  1.00  0.00           C  
ATOM    999  C   ILE    66      52.492  25.639  -0.457  1.00  0.00           C  
ATOM   1000  O   ILE    66      53.198  26.608  -0.219  1.00  0.00           O  
ATOM   1001  CB  ILE    66      49.996  25.727   0.059  1.00  0.00           C  
ATOM   1002  CG1 ILE    66      50.144  26.764   1.197  1.00  0.00           C  
ATOM   1003  CG2 ILE    66      49.898  24.313   0.659  1.00  0.00           C  
ATOM   1004  CD1 ILE    66      50.026  28.224   0.739  1.00  0.00           C  
ATOM   1005  H   ILE    66      50.113  24.356  -2.146  1.00  0.00           H  
ATOM   1006  HA  ILE    66      51.065  26.896  -1.384  1.00  0.00           H  
ATOM   1007  HB  ILE    66      49.041  25.923  -0.431  1.00  0.00           H  
ATOM   1008 1HG1 ILE    66      49.357  26.585   1.931  1.00  0.00           H  
ATOM   1009 2HG1 ILE    66      51.080  26.624   1.738  1.00  0.00           H  
ATOM   1010 1HG2 ILE    66      49.034  24.235   1.319  1.00  0.00           H  
ATOM   1011 2HG2 ILE    66      49.752  23.583  -0.128  1.00  0.00           H  
ATOM   1012 3HG2 ILE    66      50.772  24.033   1.245  1.00  0.00           H  
ATOM   1013 1HD1 ILE    66      49.991  28.892   1.600  1.00  0.00           H  
ATOM   1014 2HD1 ILE    66      50.878  28.531   0.133  1.00  0.00           H  
ATOM   1015 3HD1 ILE    66      49.117  28.386   0.158  1.00  0.00           H  
ATOM   1016  N   GLY    67      52.883  24.369  -0.273  1.00  0.00           N  
ATOM   1017  CA  GLY    67      54.171  23.936   0.243  1.00  0.00           C  
ATOM   1018  C   GLY    67      55.325  24.523  -0.557  1.00  0.00           C  
ATOM   1019  O   GLY    67      56.186  25.187   0.010  1.00  0.00           O  
ATOM   1020  H   GLY    67      52.229  23.636  -0.518  1.00  0.00           H  
ATOM   1021 1HA  GLY    67      54.257  24.225   1.292  1.00  0.00           H  
ATOM   1022 2HA  GLY    67      54.222  22.847   0.203  1.00  0.00           H  
ATOM   1023  N   ASN    68      55.301  24.323  -1.881  1.00  0.00           N  
ATOM   1024  CA  ASN    68      56.333  24.803  -2.790  1.00  0.00           C  
ATOM   1025  C   ASN    68      56.297  26.304  -3.030  1.00  0.00           C  
ATOM   1026  O   ASN    68      57.355  26.922  -3.106  1.00  0.00           O  
ATOM   1027  CB  ASN    68      56.320  24.053  -4.117  1.00  0.00           C  
ATOM   1028  CG  ASN    68      56.742  22.622  -3.861  1.00  0.00           C  
ATOM   1029  OD1 ASN    68      55.915  21.722  -3.845  1.00  0.00           O  
ATOM   1030  ND2 ASN    68      58.035  22.411  -3.643  1.00  0.00           N  
ATOM   1031  H   ASN    68      54.545  23.782  -2.282  1.00  0.00           H  
ATOM   1032  HA  ASN    68      57.282  24.587  -2.307  1.00  0.00           H  
ATOM   1033 1HB  ASN    68      55.341  24.090  -4.591  1.00  0.00           H  
ATOM   1034 2HB  ASN    68      57.021  24.501  -4.818  1.00  0.00           H  
ATOM   1035 1HD2 ASN    68      58.374  21.456  -3.576  1.00  0.00           H  
ATOM   1036 2HD2 ASN    68      58.688  23.179  -3.645  1.00  0.00           H  
ATOM   1037  N   SER    69      55.099  26.896  -3.139  1.00  0.00           N  
ATOM   1038  CA  SER    69      54.928  28.337  -3.278  1.00  0.00           C  
ATOM   1039  C   SER    69      55.444  29.060  -2.037  1.00  0.00           C  
ATOM   1040  O   SER    69      56.206  30.013  -2.146  1.00  0.00           O  
ATOM   1041  CB  SER    69      53.488  28.746  -3.601  1.00  0.00           C  
ATOM   1042  OG  SER    69      53.411  30.142  -3.805  1.00  0.00           O  
ATOM   1043  H   SER    69      54.262  26.329  -3.089  1.00  0.00           H  
ATOM   1044  HA  SER    69      55.492  28.631  -4.155  1.00  0.00           H  
ATOM   1045 1HB  SER    69      53.146  28.254  -4.511  1.00  0.00           H  
ATOM   1046 2HB  SER    69      52.809  28.470  -2.794  1.00  0.00           H  
ATOM   1047  HG  SER    69      52.519  30.368  -4.021  1.00  0.00           H  
ATOM   1048  N   LEU    70      55.061  28.577  -0.847  1.00  0.00           N  
ATOM   1049  CA  LEU    70      55.527  29.109   0.418  1.00  0.00           C  
ATOM   1050  C   LEU    70      57.048  29.049   0.474  1.00  0.00           C  
ATOM   1051  O   LEU    70      57.658  30.082   0.748  1.00  0.00           O  
ATOM   1052  CB  LEU    70      54.837  28.420   1.610  1.00  0.00           C  
ATOM   1053  CG  LEU    70      54.926  29.163   2.954  1.00  0.00           C  
ATOM   1054  CD1 LEU    70      56.341  29.282   3.483  1.00  0.00           C  
ATOM   1055  CD2 LEU    70      54.280  30.553   2.931  1.00  0.00           C  
ATOM   1056  H   LEU    70      54.434  27.782  -0.816  1.00  0.00           H  
ATOM   1057  HA  LEU    70      55.234  30.159   0.412  1.00  0.00           H  
ATOM   1058 1HB  LEU    70      53.773  28.340   1.393  1.00  0.00           H  
ATOM   1059 2HB  LEU    70      55.200  27.397   1.719  1.00  0.00           H  
ATOM   1060  HG  LEU    70      54.342  28.571   3.657  1.00  0.00           H  
ATOM   1061 1HD1 LEU    70      56.336  29.706   4.483  1.00  0.00           H  
ATOM   1062 2HD1 LEU    70      56.886  28.341   3.435  1.00  0.00           H  
ATOM   1063 3HD1 LEU    70      56.862  30.015   2.909  1.00  0.00           H  
ATOM   1064 1HD2 LEU    70      54.209  30.962   3.940  1.00  0.00           H  
ATOM   1065 2HD2 LEU    70      54.850  31.265   2.334  1.00  0.00           H  
ATOM   1066 3HD2 LEU    70      53.268  30.510   2.527  1.00  0.00           H  
ATOM   1067  N   VAL    71      57.663  27.894   0.150  1.00  0.00           N  
ATOM   1068  CA  VAL    71      59.112  27.801   0.188  1.00  0.00           C  
ATOM   1069  C   VAL    71      59.845  28.768  -0.734  1.00  0.00           C  
ATOM   1070  O   VAL    71      60.807  29.386  -0.280  1.00  0.00           O  
ATOM   1071  CB  VAL    71      59.727  26.388   0.197  1.00  0.00           C  
ATOM   1072  CG1 VAL    71      59.118  25.416   1.213  1.00  0.00           C  
ATOM   1073  CG2 VAL    71      59.822  25.780  -1.185  1.00  0.00           C  
ATOM   1074  H   VAL    71      57.122  27.073  -0.090  1.00  0.00           H  
ATOM   1075  HA  VAL    71      59.272  28.241   1.149  1.00  0.00           H  
ATOM   1076  HB  VAL    71      60.761  26.523   0.519  1.00  0.00           H  
ATOM   1077 1HG1 VAL    71      59.887  24.750   1.606  1.00  0.00           H  
ATOM   1078 2HG1 VAL    71      58.674  25.934   2.063  1.00  0.00           H  
ATOM   1079 3HG1 VAL    71      58.367  24.775   0.769  1.00  0.00           H  
ATOM   1080 1HG2 VAL    71      60.233  24.771  -1.145  1.00  0.00           H  
ATOM   1081 2HG2 VAL    71      58.851  25.733  -1.645  1.00  0.00           H  
ATOM   1082 3HG2 VAL    71      60.484  26.388  -1.796  1.00  0.00           H  
ATOM   1083  N   ILE    72      59.364  28.947  -1.980  1.00  0.00           N  
ATOM   1084  CA  ILE    72      59.899  29.960  -2.890  1.00  0.00           C  
ATOM   1085  C   ILE    72      59.750  31.372  -2.318  1.00  0.00           C  
ATOM   1086  O   ILE    72      60.699  32.142  -2.389  1.00  0.00           O  
ATOM   1087  CB  ILE    72      59.389  29.890  -4.348  1.00  0.00           C  
ATOM   1088  CG1 ILE    72      57.903  30.217  -4.530  1.00  0.00           C  
ATOM   1089  CG2 ILE    72      59.742  28.555  -5.005  1.00  0.00           C  
ATOM   1090  CD1 ILE    72      57.491  30.608  -5.945  1.00  0.00           C  
ATOM   1091  H   ILE    72      58.566  28.404  -2.285  1.00  0.00           H  
ATOM   1092  HA  ILE    72      60.966  29.753  -2.960  1.00  0.00           H  
ATOM   1093  HB  ILE    72      59.944  30.655  -4.894  1.00  0.00           H  
ATOM   1094 1HG1 ILE    72      57.371  29.329  -4.232  1.00  0.00           H  
ATOM   1095 2HG1 ILE    72      57.573  31.041  -3.909  1.00  0.00           H  
ATOM   1096 1HG2 ILE    72      59.548  28.569  -6.077  1.00  0.00           H  
ATOM   1097 2HG2 ILE    72      60.803  28.342  -4.882  1.00  0.00           H  
ATOM   1098 3HG2 ILE    72      59.156  27.746  -4.589  1.00  0.00           H  
ATOM   1099 1HD1 ILE    72      56.408  30.709  -6.017  1.00  0.00           H  
ATOM   1100 2HD1 ILE    72      57.931  31.566  -6.224  1.00  0.00           H  
ATOM   1101 3HD1 ILE    72      57.809  29.878  -6.687  1.00  0.00           H  
ATOM   1102  N   HIS    73      58.585  31.702  -1.735  1.00  0.00           N  
ATOM   1103  CA  HIS    73      58.290  33.008  -1.155  1.00  0.00           C  
ATOM   1104  C   HIS    73      59.180  33.342   0.035  1.00  0.00           C  
ATOM   1105  O   HIS    73      59.639  34.478   0.137  1.00  0.00           O  
ATOM   1106  CB  HIS    73      56.813  33.177  -0.786  1.00  0.00           C  
ATOM   1107  CG  HIS    73      55.953  33.518  -1.969  1.00  0.00           C  
ATOM   1108  ND1 HIS    73      55.985  34.750  -2.600  1.00  0.00           N  
ATOM   1109  CD2 HIS    73      55.000  32.791  -2.636  1.00  0.00           C  
ATOM   1110  CE1 HIS    73      55.108  34.696  -3.606  1.00  0.00           C  
ATOM   1111  NE2 HIS    73      54.481  33.531  -3.695  1.00  0.00           N  
ATOM   1112  H   HIS    73      57.846  31.010  -1.716  1.00  0.00           H  
ATOM   1113  HA  HIS    73      58.492  33.746  -1.927  1.00  0.00           H  
ATOM   1114 1HB  HIS    73      56.431  32.271  -0.314  1.00  0.00           H  
ATOM   1115 2HB  HIS    73      56.679  33.979  -0.057  1.00  0.00           H  
ATOM   1116  HD1 HIS    73      56.568  35.537  -2.357  1.00  0.00           H  
ATOM   1117  HD2 HIS    73      54.631  31.804  -2.426  1.00  0.00           H  
ATOM   1118  HE1 HIS    73      54.929  35.518  -4.284  1.00  0.00           H  
ATOM   1119  N   VAL    74      59.440  32.362   0.915  1.00  0.00           N  
ATOM   1120  CA  VAL    74      60.352  32.511   2.042  1.00  0.00           C  
ATOM   1121  C   VAL    74      61.747  32.815   1.503  1.00  0.00           C  
ATOM   1122  O   VAL    74      62.198  33.941   1.680  1.00  0.00           O  
ATOM   1123  CB  VAL    74      60.278  31.311   3.005  1.00  0.00           C  
ATOM   1124  CG1 VAL    74      61.356  31.272   4.108  1.00  0.00           C  
ATOM   1125  CG2 VAL    74      58.925  31.316   3.710  1.00  0.00           C  
ATOM   1126  H   VAL    74      59.015  31.455   0.770  1.00  0.00           H  
ATOM   1127  HA  VAL    74      60.015  33.369   2.618  1.00  0.00           H  
ATOM   1128  HB  VAL    74      60.364  30.406   2.404  1.00  0.00           H  
ATOM   1129 1HG1 VAL    74      61.310  30.318   4.632  1.00  0.00           H  
ATOM   1130 2HG1 VAL    74      62.372  31.371   3.728  1.00  0.00           H  
ATOM   1131 3HG1 VAL    74      61.191  32.016   4.879  1.00  0.00           H  
ATOM   1132 1HG2 VAL    74      58.723  30.345   4.163  1.00  0.00           H  
ATOM   1133 2HG2 VAL    74      58.906  32.053   4.511  1.00  0.00           H  
ATOM   1134 3HG2 VAL    74      58.122  31.600   3.036  1.00  0.00           H  
ATOM   1135  N   VAL    75      62.399  31.882   0.794  1.00  0.00           N  
ATOM   1136  CA  VAL    75      63.762  32.070   0.284  1.00  0.00           C  
ATOM   1137  C   VAL    75      64.003  33.432  -0.384  1.00  0.00           C  
ATOM   1138  O   VAL    75      64.974  34.091  -0.031  1.00  0.00           O  
ATOM   1139  CB  VAL    75      64.243  30.904  -0.599  1.00  0.00           C  
ATOM   1140  CG1 VAL    75      64.231  29.568   0.157  1.00  0.00           C  
ATOM   1141  CG2 VAL    75      63.485  30.794  -1.923  1.00  0.00           C  
ATOM   1142  H   VAL    75      61.950  30.992   0.623  1.00  0.00           H  
ATOM   1143  HA  VAL    75      64.395  32.064   1.174  1.00  0.00           H  
ATOM   1144  HB  VAL    75      65.287  31.098  -0.854  1.00  0.00           H  
ATOM   1145 1HG1 VAL    75      64.668  28.772  -0.448  1.00  0.00           H  
ATOM   1146 2HG1 VAL    75      64.817  29.631   1.075  1.00  0.00           H  
ATOM   1147 3HG1 VAL    75      63.226  29.255   0.427  1.00  0.00           H  
ATOM   1148 1HG2 VAL    75      63.815  29.929  -2.494  1.00  0.00           H  
ATOM   1149 2HG2 VAL    75      62.441  30.639  -1.707  1.00  0.00           H  
ATOM   1150 3HG2 VAL    75      63.597  31.665  -2.566  1.00  0.00           H  
ATOM   1151  N   ILE    76      63.082  33.900  -1.250  1.00  0.00           N  
ATOM   1152  CA  ILE    76      63.164  35.221  -1.874  1.00  0.00           C  
ATOM   1153  C   ILE    76      63.100  36.367  -0.861  1.00  0.00           C  
ATOM   1154  O   ILE    76      63.952  37.253  -0.924  1.00  0.00           O  
ATOM   1155  CB  ILE    76      62.160  35.434  -3.033  1.00  0.00           C  
ATOM   1156  CG1 ILE    76      60.684  35.510  -2.587  1.00  0.00           C  
ATOM   1157  CG2 ILE    76      62.402  34.411  -4.157  1.00  0.00           C  
ATOM   1158  CD1 ILE    76      59.695  35.982  -3.648  1.00  0.00           C  
ATOM   1159  H   ILE    76      62.281  33.322  -1.472  1.00  0.00           H  
ATOM   1160  HA  ILE    76      64.158  35.271  -2.324  1.00  0.00           H  
ATOM   1161  HB  ILE    76      62.393  36.410  -3.463  1.00  0.00           H  
ATOM   1162 1HG1 ILE    76      60.404  34.534  -2.232  1.00  0.00           H  
ATOM   1163 2HG1 ILE    76      60.532  36.204  -1.769  1.00  0.00           H  
ATOM   1164 1HG2 ILE    76      61.770  34.606  -5.023  1.00  0.00           H  
ATOM   1165 2HG2 ILE    76      63.434  34.458  -4.504  1.00  0.00           H  
ATOM   1166 3HG2 ILE    76      62.221  33.388  -3.842  1.00  0.00           H  
ATOM   1167 1HD1 ILE    76      58.693  36.072  -3.228  1.00  0.00           H  
ATOM   1168 2HD1 ILE    76      59.977  36.957  -4.046  1.00  0.00           H  
ATOM   1169 3HD1 ILE    76      59.633  35.280  -4.480  1.00  0.00           H  
ATOM   1170  N   LYS    77      62.111  36.357   0.056  1.00  0.00           N  
ATOM   1171  CA  LYS    77      61.892  37.443   1.006  1.00  0.00           C  
ATOM   1172  C   LYS    77      63.073  37.565   1.968  1.00  0.00           C  
ATOM   1173  O   LYS    77      63.580  38.656   2.188  1.00  0.00           O  
ATOM   1174  CB  LYS    77      60.505  37.403   1.696  1.00  0.00           C  
ATOM   1175  CG  LYS    77      60.332  36.437   2.879  1.00  0.00           C  
ATOM   1176  CD  LYS    77      59.147  36.775   3.793  1.00  0.00           C  
ATOM   1177  CE  LYS    77      57.773  36.502   3.191  1.00  0.00           C  
ATOM   1178  NZ  LYS    77      56.723  36.854   4.163  1.00  0.00           N  
ATOM   1179  H   LYS    77      61.466  35.578   0.074  1.00  0.00           H  
ATOM   1180  HA  LYS    77      61.891  38.357   0.408  1.00  0.00           H  
ATOM   1181 1HB  LYS    77      60.310  38.412   2.061  1.00  0.00           H  
ATOM   1182 2HB  LYS    77      59.731  37.215   0.950  1.00  0.00           H  
ATOM   1183 1HG  LYS    77      60.276  35.419   2.525  1.00  0.00           H  
ATOM   1184 2HG  LYS    77      61.200  36.515   3.523  1.00  0.00           H  
ATOM   1185 1HD  LYS    77      59.216  36.233   4.730  1.00  0.00           H  
ATOM   1186 2HD  LYS    77      59.214  37.826   4.077  1.00  0.00           H  
ATOM   1187 1HE  LYS    77      57.624  37.086   2.283  1.00  0.00           H  
ATOM   1188 2HE  LYS    77      57.675  35.450   2.919  1.00  0.00           H  
ATOM   1189 1HZ  LYS    77      55.814  36.682   3.758  1.00  0.00           H  
ATOM   1190 2HZ  LYS    77      56.826  36.294   4.997  1.00  0.00           H  
ATOM   1191 3HZ  LYS    77      56.798  37.831   4.406  1.00  0.00           H  
ATOM   1192  N   PHE    78      63.554  36.426   2.472  1.00  0.00           N  
ATOM   1193  CA  PHE    78      64.680  36.315   3.374  1.00  0.00           C  
ATOM   1194  C   PHE    78      65.985  36.519   2.599  1.00  0.00           C  
ATOM   1195  O   PHE    78      66.434  35.586   1.937  1.00  0.00           O  
ATOM   1196  CB  PHE    78      64.574  34.936   4.054  1.00  0.00           C  
ATOM   1197  CG  PHE    78      63.424  34.891   5.023  1.00  0.00           C  
ATOM   1198  CD1 PHE    78      62.186  34.387   4.659  1.00  0.00           C  
ATOM   1199  CD2 PHE    78      63.554  35.392   6.306  1.00  0.00           C  
ATOM   1200  CE1 PHE    78      61.045  34.597   5.424  1.00  0.00           C  
ATOM   1201  CE2 PHE    78      62.434  35.581   7.123  1.00  0.00           C  
ATOM   1202  CZ  PHE    78      61.153  35.281   6.635  1.00  0.00           C  
ATOM   1203  H   PHE    78      63.100  35.564   2.199  1.00  0.00           H  
ATOM   1204  HA  PHE    78      64.601  37.087   4.134  1.00  0.00           H  
ATOM   1205 1HB  PHE    78      64.458  34.147   3.309  1.00  0.00           H  
ATOM   1206 2HB  PHE    78      65.456  34.681   4.610  1.00  0.00           H  
ATOM   1207  HD1 PHE    78      62.090  33.789   3.809  1.00  0.00           H  
ATOM   1208  HD2 PHE    78      64.536  35.645   6.609  1.00  0.00           H  
ATOM   1209  HE1 PHE    78      60.104  34.228   5.058  1.00  0.00           H  
ATOM   1210  HE2 PHE    78      62.587  35.968   8.109  1.00  0.00           H  
ATOM   1211  HZ  PHE    78      60.267  35.473   7.220  1.00  0.00           H  
ATOM   1212  N   LYS    79      66.592  37.725   2.660  1.00  0.00           N  
ATOM   1213  CA  LYS    79      67.772  38.061   1.849  1.00  0.00           C  
ATOM   1214  C   LYS    79      68.999  37.217   2.169  1.00  0.00           C  
ATOM   1215  O   LYS    79      69.742  36.885   1.252  1.00  0.00           O  
ATOM   1216  CB  LYS    79      68.227  39.529   1.900  1.00  0.00           C  
ATOM   1217  CG  LYS    79      67.156  40.583   1.612  1.00  0.00           C  
ATOM   1218  CD  LYS    79      66.581  40.443   0.201  1.00  0.00           C  
ATOM   1219  CE  LYS    79      67.671  40.326  -0.882  1.00  0.00           C  
ATOM   1220  NZ  LYS    79      67.081  40.254  -2.221  1.00  0.00           N  
ATOM   1221  H   LYS    79      66.189  38.452   3.236  1.00  0.00           H  
ATOM   1222  HA  LYS    79      67.499  37.832   0.817  1.00  0.00           H  
ATOM   1223 1HB  LYS    79      68.781  39.740   2.789  1.00  0.00           H  
ATOM   1224 2HB  LYS    79      69.038  39.660   1.185  1.00  0.00           H  
ATOM   1225 1HG  LYS    79      66.364  40.530   2.355  1.00  0.00           H  
ATOM   1226 2HG  LYS    79      67.598  41.575   1.705  1.00  0.00           H  
ATOM   1227 1HD  LYS    79      65.930  39.568   0.161  1.00  0.00           H  
ATOM   1228 2HD  LYS    79      65.942  41.302  -0.004  1.00  0.00           H  
ATOM   1229 1HE  LYS    79      68.355  41.175  -0.838  1.00  0.00           H  
ATOM   1230 2HE  LYS    79      68.261  39.417  -0.776  1.00  0.00           H  
ATOM   1231 1HZ  LYS    79      67.812  40.140  -2.910  1.00  0.00           H  
ATOM   1232 2HZ  LYS    79      66.439  39.477  -2.269  1.00  0.00           H  
ATOM   1233 3HZ  LYS    79      66.579  41.110  -2.410  1.00  0.00           H  
ATOM   1234  N   SER    80      69.231  36.900   3.450  1.00  0.00           N  
ATOM   1235  CA  SER    80      70.370  36.101   3.896  1.00  0.00           C  
ATOM   1236  C   SER    80      70.225  34.613   3.540  1.00  0.00           C  
ATOM   1237  O   SER    80      71.222  33.900   3.631  1.00  0.00           O  
ATOM   1238  CB  SER    80      70.655  36.259   5.405  1.00  0.00           C  
ATOM   1239  OG  SER    80      70.725  37.607   5.801  1.00  0.00           O  
ATOM   1240  H   SER    80      68.612  37.267   4.159  1.00  0.00           H  
ATOM   1241  HA  SER    80      71.251  36.470   3.368  1.00  0.00           H  
ATOM   1242 1HB  SER    80      69.943  35.759   6.029  1.00  0.00           H  
ATOM   1243 2HB  SER    80      71.616  35.801   5.642  1.00  0.00           H  
ATOM   1244  HG  SER    80      70.909  37.647   6.728  1.00  0.00           H  
ATOM   1245  N   MET    81      69.037  34.133   3.116  1.00  0.00           N  
ATOM   1246  CA  MET    81      68.820  32.750   2.701  1.00  0.00           C  
ATOM   1247  C   MET    81      69.356  32.539   1.282  1.00  0.00           C  
ATOM   1248  O   MET    81      68.591  32.346   0.342  1.00  0.00           O  
ATOM   1249  CB  MET    81      67.341  32.323   2.826  1.00  0.00           C  
ATOM   1250  CG  MET    81      66.834  32.329   4.271  1.00  0.00           C  
ATOM   1251  SD  MET    81      67.677  31.217   5.414  1.00  0.00           S  
ATOM   1252  CE  MET    81      66.851  29.713   4.915  1.00  0.00           C  
ATOM   1253  H   MET    81      68.264  34.777   3.015  1.00  0.00           H  
ATOM   1254  HA  MET    81      69.402  32.120   3.371  1.00  0.00           H  
ATOM   1255 1HB  MET    81      66.713  32.984   2.228  1.00  0.00           H  
ATOM   1256 2HB  MET    81      67.202  31.327   2.407  1.00  0.00           H  
ATOM   1257 1HG  MET    81      66.994  33.308   4.696  1.00  0.00           H  
ATOM   1258 2HG  MET    81      65.760  32.139   4.306  1.00  0.00           H  
ATOM   1259 1HE  MET    81      67.245  28.839   5.428  1.00  0.00           H  
ATOM   1260 2HE  MET    81      65.825  29.879   5.221  1.00  0.00           H  
ATOM   1261 3HE  MET    81      66.903  29.549   3.840  1.00  0.00           H  
ATOM   1262  N   ARG    82      70.687  32.569   1.138  1.00  0.00           N  
ATOM   1263  CA  ARG    82      71.405  32.426  -0.122  1.00  0.00           C  
ATOM   1264  C   ARG    82      72.582  31.470   0.063  1.00  0.00           C  
ATOM   1265  O   ARG    82      73.657  31.693  -0.491  1.00  0.00           O  
ATOM   1266  CB  ARG    82      71.915  33.811  -0.579  1.00  0.00           C  
ATOM   1267  CG  ARG    82      70.816  34.828  -0.886  1.00  0.00           C  
ATOM   1268  CD  ARG    82      70.078  34.583  -2.202  1.00  0.00           C  
ATOM   1269  NE  ARG    82      68.994  35.563  -2.337  1.00  0.00           N  
ATOM   1270  CZ  ARG    82      67.747  35.400  -1.865  1.00  0.00           C  
ATOM   1271  NH1 ARG    82      67.380  34.263  -1.274  1.00  0.00           N  
ATOM   1272  NH2 ARG    82      66.853  36.390  -1.973  1.00  0.00           N  
ATOM   1273  H   ARG    82      71.242  32.774   1.960  1.00  0.00           H  
ATOM   1274  HA  ARG    82      70.769  31.989  -0.894  1.00  0.00           H  
ATOM   1275 1HB  ARG    82      72.558  34.226   0.200  1.00  0.00           H  
ATOM   1276 2HB  ARG    82      72.543  33.723  -1.467  1.00  0.00           H  
ATOM   1277 1HG  ARG    82      70.097  34.855  -0.073  1.00  0.00           H  
ATOM   1278 2HG  ARG    82      71.265  35.821  -0.920  1.00  0.00           H  
ATOM   1279 1HD  ARG    82      70.765  34.713  -3.038  1.00  0.00           H  
ATOM   1280 2HD  ARG    82      69.690  33.567  -2.269  1.00  0.00           H  
ATOM   1281  HE  ARG    82      69.244  36.446  -2.758  1.00  0.00           H  
ATOM   1282 1HH1 ARG    82      66.454  34.175  -0.866  1.00  0.00           H  
ATOM   1283 2HH1 ARG    82      68.044  33.513  -1.127  1.00  0.00           H  
ATOM   1284 1HH2 ARG    82      65.935  36.294  -1.556  1.00  0.00           H  
ATOM   1285 2HH2 ARG    82      67.083  37.228  -2.480  1.00  0.00           H  
ATOM   1286  N   THR    83      72.381  30.369   0.797  1.00  0.00           N  
ATOM   1287  CA  THR    83      73.336  29.274   0.855  1.00  0.00           C  
ATOM   1288  C   THR    83      73.082  28.438  -0.392  1.00  0.00           C  
ATOM   1289  O   THR    83      71.998  28.487  -0.969  1.00  0.00           O  
ATOM   1290  CB  THR    83      73.104  28.416   2.115  1.00  0.00           C  
ATOM   1291  OG1 THR    83      73.097  29.236   3.262  1.00  0.00           O  
ATOM   1292  CG2 THR    83      74.227  27.382   2.340  1.00  0.00           C  
ATOM   1293  H   THR    83      71.480  30.211   1.218  1.00  0.00           H  
ATOM   1294  HA  THR    83      74.359  29.657   0.852  1.00  0.00           H  
ATOM   1295  HB  THR    83      72.136  27.922   2.060  1.00  0.00           H  
ATOM   1296  HG1 THR    83      72.945  28.695   4.022  1.00  0.00           H  
ATOM   1297 1HG2 THR    83      74.120  26.894   3.309  1.00  0.00           H  
ATOM   1298 2HG2 THR    83      74.223  26.588   1.595  1.00  0.00           H  
ATOM   1299 3HG2 THR    83      75.211  27.853   2.321  1.00  0.00           H  
ATOM   1300  N   VAL    84      74.060  27.619  -0.776  1.00  0.00           N  
ATOM   1301  CA  VAL    84      73.936  26.660  -1.861  1.00  0.00           C  
ATOM   1302  C   VAL    84      72.730  25.737  -1.655  1.00  0.00           C  
ATOM   1303  O   VAL    84      71.980  25.508  -2.601  1.00  0.00           O  
ATOM   1304  CB  VAL    84      75.231  25.861  -2.033  1.00  0.00           C  
ATOM   1305  CG1 VAL    84      75.258  25.247  -3.428  1.00  0.00           C  
ATOM   1306  CG2 VAL    84      76.490  26.712  -1.840  1.00  0.00           C  
ATOM   1307  H   VAL    84      74.934  27.636  -0.270  1.00  0.00           H  
ATOM   1308  HA  VAL    84      73.759  27.250  -2.761  1.00  0.00           H  
ATOM   1309  HB  VAL    84      75.271  25.057  -1.296  1.00  0.00           H  
ATOM   1310 1HG1 VAL    84      76.233  24.815  -3.613  1.00  0.00           H  
ATOM   1311 2HG1 VAL    84      74.489  24.501  -3.571  1.00  0.00           H  
ATOM   1312 3HG1 VAL    84      75.119  26.003  -4.198  1.00  0.00           H  
ATOM   1313 1HG2 VAL    84      77.365  26.076  -1.941  1.00  0.00           H  
ATOM   1314 2HG2 VAL    84      76.546  27.524  -2.565  1.00  0.00           H  
ATOM   1315 3HG2 VAL    84      76.561  27.145  -0.842  1.00  0.00           H  
ATOM   1316  N   THR    85      72.514  25.301  -0.397  1.00  0.00           N  
ATOM   1317  CA  THR    85      71.312  24.606   0.048  1.00  0.00           C  
ATOM   1318  C   THR    85      70.024  25.363  -0.260  1.00  0.00           C  
ATOM   1319  O   THR    85      69.129  24.821  -0.901  1.00  0.00           O  
ATOM   1320  CB  THR    85      71.402  24.032   1.472  1.00  0.00           C  
ATOM   1321  OG1 THR    85      70.333  23.126   1.671  1.00  0.00           O  
ATOM   1322  CG2 THR    85      71.317  25.079   2.584  1.00  0.00           C  
ATOM   1323  H   THR    85      73.191  25.546   0.310  1.00  0.00           H  
ATOM   1324  HA  THR    85      71.283  23.734  -0.548  1.00  0.00           H  
ATOM   1325  HB  THR    85      72.331  23.471   1.574  1.00  0.00           H  
ATOM   1326  HG1 THR    85      70.417  22.738   2.528  1.00  0.00           H  
ATOM   1327 1HG2 THR    85      71.406  24.609   3.564  1.00  0.00           H  
ATOM   1328 2HG2 THR    85      72.131  25.787   2.502  1.00  0.00           H  
ATOM   1329 3HG2 THR    85      70.376  25.626   2.580  1.00  0.00           H  
ATOM   1330  N   ASN    86      69.974  26.641   0.138  1.00  0.00           N  
ATOM   1331  CA  ASN    86      68.855  27.552  -0.089  1.00  0.00           C  
ATOM   1332  C   ASN    86      68.514  27.670  -1.577  1.00  0.00           C  
ATOM   1333  O   ASN    86      67.337  27.692  -1.924  1.00  0.00           O  
ATOM   1334  CB  ASN    86      69.105  28.938   0.549  1.00  0.00           C  
ATOM   1335  CG  ASN    86      69.360  28.857   2.058  1.00  0.00           C  
ATOM   1336  OD1 ASN    86      68.933  27.927   2.721  1.00  0.00           O  
ATOM   1337  ND2 ASN    86      70.085  29.803   2.638  1.00  0.00           N  
ATOM   1338  H   ASN    86      70.775  27.015   0.624  1.00  0.00           H  
ATOM   1339  HA  ASN    86      67.982  27.106   0.394  1.00  0.00           H  
ATOM   1340 1HB  ASN    86      69.922  29.459   0.055  1.00  0.00           H  
ATOM   1341 2HB  ASN    86      68.223  29.564   0.404  1.00  0.00           H  
ATOM   1342 1HD2 ASN    86      70.269  29.741   3.629  1.00  0.00           H  
ATOM   1343 2HD2 ASN    86      70.378  30.619   2.124  1.00  0.00           H  
ATOM   1344  N   PHE    87      69.541  27.676  -2.444  1.00  0.00           N  
ATOM   1345  CA  PHE    87      69.410  27.650  -3.895  1.00  0.00           C  
ATOM   1346  C   PHE    87      68.859  26.348  -4.450  1.00  0.00           C  
ATOM   1347  O   PHE    87      67.964  26.419  -5.291  1.00  0.00           O  
ATOM   1348  CB  PHE    87      70.731  27.980  -4.582  1.00  0.00           C  
ATOM   1349  CG  PHE    87      70.973  29.462  -4.605  1.00  0.00           C  
ATOM   1350  CD1 PHE    87      70.341  30.255  -5.579  1.00  0.00           C  
ATOM   1351  CD2 PHE    87      71.841  30.052  -3.670  1.00  0.00           C  
ATOM   1352  CE1 PHE    87      70.583  31.639  -5.613  1.00  0.00           C  
ATOM   1353  CE2 PHE    87      72.090  31.432  -3.706  1.00  0.00           C  
ATOM   1354  CZ  PHE    87      71.457  32.225  -4.678  1.00  0.00           C  
ATOM   1355  H   PHE    87      70.478  27.654  -2.064  1.00  0.00           H  
ATOM   1356  HA  PHE    87      68.683  28.421  -4.164  1.00  0.00           H  
ATOM   1357 1HB  PHE    87      71.554  27.476  -4.083  1.00  0.00           H  
ATOM   1358 2HB  PHE    87      70.743  27.632  -5.618  1.00  0.00           H  
ATOM   1359  HD1 PHE    87      69.677  29.805  -6.303  1.00  0.00           H  
ATOM   1360  HD2 PHE    87      72.399  29.444  -2.989  1.00  0.00           H  
ATOM   1361  HE1 PHE    87      70.105  32.251  -6.363  1.00  0.00           H  
ATOM   1362  HE2 PHE    87      72.787  31.877  -3.013  1.00  0.00           H  
ATOM   1363  HZ  PHE    87      71.651  33.286  -4.719  1.00  0.00           H  
ATOM   1364  N   PHE    88      69.369  25.179  -4.013  1.00  0.00           N  
ATOM   1365  CA  PHE    88      68.845  23.882  -4.448  1.00  0.00           C  
ATOM   1366  C   PHE    88      67.370  23.799  -4.125  1.00  0.00           C  
ATOM   1367  O   PHE    88      66.588  23.604  -5.038  1.00  0.00           O  
ATOM   1368  CB  PHE    88      69.469  22.678  -3.754  1.00  0.00           C  
ATOM   1369  CG  PHE    88      70.951  22.555  -3.839  1.00  0.00           C  
ATOM   1370  CD1 PHE    88      71.644  22.408  -5.050  1.00  0.00           C  
ATOM   1371  CD2 PHE    88      71.632  22.466  -2.625  1.00  0.00           C  
ATOM   1372  CE1 PHE    88      73.025  22.158  -4.978  1.00  0.00           C  
ATOM   1373  CE2 PHE    88      73.019  22.360  -2.565  1.00  0.00           C  
ATOM   1374  CZ  PHE    88      73.695  22.138  -3.757  1.00  0.00           C  
ATOM   1375  H   PHE    88      70.122  25.188  -3.337  1.00  0.00           H  
ATOM   1376  HA  PHE    88      68.990  23.794  -5.527  1.00  0.00           H  
ATOM   1377 1HB  PHE    88      69.210  22.702  -2.699  1.00  0.00           H  
ATOM   1378 2HB  PHE    88      69.028  21.752  -4.113  1.00  0.00           H  
ATOM   1379  HD1 PHE    88      71.130  22.415  -6.000  1.00  0.00           H  
ATOM   1380  HD2 PHE    88      71.047  22.304  -1.741  1.00  0.00           H  
ATOM   1381  HE1 PHE    88      73.624  21.932  -5.830  1.00  0.00           H  
ATOM   1382  HE2 PHE    88      73.527  22.255  -1.617  1.00  0.00           H  
ATOM   1383  HZ  PHE    88      74.704  21.814  -3.696  1.00  0.00           H  
ATOM   1384  N   ILE    89      66.996  23.993  -2.850  1.00  0.00           N  
ATOM   1385  CA  ILE    89      65.623  23.918  -2.377  1.00  0.00           C  
ATOM   1386  C   ILE    89      64.703  24.890  -3.111  1.00  0.00           C  
ATOM   1387  O   ILE    89      63.583  24.501  -3.426  1.00  0.00           O  
ATOM   1388  CB  ILE    89      65.512  24.024  -0.839  1.00  0.00           C  
ATOM   1389  CG1 ILE    89      65.970  22.713  -0.158  1.00  0.00           C  
ATOM   1390  CG2 ILE    89      64.050  24.308  -0.421  1.00  0.00           C  
ATOM   1391  CD1 ILE    89      67.476  22.514  -0.002  1.00  0.00           C  
ATOM   1392  H   ILE    89      67.713  24.193  -2.163  1.00  0.00           H  
ATOM   1393  HA  ILE    89      65.260  22.927  -2.655  1.00  0.00           H  
ATOM   1394  HB  ILE    89      66.127  24.849  -0.475  1.00  0.00           H  
ATOM   1395 1HG1 ILE    89      65.544  22.659   0.839  1.00  0.00           H  
ATOM   1396 2HG1 ILE    89      65.549  21.855  -0.682  1.00  0.00           H  
ATOM   1397 1HG2 ILE    89      63.907  24.178   0.639  1.00  0.00           H  
ATOM   1398 2HG2 ILE    89      63.740  25.330  -0.644  1.00  0.00           H  
ATOM   1399 3HG2 ILE    89      63.352  23.619  -0.899  1.00  0.00           H  
ATOM   1400 1HD1 ILE    89      67.681  21.575   0.513  1.00  0.00           H  
ATOM   1401 2HD1 ILE    89      67.992  22.469  -0.954  1.00  0.00           H  
ATOM   1402 3HD1 ILE    89      67.895  23.307   0.613  1.00  0.00           H  
ATOM   1403  N   ALA    90      65.166  26.117  -3.402  1.00  0.00           N  
ATOM   1404  CA  ALA    90      64.455  27.058  -4.262  1.00  0.00           C  
ATOM   1405  C   ALA    90      64.187  26.444  -5.639  1.00  0.00           C  
ATOM   1406  O   ALA    90      63.056  26.492  -6.109  1.00  0.00           O  
ATOM   1407  CB  ALA    90      65.223  28.376  -4.401  1.00  0.00           C  
ATOM   1408  H   ALA    90      66.089  26.379  -3.081  1.00  0.00           H  
ATOM   1409  HA  ALA    90      63.495  27.273  -3.788  1.00  0.00           H  
ATOM   1410 1HB  ALA    90      64.628  29.122  -4.928  1.00  0.00           H  
ATOM   1411 2HB  ALA    90      65.479  28.788  -3.427  1.00  0.00           H  
ATOM   1412 3HB  ALA    90      66.155  28.252  -4.951  1.00  0.00           H  
ATOM   1413  N   ASN    91      65.211  25.814  -6.243  1.00  0.00           N  
ATOM   1414  CA  ASN    91      65.113  25.082  -7.499  1.00  0.00           C  
ATOM   1415  C   ASN    91      64.092  23.939  -7.445  1.00  0.00           C  
ATOM   1416  O   ASN    91      63.222  23.876  -8.308  1.00  0.00           O  
ATOM   1417  CB  ASN    91      66.476  24.585  -8.024  1.00  0.00           C  
ATOM   1418  CG  ASN    91      66.390  24.076  -9.468  1.00  0.00           C  
ATOM   1419  OD1 ASN    91      65.472  24.421 -10.210  1.00  0.00           O  
ATOM   1420  ND2 ASN    91      67.345  23.240  -9.873  1.00  0.00           N  
ATOM   1421  H   ASN    91      66.109  25.809  -5.776  1.00  0.00           H  
ATOM   1422  HA  ASN    91      64.776  25.838  -8.201  1.00  0.00           H  
ATOM   1423 1HB  ASN    91      67.198  25.401  -7.998  1.00  0.00           H  
ATOM   1424 2HB  ASN    91      66.885  23.785  -7.411  1.00  0.00           H  
ATOM   1425 1HD2 ASN    91      67.322  22.884 -10.818  1.00  0.00           H  
ATOM   1426 2HD2 ASN    91      68.083  22.966  -9.242  1.00  0.00           H  
ATOM   1427  N   LEU    92      64.174  23.048  -6.441  1.00  0.00           N  
ATOM   1428  CA  LEU    92      63.203  21.970  -6.254  1.00  0.00           C  
ATOM   1429  C   LEU    92      61.806  22.538  -6.108  1.00  0.00           C  
ATOM   1430  O   LEU    92      60.899  22.033  -6.741  1.00  0.00           O  
ATOM   1431  CB  LEU    92      63.506  21.028  -5.078  1.00  0.00           C  
ATOM   1432  CG  LEU    92      64.680  20.075  -5.355  1.00  0.00           C  
ATOM   1433  CD1 LEU    92      66.000  20.814  -5.202  1.00  0.00           C  
ATOM   1434  CD2 LEU    92      64.690  18.883  -4.401  1.00  0.00           C  
ATOM   1435  H   LEU    92      64.919  23.147  -5.762  1.00  0.00           H  
ATOM   1436  HA  LEU    92      63.207  21.373  -7.168  1.00  0.00           H  
ATOM   1437 1HB  LEU    92      63.659  21.591  -4.156  1.00  0.00           H  
ATOM   1438 2HB  LEU    92      62.620  20.415  -4.896  1.00  0.00           H  
ATOM   1439  HG  LEU    92      64.593  19.676  -6.367  1.00  0.00           H  
ATOM   1440 1HD1 LEU    92      66.825  20.171  -4.925  1.00  0.00           H  
ATOM   1441 2HD1 LEU    92      66.269  21.375  -6.097  1.00  0.00           H  
ATOM   1442 3HD1 LEU    92      65.918  21.462  -4.337  1.00  0.00           H  
ATOM   1443 1HD2 LEU    92      65.357  18.099  -4.760  1.00  0.00           H  
ATOM   1444 2HD2 LEU    92      65.061  19.193  -3.429  1.00  0.00           H  
ATOM   1445 3HD2 LEU    92      63.701  18.438  -4.290  1.00  0.00           H  
ATOM   1446  N   ALA    93      61.657  23.636  -5.363  1.00  0.00           N  
ATOM   1447  CA  ALA    93      60.413  24.351  -5.223  1.00  0.00           C  
ATOM   1448  C   ALA    93      59.818  24.845  -6.536  1.00  0.00           C  
ATOM   1449  O   ALA    93      58.648  24.575  -6.771  1.00  0.00           O  
ATOM   1450  CB  ALA    93      60.559  25.431  -4.185  1.00  0.00           C  
ATOM   1451  H   ALA    93      62.465  24.003  -4.875  1.00  0.00           H  
ATOM   1452  HA  ALA    93      59.723  23.623  -4.828  1.00  0.00           H  
ATOM   1453 1HB  ALA    93      59.580  25.795  -3.887  1.00  0.00           H  
ATOM   1454 2HB  ALA    93      61.047  24.996  -3.318  1.00  0.00           H  
ATOM   1455 3HB  ALA    93      61.179  26.256  -4.517  1.00  0.00           H  
ATOM   1456  N   VAL    94      60.606  25.481  -7.421  1.00  0.00           N  
ATOM   1457  CA  VAL    94      60.137  25.876  -8.755  1.00  0.00           C  
ATOM   1458  C   VAL    94      59.808  24.674  -9.640  1.00  0.00           C  
ATOM   1459  O   VAL    94      58.826  24.706 -10.375  1.00  0.00           O  
ATOM   1460  CB  VAL    94      61.072  26.858  -9.498  1.00  0.00           C  
ATOM   1461  CG1 VAL    94      61.369  28.113  -8.669  1.00  0.00           C  
ATOM   1462  CG2 VAL    94      62.365  26.265 -10.078  1.00  0.00           C  
ATOM   1463  H   VAL    94      61.570  25.667  -7.177  1.00  0.00           H  
ATOM   1464  HA  VAL    94      59.198  26.411  -8.598  1.00  0.00           H  
ATOM   1465  HB  VAL    94      60.504  27.204 -10.364  1.00  0.00           H  
ATOM   1466 1HG1 VAL    94      61.916  28.849  -9.258  1.00  0.00           H  
ATOM   1467 2HG1 VAL    94      60.446  28.588  -8.336  1.00  0.00           H  
ATOM   1468 3HG1 VAL    94      61.966  27.899  -7.788  1.00  0.00           H  
ATOM   1469 1HG2 VAL    94      62.853  26.992 -10.728  1.00  0.00           H  
ATOM   1470 2HG2 VAL    94      63.058  26.062  -9.281  1.00  0.00           H  
ATOM   1471 3HG2 VAL    94      62.226  25.364 -10.671  1.00  0.00           H  
ATOM   1472  N   ALA    95      60.635  23.623  -9.575  1.00  0.00           N  
ATOM   1473  CA  ALA    95      60.452  22.405 -10.336  1.00  0.00           C  
ATOM   1474  C   ALA    95      59.199  21.667  -9.903  1.00  0.00           C  
ATOM   1475  O   ALA    95      58.464  21.221 -10.766  1.00  0.00           O  
ATOM   1476  CB  ALA    95      61.655  21.503 -10.199  1.00  0.00           C  
ATOM   1477  H   ALA    95      61.439  23.676  -8.961  1.00  0.00           H  
ATOM   1478  HA  ALA    95      60.350  22.675 -11.389  1.00  0.00           H  
ATOM   1479 1HB  ALA    95      61.505  20.621 -10.818  1.00  0.00           H  
ATOM   1480 2HB  ALA    95      62.555  22.014 -10.543  1.00  0.00           H  
ATOM   1481 3HB  ALA    95      61.810  21.183  -9.168  1.00  0.00           H  
ATOM   1482  N   ASP    96      58.955  21.600  -8.589  1.00  0.00           N  
ATOM   1483  CA  ASP    96      57.768  21.100  -7.912  1.00  0.00           C  
ATOM   1484  C   ASP    96      56.510  21.883  -8.304  1.00  0.00           C  
ATOM   1485  O   ASP    96      55.476  21.265  -8.557  1.00  0.00           O  
ATOM   1486  CB  ASP    96      57.979  21.089  -6.412  1.00  0.00           C  
ATOM   1487  CG  ASP    96      58.956  20.019  -5.895  1.00  0.00           C  
ATOM   1488  OD1 ASP    96      59.462  19.226  -6.720  1.00  0.00           O  
ATOM   1489  OD2 ASP    96      59.203  20.024  -4.669  1.00  0.00           O  
ATOM   1490  H   ASP    96      59.677  21.960  -7.977  1.00  0.00           H  
ATOM   1491  HA  ASP    96      57.623  20.051  -8.126  1.00  0.00           H  
ATOM   1492 1HB  ASP    96      58.331  22.070  -6.111  1.00  0.00           H  
ATOM   1493 2HB  ASP    96      57.014  20.914  -5.950  1.00  0.00           H  
ATOM   1494  N   LEU    97      56.622  23.223  -8.409  1.00  0.00           N  
ATOM   1495  CA  LEU    97      55.605  24.109  -8.976  1.00  0.00           C  
ATOM   1496  C   LEU    97      55.245  23.726 -10.402  1.00  0.00           C  
ATOM   1497  O   LEU    97      54.064  23.605 -10.719  1.00  0.00           O  
ATOM   1498  CB  LEU    97      55.941  25.604  -8.880  1.00  0.00           C  
ATOM   1499  CG  LEU    97      55.896  26.197  -7.460  1.00  0.00           C  
ATOM   1500  CD1 LEU    97      56.282  27.677  -7.509  1.00  0.00           C  
ATOM   1501  CD2 LEU    97      54.552  26.003  -6.744  1.00  0.00           C  
ATOM   1502  H   LEU    97      57.501  23.645  -8.139  1.00  0.00           H  
ATOM   1503  HA  LEU    97      54.715  23.988  -8.397  1.00  0.00           H  
ATOM   1504 1HB  LEU    97      56.915  25.801  -9.317  1.00  0.00           H  
ATOM   1505 2HB  LEU    97      55.233  26.166  -9.492  1.00  0.00           H  
ATOM   1506  HG  LEU    97      56.625  25.704  -6.835  1.00  0.00           H  
ATOM   1507 1HD1 LEU    97      56.297  28.095  -6.503  1.00  0.00           H  
ATOM   1508 2HD1 LEU    97      57.274  27.815  -7.938  1.00  0.00           H  
ATOM   1509 3HD1 LEU    97      55.574  28.258  -8.101  1.00  0.00           H  
ATOM   1510 1HD2 LEU    97      54.529  26.550  -5.803  1.00  0.00           H  
ATOM   1511 2HD2 LEU    97      53.723  26.366  -7.353  1.00  0.00           H  
ATOM   1512 3HD2 LEU    97      54.356  24.960  -6.501  1.00  0.00           H  
ATOM   1513  N   LEU    98      56.276  23.499 -11.228  1.00  0.00           N  
ATOM   1514  CA  LEU    98      56.173  23.024 -12.594  1.00  0.00           C  
ATOM   1515  C   LEU    98      55.445  21.685 -12.657  1.00  0.00           C  
ATOM   1516  O   LEU    98      54.554  21.555 -13.473  1.00  0.00           O  
ATOM   1517  CB  LEU    98      57.550  23.030 -13.290  1.00  0.00           C  
ATOM   1518  CG  LEU    98      57.583  22.773 -14.807  1.00  0.00           C  
ATOM   1519  CD1 LEU    98      57.380  21.307 -15.177  1.00  0.00           C  
ATOM   1520  CD2 LEU    98      56.687  23.751 -15.583  1.00  0.00           C  
ATOM   1521  H   LEU    98      57.210  23.640 -10.863  1.00  0.00           H  
ATOM   1522  HA  LEU    98      55.560  23.766 -13.098  1.00  0.00           H  
ATOM   1523 1HB  LEU    98      58.002  24.008 -13.116  1.00  0.00           H  
ATOM   1524 2HB  LEU    98      58.231  22.326 -12.828  1.00  0.00           H  
ATOM   1525  HG  LEU    98      58.608  22.998 -15.109  1.00  0.00           H  
ATOM   1526 1HD1 LEU    98      57.842  21.085 -16.139  1.00  0.00           H  
ATOM   1527 2HD1 LEU    98      57.801  20.623 -14.440  1.00  0.00           H  
ATOM   1528 3HD1 LEU    98      56.332  21.131 -15.268  1.00  0.00           H  
ATOM   1529 1HD2 LEU    98      56.749  23.602 -16.657  1.00  0.00           H  
ATOM   1530 2HD2 LEU    98      55.650  23.705 -15.275  1.00  0.00           H  
ATOM   1531 3HD2 LEU    98      57.011  24.775 -15.397  1.00  0.00           H  
ATOM   1532  N   VAL    99      55.747  20.716 -11.783  1.00  0.00           N  
ATOM   1533  CA  VAL    99      55.043  19.430 -11.715  1.00  0.00           C  
ATOM   1534  C   VAL    99      53.561  19.669 -11.496  1.00  0.00           C  
ATOM   1535  O   VAL    99      52.764  19.243 -12.320  1.00  0.00           O  
ATOM   1536  CB  VAL    99      55.568  18.481 -10.617  1.00  0.00           C  
ATOM   1537  CG1 VAL    99      55.377  17.001 -10.954  1.00  0.00           C  
ATOM   1538  CG2 VAL    99      57.018  18.725 -10.352  1.00  0.00           C  
ATOM   1539  H   VAL    99      56.500  20.877 -11.127  1.00  0.00           H  
ATOM   1540  HA  VAL    99      55.184  18.953 -12.686  1.00  0.00           H  
ATOM   1541  HB  VAL    99      55.055  18.683  -9.676  1.00  0.00           H  
ATOM   1542 1HG1 VAL    99      55.986  16.341 -10.340  1.00  0.00           H  
ATOM   1543 2HG1 VAL    99      54.354  16.677 -10.837  1.00  0.00           H  
ATOM   1544 3HG1 VAL    99      55.705  16.805 -11.973  1.00  0.00           H  
ATOM   1545 1HG2 VAL    99      57.444  18.051  -9.616  1.00  0.00           H  
ATOM   1546 2HG2 VAL    99      57.605  18.809 -11.260  1.00  0.00           H  
ATOM   1547 3HG2 VAL    99      57.016  19.693  -9.920  1.00  0.00           H  
ATOM   1548  N   ASN   100      53.194  20.385 -10.420  1.00  0.00           N  
ATOM   1549  CA  ASN   100      51.798  20.604 -10.082  1.00  0.00           C  
ATOM   1550  C   ASN   100      50.973  21.348 -11.127  1.00  0.00           C  
ATOM   1551  O   ASN   100      49.798  21.044 -11.264  1.00  0.00           O  
ATOM   1552  CB  ASN   100      51.552  21.137  -8.664  1.00  0.00           C  
ATOM   1553  CG  ASN   100      52.067  22.548  -8.441  1.00  0.00           C  
ATOM   1554  OD1 ASN   100      53.023  22.705  -7.703  1.00  0.00           O  
ATOM   1555  ND2 ASN   100      51.435  23.572  -9.021  1.00  0.00           N  
ATOM   1556  H   ASN   100      53.906  20.743  -9.795  1.00  0.00           H  
ATOM   1557  HA  ASN   100      51.422  19.600 -10.074  1.00  0.00           H  
ATOM   1558 1HB  ASN   100      50.485  21.118  -8.434  1.00  0.00           H  
ATOM   1559 2HB  ASN   100      52.024  20.479  -7.934  1.00  0.00           H  
ATOM   1560 1HD2 ASN   100      51.774  24.511  -8.872  1.00  0.00           H  
ATOM   1561 2HD2 ASN   100      50.634  23.406  -9.613  1.00  0.00           H  
ATOM   1562  N   THR   101      51.555  22.348 -11.803  1.00  0.00           N  
ATOM   1563  CA  THR   101      50.860  23.162 -12.792  1.00  0.00           C  
ATOM   1564  C   THR   101      50.974  22.558 -14.193  1.00  0.00           C  
ATOM   1565  O   THR   101      50.028  22.646 -14.964  1.00  0.00           O  
ATOM   1566  CB  THR   101      51.340  24.628 -12.753  1.00  0.00           C  
ATOM   1567  OG1 THR   101      50.472  25.424 -13.537  1.00  0.00           O  
ATOM   1568  CG2 THR   101      52.756  24.840 -13.312  1.00  0.00           C  
ATOM   1569  H   THR   101      52.520  22.573 -11.599  1.00  0.00           H  
ATOM   1570  HA  THR   101      49.798  23.182 -12.540  1.00  0.00           H  
ATOM   1571  HB  THR   101      51.298  24.989 -11.725  1.00  0.00           H  
ATOM   1572  HG1 THR   101      50.764  26.322 -13.494  1.00  0.00           H  
ATOM   1573 1HG2 THR   101      53.169  25.797 -12.991  1.00  0.00           H  
ATOM   1574 2HG2 THR   101      53.426  24.056 -12.990  1.00  0.00           H  
ATOM   1575 3HG2 THR   101      52.770  24.825 -14.402  1.00  0.00           H  
ATOM   1576  N   LEU   102      52.129  21.987 -14.552  1.00  0.00           N  
ATOM   1577  CA  LEU   102      52.387  21.449 -15.881  1.00  0.00           C  
ATOM   1578  C   LEU   102      51.963  20.002 -16.022  1.00  0.00           C  
ATOM   1579  O   LEU   102      51.630  19.664 -17.140  1.00  0.00           O  
ATOM   1580  CB  LEU   102      53.853  21.548 -16.313  1.00  0.00           C  
ATOM   1581  CG  LEU   102      54.177  21.149 -17.771  1.00  0.00           C  
ATOM   1582  CD1 LEU   102      53.547  22.136 -18.752  1.00  0.00           C  
ATOM   1583  CD2 LEU   102      55.673  21.020 -18.047  1.00  0.00           C  
ATOM   1584  H   LEU   102      52.889  21.941 -13.884  1.00  0.00           H  
ATOM   1585  HA  LEU   102      51.806  22.037 -16.593  1.00  0.00           H  
ATOM   1586 1HB  LEU   102      54.200  22.556 -16.129  1.00  0.00           H  
ATOM   1587 2HB  LEU   102      54.393  20.862 -15.687  1.00  0.00           H  
ATOM   1588  HG  LEU   102      53.794  20.160 -18.009  1.00  0.00           H  
ATOM   1589 1HD1 LEU   102      53.918  21.979 -19.764  1.00  0.00           H  
ATOM   1590 2HD1 LEU   102      52.462  22.040 -18.779  1.00  0.00           H  
ATOM   1591 3HD1 LEU   102      53.786  23.166 -18.484  1.00  0.00           H  
ATOM   1592 1HD2 LEU   102      55.822  20.756 -19.093  1.00  0.00           H  
ATOM   1593 2HD2 LEU   102      56.198  21.956 -17.887  1.00  0.00           H  
ATOM   1594 3HD2 LEU   102      56.148  20.250 -17.449  1.00  0.00           H  
ATOM   1595  N   CYS   103      52.045  19.124 -15.011  1.00  0.00           N  
ATOM   1596  CA  CYS   103      51.591  17.734 -15.152  1.00  0.00           C  
ATOM   1597  C   CYS   103      50.408  17.385 -14.289  1.00  0.00           C  
ATOM   1598  O   CYS   103      49.498  16.739 -14.802  1.00  0.00           O  
ATOM   1599  CB  CYS   103      52.655  16.655 -14.999  1.00  0.00           C  
ATOM   1600  SG  CYS   103      53.364  16.390 -13.380  1.00  0.00           S  
ATOM   1601  H   CYS   103      52.378  19.429 -14.104  1.00  0.00           H  
ATOM   1602  HA  CYS   103      51.225  17.573 -16.167  1.00  0.00           H  
ATOM   1603 1HB  CYS   103      52.172  15.689 -15.110  1.00  0.00           H  
ATOM   1604 2HB  CYS   103      53.388  16.735 -15.789  1.00  0.00           H  
ATOM   1605  HG  CYS   103      54.090  15.322 -13.722  1.00  0.00           H  
ATOM   1606  N   LEU   104      50.402  17.810 -13.012  1.00  0.00           N  
ATOM   1607  CA  LEU   104      49.326  17.482 -12.090  1.00  0.00           C  
ATOM   1608  C   LEU   104      47.922  17.880 -12.562  1.00  0.00           C  
ATOM   1609  O   LEU   104      47.028  17.083 -12.280  1.00  0.00           O  
ATOM   1610  CB  LEU   104      49.507  17.821 -10.608  1.00  0.00           C  
ATOM   1611  CG  LEU   104      50.470  16.965  -9.759  1.00  0.00           C  
ATOM   1612  CD1 LEU   104      51.804  16.645 -10.400  1.00  0.00           C  
ATOM   1613  CD2 LEU   104      50.727  17.590  -8.384  1.00  0.00           C  
ATOM   1614  H   LEU   104      51.192  18.338 -12.660  1.00  0.00           H  
ATOM   1615  HA  LEU   104      49.381  16.410 -12.022  1.00  0.00           H  
ATOM   1616 1HB  LEU   104      49.612  18.875 -10.456  1.00  0.00           H  
ATOM   1617 2HB  LEU   104      48.547  17.617 -10.139  1.00  0.00           H  
ATOM   1618  HG  LEU   104      49.964  16.012  -9.601  1.00  0.00           H  
ATOM   1619 1HD1 LEU   104      52.403  16.021  -9.736  1.00  0.00           H  
ATOM   1620 2HD1 LEU   104      51.654  16.069 -11.308  1.00  0.00           H  
ATOM   1621 3HD1 LEU   104      52.362  17.539 -10.608  1.00  0.00           H  
ATOM   1622 1HD2 LEU   104      51.055  16.850  -7.661  1.00  0.00           H  
ATOM   1623 2HD2 LEU   104      51.542  18.307  -8.410  1.00  0.00           H  
ATOM   1624 3HD2 LEU   104      49.858  18.115  -7.995  1.00  0.00           H  
ATOM   1625  N   PRO   105      47.647  19.016 -13.265  1.00  0.00           N  
ATOM   1626  CA  PRO   105      46.262  19.323 -13.614  1.00  0.00           C  
ATOM   1627  C   PRO   105      45.763  18.361 -14.689  1.00  0.00           C  
ATOM   1628  O   PRO   105      44.584  18.049 -14.721  1.00  0.00           O  
ATOM   1629  CB  PRO   105      46.252  20.761 -14.101  1.00  0.00           C  
ATOM   1630  CG  PRO   105      47.566  20.864 -14.823  1.00  0.00           C  
ATOM   1631  CD  PRO   105      48.505  19.978 -13.995  1.00  0.00           C  
ATOM   1632  HA  PRO   105      45.616  19.241 -12.737  1.00  0.00           H  
ATOM   1633 1HB  PRO   105      45.399  21.006 -14.737  1.00  0.00           H  
ATOM   1634 2HB  PRO   105      46.242  21.443 -13.250  1.00  0.00           H  
ATOM   1635 1HG  PRO   105      47.843  21.907 -14.904  1.00  0.00           H  
ATOM   1636 2HG  PRO   105      47.463  20.478 -15.835  1.00  0.00           H  
ATOM   1637 1HD  PRO   105      49.087  20.596 -13.343  1.00  0.00           H  
ATOM   1638 2HD  PRO   105      49.181  19.530 -14.710  1.00  0.00           H  
ATOM   1639  N   PHE   106      46.676  17.893 -15.547  1.00  0.00           N  
ATOM   1640  CA  PHE   106      46.421  17.035 -16.679  1.00  0.00           C  
ATOM   1641  C   PHE   106      46.199  15.599 -16.270  1.00  0.00           C  
ATOM   1642  O   PHE   106      45.263  14.984 -16.768  1.00  0.00           O  
ATOM   1643  CB  PHE   106      47.578  17.178 -17.657  1.00  0.00           C  
ATOM   1644  CG  PHE   106      47.690  18.605 -18.138  1.00  0.00           C  
ATOM   1645  CD1 PHE   106      46.582  19.348 -18.595  1.00  0.00           C  
ATOM   1646  CD2 PHE   106      48.903  19.255 -17.940  1.00  0.00           C  
ATOM   1647  CE1 PHE   106      46.715  20.713 -18.886  1.00  0.00           C  
ATOM   1648  CE2 PHE   106      49.038  20.629 -18.209  1.00  0.00           C  
ATOM   1649  CZ  PHE   106      47.947  21.355 -18.705  1.00  0.00           C  
ATOM   1650  H   PHE   106      47.630  18.203 -15.424  1.00  0.00           H  
ATOM   1651  HA  PHE   106      45.494  17.372 -17.138  1.00  0.00           H  
ATOM   1652 1HB  PHE   106      48.498  16.917 -17.142  1.00  0.00           H  
ATOM   1653 2HB  PHE   106      47.533  16.477 -18.483  1.00  0.00           H  
ATOM   1654  HD1 PHE   106      45.603  18.904 -18.683  1.00  0.00           H  
ATOM   1655  HD2 PHE   106      49.702  18.650 -17.562  1.00  0.00           H  
ATOM   1656  HE1 PHE   106      45.858  21.294 -19.188  1.00  0.00           H  
ATOM   1657  HE2 PHE   106      49.972  21.145 -18.055  1.00  0.00           H  
ATOM   1658  HZ  PHE   106      48.048  22.410 -18.911  1.00  0.00           H  
ATOM   1659  N   THR   107      47.010  15.080 -15.335  1.00  0.00           N  
ATOM   1660  CA  THR   107      46.757  13.790 -14.708  1.00  0.00           C  
ATOM   1661  C   THR   107      45.441  13.815 -13.932  1.00  0.00           C  
ATOM   1662  O   THR   107      44.739  12.813 -13.971  1.00  0.00           O  
ATOM   1663  CB  THR   107      47.945  13.287 -13.865  1.00  0.00           C  
ATOM   1664  OG1 THR   107      47.719  11.983 -13.382  1.00  0.00           O  
ATOM   1665  CG2 THR   107      48.255  14.191 -12.686  1.00  0.00           C  
ATOM   1666  H   THR   107      47.773  15.642 -14.980  1.00  0.00           H  
ATOM   1667  HA  THR   107      46.634  13.070 -15.521  1.00  0.00           H  
ATOM   1668  HB  THR   107      48.828  13.234 -14.503  1.00  0.00           H  
ATOM   1669  HG1 THR   107      46.921  11.981 -12.875  1.00  0.00           H  
ATOM   1670 1HG2 THR   107      49.129  13.853 -12.127  1.00  0.00           H  
ATOM   1671 2HG2 THR   107      48.491  15.122 -13.167  1.00  0.00           H  
ATOM   1672 3HG2 THR   107      47.437  14.367 -11.994  1.00  0.00           H  
ATOM   1673  N   LEU   108      45.116  14.928 -13.236  1.00  0.00           N  
ATOM   1674  CA  LEU   108      43.843  15.127 -12.545  1.00  0.00           C  
ATOM   1675  C   LEU   108      42.705  15.081 -13.559  1.00  0.00           C  
ATOM   1676  O   LEU   108      41.768  14.312 -13.391  1.00  0.00           O  
ATOM   1677  CB  LEU   108      43.825  16.433 -11.713  1.00  0.00           C  
ATOM   1678  CG  LEU   108      42.560  16.699 -10.852  1.00  0.00           C  
ATOM   1679  CD1 LEU   108      41.366  17.312 -11.606  1.00  0.00           C  
ATOM   1680  CD2 LEU   108      42.158  15.497 -10.003  1.00  0.00           C  
ATOM   1681  H   LEU   108      45.771  15.699 -13.226  1.00  0.00           H  
ATOM   1682  HA  LEU   108      43.738  14.294 -11.853  1.00  0.00           H  
ATOM   1683 1HB  LEU   108      44.676  16.391 -11.034  1.00  0.00           H  
ATOM   1684 2HB  LEU   108      44.010  17.298 -12.347  1.00  0.00           H  
ATOM   1685  HG  LEU   108      42.855  17.467 -10.135  1.00  0.00           H  
ATOM   1686 1HD1 LEU   108      40.485  17.377 -10.966  1.00  0.00           H  
ATOM   1687 2HD1 LEU   108      41.610  18.329 -11.912  1.00  0.00           H  
ATOM   1688 3HD1 LEU   108      41.083  16.797 -12.511  1.00  0.00           H  
ATOM   1689 1HD2 LEU   108      41.314  15.735  -9.357  1.00  0.00           H  
ATOM   1690 2HD2 LEU   108      41.874  14.638 -10.607  1.00  0.00           H  
ATOM   1691 3HD2 LEU   108      42.991  15.221  -9.367  1.00  0.00           H  
ATOM   1692  N   THR   109      42.802  15.891 -14.622  1.00  0.00           N  
ATOM   1693  CA  THR   109      41.819  15.998 -15.691  1.00  0.00           C  
ATOM   1694  C   THR   109      41.591  14.650 -16.366  1.00  0.00           C  
ATOM   1695  O   THR   109      40.432  14.269 -16.521  1.00  0.00           O  
ATOM   1696  CB  THR   109      42.220  17.078 -16.712  1.00  0.00           C  
ATOM   1697  OG1 THR   109      42.187  18.340 -16.088  1.00  0.00           O  
ATOM   1698  CG2 THR   109      41.263  17.184 -17.903  1.00  0.00           C  
ATOM   1699  H   THR   109      43.609  16.500 -14.679  1.00  0.00           H  
ATOM   1700  HA  THR   109      40.873  16.294 -15.231  1.00  0.00           H  
ATOM   1701  HB  THR   109      43.230  16.903 -17.081  1.00  0.00           H  
ATOM   1702  HG1 THR   109      42.880  18.370 -15.441  1.00  0.00           H  
ATOM   1703 1HG2 THR   109      41.448  18.094 -18.475  1.00  0.00           H  
ATOM   1704 2HG2 THR   109      41.445  16.360 -18.586  1.00  0.00           H  
ATOM   1705 3HG2 THR   109      40.218  17.192 -17.593  1.00  0.00           H  
ATOM   1706  N   TYR   110      42.681  13.927 -16.705  1.00  0.00           N  
ATOM   1707  CA  TYR   110      42.661  12.561 -17.224  1.00  0.00           C  
ATOM   1708  C   TYR   110      41.666  11.721 -16.447  1.00  0.00           C  
ATOM   1709  O   TYR   110      40.782  11.110 -17.030  1.00  0.00           O  
ATOM   1710  CB  TYR   110      44.042  11.844 -17.170  1.00  0.00           C  
ATOM   1711  CG  TYR   110      43.920  10.346 -17.440  1.00  0.00           C  
ATOM   1712  CD1 TYR   110      44.081   9.869 -18.736  1.00  0.00           C  
ATOM   1713  CD2 TYR   110      43.481   9.440 -16.449  1.00  0.00           C  
ATOM   1714  CE1 TYR   110      43.766   8.534 -19.021  1.00  0.00           C  
ATOM   1715  CE2 TYR   110      43.076   8.135 -16.741  1.00  0.00           C  
ATOM   1716  CZ  TYR   110      43.253   7.669 -18.037  1.00  0.00           C  
ATOM   1717  OH  TYR   110      42.964   6.375 -18.313  1.00  0.00           O  
ATOM   1718  H   TYR   110      43.594  14.336 -16.544  1.00  0.00           H  
ATOM   1719  HA  TYR   110      42.335  12.619 -18.261  1.00  0.00           H  
ATOM   1720 1HB  TYR   110      44.723  12.293 -17.895  1.00  0.00           H  
ATOM   1721 2HB  TYR   110      44.520  11.964 -16.206  1.00  0.00           H  
ATOM   1722  HD1 TYR   110      44.427  10.528 -19.514  1.00  0.00           H  
ATOM   1723  HD2 TYR   110      43.417   9.753 -15.437  1.00  0.00           H  
ATOM   1724  HE1 TYR   110      43.935   8.173 -20.021  1.00  0.00           H  
ATOM   1725  HE2 TYR   110      42.688   7.490 -15.967  1.00  0.00           H  
ATOM   1726  HH  TYR   110      42.682   5.871 -17.566  1.00  0.00           H  
ATOM   1727  N   THR   111      41.917  11.631 -15.138  1.00  0.00           N  
ATOM   1728  CA  THR   111      41.383  10.582 -14.300  1.00  0.00           C  
ATOM   1729  C   THR   111      39.912  10.753 -14.006  1.00  0.00           C  
ATOM   1730  O   THR   111      39.217   9.752 -13.859  1.00  0.00           O  
ATOM   1731  CB  THR   111      42.257  10.420 -13.075  1.00  0.00           C  
ATOM   1732  OG1 THR   111      41.778   9.352 -12.325  1.00  0.00           O  
ATOM   1733  CG2 THR   111      42.309  11.633 -12.195  1.00  0.00           C  
ATOM   1734  H   THR   111      42.663  12.194 -14.753  1.00  0.00           H  
ATOM   1735  HA  THR   111      41.414   9.640 -14.848  1.00  0.00           H  
ATOM   1736  HB  THR   111      43.272  10.185 -13.361  1.00  0.00           H  
ATOM   1737  HG1 THR   111      40.890   9.525 -12.047  1.00  0.00           H  
ATOM   1738 1HG2 THR   111      42.716  11.291 -11.262  1.00  0.00           H  
ATOM   1739 2HG2 THR   111      42.984  12.372 -12.572  1.00  0.00           H  
ATOM   1740 3HG2 THR   111      41.353  12.118 -12.071  1.00  0.00           H  
ATOM   1741  N   LEU   112      39.432  12.005 -13.999  1.00  0.00           N  
ATOM   1742  CA  LEU   112      38.009  12.309 -14.000  1.00  0.00           C  
ATOM   1743  C   LEU   112      37.322  11.653 -15.192  1.00  0.00           C  
ATOM   1744  O   LEU   112      36.281  11.024 -15.034  1.00  0.00           O  
ATOM   1745  CB  LEU   112      37.729  13.828 -14.015  1.00  0.00           C  
ATOM   1746  CG  LEU   112      37.736  14.531 -12.648  1.00  0.00           C  
ATOM   1747  CD1 LEU   112      36.681  13.999 -11.669  1.00  0.00           C  
ATOM   1748  CD2 LEU   112      39.127  14.587 -12.057  1.00  0.00           C  
ATOM   1749  H   LEU   112      40.079  12.771 -14.127  1.00  0.00           H  
ATOM   1750  HA  LEU   112      37.578  11.849 -13.112  1.00  0.00           H  
ATOM   1751 1HB  LEU   112      38.430  14.326 -14.687  1.00  0.00           H  
ATOM   1752 2HB  LEU   112      36.745  14.012 -14.451  1.00  0.00           H  
ATOM   1753  HG  LEU   112      37.455  15.569 -12.833  1.00  0.00           H  
ATOM   1754 1HD1 LEU   112      36.733  14.520 -10.712  1.00  0.00           H  
ATOM   1755 2HD1 LEU   112      35.679  14.158 -12.067  1.00  0.00           H  
ATOM   1756 3HD1 LEU   112      36.773  12.936 -11.473  1.00  0.00           H  
ATOM   1757 1HD2 LEU   112      39.136  14.956 -11.032  1.00  0.00           H  
ATOM   1758 2HD2 LEU   112      39.613  13.626 -12.115  1.00  0.00           H  
ATOM   1759 3HD2 LEU   112      39.693  15.280 -12.662  1.00  0.00           H  
ATOM   1760  N   MET   113      37.943  11.773 -16.370  1.00  0.00           N  
ATOM   1761  CA  MET   113      37.458  11.186 -17.605  1.00  0.00           C  
ATOM   1762  C   MET   113      37.724   9.685 -17.696  1.00  0.00           C  
ATOM   1763  O   MET   113      37.017   8.996 -18.422  1.00  0.00           O  
ATOM   1764  CB  MET   113      38.008  11.982 -18.794  1.00  0.00           C  
ATOM   1765  CG  MET   113      37.372  13.378 -18.782  1.00  0.00           C  
ATOM   1766  SD  MET   113      37.886  14.496 -20.079  1.00  0.00           S  
ATOM   1767  CE  MET   113      39.563  14.830 -19.527  1.00  0.00           C  
ATOM   1768  H   MET   113      38.817  12.278 -16.407  1.00  0.00           H  
ATOM   1769  HA  MET   113      36.370  11.284 -17.624  1.00  0.00           H  
ATOM   1770 1HB  MET   113      39.094  12.051 -18.744  1.00  0.00           H  
ATOM   1771 2HB  MET   113      37.770  11.483 -19.734  1.00  0.00           H  
ATOM   1772 1HG  MET   113      36.290  13.276 -18.868  1.00  0.00           H  
ATOM   1773 2HG  MET   113      37.553  13.884 -17.834  1.00  0.00           H  
ATOM   1774 1HE  MET   113      40.004  15.634 -20.109  1.00  0.00           H  
ATOM   1775 2HE  MET   113      39.487  15.182 -18.506  1.00  0.00           H  
ATOM   1776 3HE  MET   113      40.200  13.946 -19.572  1.00  0.00           H  
ATOM   1777  N   GLY   114      38.750   9.175 -16.999  1.00  0.00           N  
ATOM   1778  CA  GLY   114      39.286   7.841 -17.211  1.00  0.00           C  
ATOM   1779  C   GLY   114      39.991   7.728 -18.546  1.00  0.00           C  
ATOM   1780  O   GLY   114      40.249   6.613 -18.996  1.00  0.00           O  
ATOM   1781  H   GLY   114      39.286   9.802 -16.416  1.00  0.00           H  
ATOM   1782 1HA  GLY   114      39.973   7.579 -16.405  1.00  0.00           H  
ATOM   1783 2HA  GLY   114      38.469   7.122 -17.235  1.00  0.00           H  
ATOM   1784  N   GLU   115      40.278   8.887 -19.163  1.00  0.00           N  
ATOM   1785  CA  GLU   115      40.950   8.966 -20.419  1.00  0.00           C  
ATOM   1786  C   GLU   115      41.678  10.255 -20.687  1.00  0.00           C  
ATOM   1787  O   GLU   115      41.340  11.302 -20.146  1.00  0.00           O  
ATOM   1788  CB  GLU   115      40.029   8.630 -21.599  1.00  0.00           C  
ATOM   1789  CG  GLU   115      40.787   7.879 -22.683  1.00  0.00           C  
ATOM   1790  CD  GLU   115      41.626   6.720 -22.121  1.00  0.00           C  
ATOM   1791  OE1 GLU   115      42.780   6.952 -21.705  1.00  0.00           O  
ATOM   1792  OE2 GLU   115      41.125   5.597 -22.129  1.00  0.00           O  
ATOM   1793  H   GLU   115      40.055   9.756 -18.698  1.00  0.00           H  
ATOM   1794  HA  GLU   115      41.713   8.253 -20.227  1.00  0.00           H  
ATOM   1795 1HB  GLU   115      39.142   8.112 -21.295  1.00  0.00           H  
ATOM   1796 2HB  GLU   115      39.625   9.547 -22.031  1.00  0.00           H  
ATOM   1797 1HG  GLU   115      40.151   7.567 -23.495  1.00  0.00           H  
ATOM   1798 2HG  GLU   115      41.387   8.629 -23.172  1.00  0.00           H  
ATOM   1799  N   TRP   116      42.677  10.143 -21.572  1.00  0.00           N  
ATOM   1800  CA  TRP   116      43.468  11.228 -22.094  1.00  0.00           C  
ATOM   1801  C   TRP   116      42.644  12.004 -23.107  1.00  0.00           C  
ATOM   1802  O   TRP   116      42.818  11.821 -24.306  1.00  0.00           O  
ATOM   1803  CB  TRP   116      44.772  10.663 -22.688  1.00  0.00           C  
ATOM   1804  CG  TRP   116      45.941  11.268 -22.063  1.00  0.00           C  
ATOM   1805  CD1 TRP   116      46.361  12.514 -22.271  1.00  0.00           C  
ATOM   1806  CD2 TRP   116      46.735  10.740 -20.999  1.00  0.00           C  
ATOM   1807  NE1 TRP   116      47.284  12.824 -21.319  1.00  0.00           N  
ATOM   1808  CE2 TRP   116      47.543  11.784 -20.505  1.00  0.00           C  
ATOM   1809  CE3 TRP   116      46.850   9.485 -20.401  1.00  0.00           C  
ATOM   1810  CZ2 TRP   116      48.394  11.644 -19.443  1.00  0.00           C  
ATOM   1811  CZ3 TRP   116      47.731   9.316 -19.325  1.00  0.00           C  
ATOM   1812  CH2 TRP   116      48.463  10.408 -18.849  1.00  0.00           C  
ATOM   1813  H   TRP   116      42.861   9.221 -21.951  1.00  0.00           H  
ATOM   1814  HA  TRP   116      43.697  11.901 -21.266  1.00  0.00           H  
ATOM   1815 1HB  TRP   116      44.858   9.606 -22.447  1.00  0.00           H  
ATOM   1816 2HB  TRP   116      44.872  10.734 -23.771  1.00  0.00           H  
ATOM   1817  HD1 TRP   116      45.891  13.158 -22.987  1.00  0.00           H  
ATOM   1818  HE1 TRP   116      47.706  13.737 -21.246  1.00  0.00           H  
ATOM   1819  HE3 TRP   116      46.296   8.666 -20.829  1.00  0.00           H  
ATOM   1820  HZ2 TRP   116      49.016  12.458 -19.154  1.00  0.00           H  
ATOM   1821  HZ3 TRP   116      47.936   8.352 -18.899  1.00  0.00           H  
ATOM   1822  HH2 TRP   116      49.197  10.358 -18.107  1.00  0.00           H  
ATOM   1823  N   LYS   117      41.725  12.865 -22.638  1.00  0.00           N  
ATOM   1824  CA  LYS   117      40.855  13.632 -23.529  1.00  0.00           C  
ATOM   1825  C   LYS   117      41.653  14.560 -24.427  1.00  0.00           C  
ATOM   1826  O   LYS   117      41.421  14.583 -25.633  1.00  0.00           O  
ATOM   1827  CB  LYS   117      39.799  14.451 -22.789  1.00  0.00           C  
ATOM   1828  CG  LYS   117      38.859  15.211 -23.757  1.00  0.00           C  
ATOM   1829  CD  LYS   117      37.704  16.012 -23.149  1.00  0.00           C  
ATOM   1830  CE  LYS   117      38.117  17.355 -22.533  1.00  0.00           C  
ATOM   1831  NZ  LYS   117      36.926  18.134 -22.151  1.00  0.00           N  
ATOM   1832  H   LYS   117      41.580  12.934 -21.641  1.00  0.00           H  
ATOM   1833  HA  LYS   117      40.335  12.912 -24.167  1.00  0.00           H  
ATOM   1834 1HB  LYS   117      39.223  13.744 -22.202  1.00  0.00           H  
ATOM   1835 2HB  LYS   117      40.290  15.159 -22.129  1.00  0.00           H  
ATOM   1836 1HG  LYS   117      39.412  15.902 -24.391  1.00  0.00           H  
ATOM   1837 2HG  LYS   117      38.426  14.476 -24.438  1.00  0.00           H  
ATOM   1838 1HD  LYS   117      37.016  16.232 -23.966  1.00  0.00           H  
ATOM   1839 2HD  LYS   117      37.119  15.406 -22.464  1.00  0.00           H  
ATOM   1840 1HE  LYS   117      38.741  17.199 -21.653  1.00  0.00           H  
ATOM   1841 2HE  LYS   117      38.702  17.940 -23.244  1.00  0.00           H  
ATOM   1842 1HZ  LYS   117      37.213  19.018 -21.754  1.00  0.00           H  
ATOM   1843 2HZ  LYS   117      36.355  18.301 -22.967  1.00  0.00           H  
ATOM   1844 3HZ  LYS   117      36.392  17.617 -21.467  1.00  0.00           H  
ATOM   1845  N   MET   118      42.585  15.320 -23.840  1.00  0.00           N  
ATOM   1846  CA  MET   118      43.445  16.218 -24.595  1.00  0.00           C  
ATOM   1847  C   MET   118      44.449  15.476 -25.486  1.00  0.00           C  
ATOM   1848  O   MET   118      45.053  16.095 -26.360  1.00  0.00           O  
ATOM   1849  CB  MET   118      44.113  17.214 -23.654  1.00  0.00           C  
ATOM   1850  CG  MET   118      43.276  18.437 -23.301  1.00  0.00           C  
ATOM   1851  SD  MET   118      44.235  19.954 -23.066  1.00  0.00           S  
ATOM   1852  CE  MET   118      44.989  19.692 -21.461  1.00  0.00           C  
ATOM   1853  H   MET   118      42.720  15.249 -22.842  1.00  0.00           H  
ATOM   1854  HA  MET   118      42.821  16.779 -25.293  1.00  0.00           H  
ATOM   1855 1HB  MET   118      44.286  16.706 -22.717  1.00  0.00           H  
ATOM   1856 2HB  MET   118      45.051  17.559 -24.090  1.00  0.00           H  
ATOM   1857 1HG  MET   118      42.586  18.657 -24.116  1.00  0.00           H  
ATOM   1858 2HG  MET   118      42.655  18.246 -22.425  1.00  0.00           H  
ATOM   1859 1HE  MET   118      45.392  20.654 -21.162  1.00  0.00           H  
ATOM   1860 2HE  MET   118      44.262  19.364 -20.719  1.00  0.00           H  
ATOM   1861 3HE  MET   118      45.822  19.002 -21.561  1.00  0.00           H  
ATOM   1862  N   GLY   119      44.586  14.156 -25.302  1.00  0.00           N  
ATOM   1863  CA  GLY   119      45.302  13.291 -26.208  1.00  0.00           C  
ATOM   1864  C   GLY   119      46.799  13.353 -25.995  1.00  0.00           C  
ATOM   1865  O   GLY   119      47.228  13.623 -24.877  1.00  0.00           O  
ATOM   1866  H   GLY   119      44.039  13.711 -24.579  1.00  0.00           H  
ATOM   1867 1HA  GLY   119      45.020  12.267 -25.981  1.00  0.00           H  
ATOM   1868 2HA  GLY   119      45.009  13.539 -27.226  1.00  0.00           H  
ATOM   1869  N   PRO   120      47.606  13.079 -27.037  1.00  0.00           N  
ATOM   1870  CA  PRO   120      49.062  13.108 -26.972  1.00  0.00           C  
ATOM   1871  C   PRO   120      49.654  14.366 -26.331  1.00  0.00           C  
ATOM   1872  O   PRO   120      50.615  14.213 -25.598  1.00  0.00           O  
ATOM   1873  CB  PRO   120      49.593  12.900 -28.383  1.00  0.00           C  
ATOM   1874  CG  PRO   120      48.403  12.442 -29.206  1.00  0.00           C  
ATOM   1875  CD  PRO   120      47.152  12.706 -28.371  1.00  0.00           C  
ATOM   1876  HA  PRO   120      49.368  12.225 -26.417  1.00  0.00           H  
ATOM   1877 1HB  PRO   120      49.989  13.825 -28.807  1.00  0.00           H  
ATOM   1878 2HB  PRO   120      50.403  12.168 -28.405  1.00  0.00           H  
ATOM   1879 1HG  PRO   120      48.488  11.374 -29.412  1.00  0.00           H  
ATOM   1880 2HG  PRO   120      48.360  12.952 -30.170  1.00  0.00           H  
ATOM   1881 1HD  PRO   120      46.517  11.819 -28.339  1.00  0.00           H  
ATOM   1882 2HD  PRO   120      46.583  13.524 -28.814  1.00  0.00           H  
ATOM   1883  N   VAL   121      49.090  15.571 -26.555  1.00  0.00           N  
ATOM   1884  CA  VAL   121      49.552  16.831 -25.956  1.00  0.00           C  
ATOM   1885  C   VAL   121      49.528  16.762 -24.432  1.00  0.00           C  
ATOM   1886  O   VAL   121      50.561  16.954 -23.809  1.00  0.00           O  
ATOM   1887  CB  VAL   121      48.746  18.057 -26.439  1.00  0.00           C  
ATOM   1888  CG1 VAL   121      49.273  19.366 -25.805  1.00  0.00           C  
ATOM   1889  CG2 VAL   121      48.767  18.175 -27.968  1.00  0.00           C  
ATOM   1890  H   VAL   121      48.286  15.618 -27.166  1.00  0.00           H  
ATOM   1891  HA  VAL   121      50.590  16.971 -26.265  1.00  0.00           H  
ATOM   1892  HB  VAL   121      47.702  17.937 -26.141  1.00  0.00           H  
ATOM   1893 1HG1 VAL   121      48.770  20.234 -26.233  1.00  0.00           H  
ATOM   1894 2HG1 VAL   121      49.101  19.412 -24.729  1.00  0.00           H  
ATOM   1895 3HG1 VAL   121      50.343  19.491 -25.979  1.00  0.00           H  
ATOM   1896 1HG2 VAL   121      48.211  19.051 -28.301  1.00  0.00           H  
ATOM   1897 2HG2 VAL   121      49.786  18.268 -28.345  1.00  0.00           H  
ATOM   1898 3HG2 VAL   121      48.312  17.308 -28.448  1.00  0.00           H  
ATOM   1899  N   LEU   122      48.364  16.444 -23.853  1.00  0.00           N  
ATOM   1900  CA  LEU   122      48.148  16.180 -22.431  1.00  0.00           C  
ATOM   1901  C   LEU   122      49.103  15.114 -21.912  1.00  0.00           C  
ATOM   1902  O   LEU   122      49.628  15.223 -20.812  1.00  0.00           O  
ATOM   1903  CB  LEU   122      46.660  15.840 -22.268  1.00  0.00           C  
ATOM   1904  CG  LEU   122      46.038  15.489 -20.886  1.00  0.00           C  
ATOM   1905  CD1 LEU   122      45.689  16.757 -20.170  1.00  0.00           C  
ATOM   1906  CD2 LEU   122      44.731  14.656 -20.929  1.00  0.00           C  
ATOM   1907  H   LEU   122      47.572  16.296 -24.463  1.00  0.00           H  
ATOM   1908  HA  LEU   122      48.364  17.100 -21.884  1.00  0.00           H  
ATOM   1909 1HB  LEU   122      46.269  16.806 -22.543  1.00  0.00           H  
ATOM   1910 2HB  LEU   122      46.336  15.159 -23.045  1.00  0.00           H  
ATOM   1911  HG  LEU   122      46.769  14.987 -20.256  1.00  0.00           H  
ATOM   1912 1HD1 LEU   122      45.399  16.546 -19.146  1.00  0.00           H  
ATOM   1913 2HD1 LEU   122      46.539  17.427 -20.215  1.00  0.00           H  
ATOM   1914 3HD1 LEU   122      44.829  17.237 -20.623  1.00  0.00           H  
ATOM   1915 1HD2 LEU   122      44.837  13.742 -20.346  1.00  0.00           H  
ATOM   1916 2HD2 LEU   122      43.873  15.178 -20.502  1.00  0.00           H  
ATOM   1917 3HD2 LEU   122      44.438  14.388 -21.941  1.00  0.00           H  
ATOM   1918  N   CYS   123      49.329  14.092 -22.743  1.00  0.00           N  
ATOM   1919  CA  CYS   123      50.189  12.948 -22.516  1.00  0.00           C  
ATOM   1920  C   CYS   123      51.658  13.348 -22.608  1.00  0.00           C  
ATOM   1921  O   CYS   123      52.474  12.646 -22.043  1.00  0.00           O  
ATOM   1922  CB  CYS   123      49.699  11.817 -23.451  1.00  0.00           C  
ATOM   1923  SG  CYS   123      50.801  10.468 -23.908  1.00  0.00           S  
ATOM   1924  H   CYS   123      48.838  14.104 -23.627  1.00  0.00           H  
ATOM   1925  HA  CYS   123      50.057  12.610 -21.489  1.00  0.00           H  
ATOM   1926 1HB  CYS   123      48.820  11.346 -23.018  1.00  0.00           H  
ATOM   1927 2HB  CYS   123      49.347  12.249 -24.373  1.00  0.00           H  
ATOM   1928  HG  CYS   123      49.949   9.863 -24.740  1.00  0.00           H  
ATOM   1929  N   HIS   124      52.014  14.465 -23.264  1.00  0.00           N  
ATOM   1930  CA  HIS   124      53.344  15.064 -23.226  1.00  0.00           C  
ATOM   1931  C   HIS   124      53.513  15.840 -21.936  1.00  0.00           C  
ATOM   1932  O   HIS   124      54.530  15.680 -21.268  1.00  0.00           O  
ATOM   1933  CB  HIS   124      53.665  15.973 -24.434  1.00  0.00           C  
ATOM   1934  CG  HIS   124      53.856  15.284 -25.760  1.00  0.00           C  
ATOM   1935  ND1 HIS   124      52.889  15.267 -26.746  1.00  0.00           N  
ATOM   1936  CD2 HIS   124      54.917  14.582 -26.288  1.00  0.00           C  
ATOM   1937  CE1 HIS   124      53.339  14.503 -27.742  1.00  0.00           C  
ATOM   1938  NE2 HIS   124      54.571  14.060 -27.536  1.00  0.00           N  
ATOM   1939  H   HIS   124      51.294  14.975 -23.757  1.00  0.00           H  
ATOM   1940  HA  HIS   124      54.081  14.281 -23.170  1.00  0.00           H  
ATOM   1941 1HB  HIS   124      52.926  16.763 -24.553  1.00  0.00           H  
ATOM   1942 2HB  HIS   124      54.605  16.492 -24.239  1.00  0.00           H  
ATOM   1943  HD1 HIS   124      51.960  15.655 -26.671  1.00  0.00           H  
ATOM   1944  HD2 HIS   124      55.885  14.379 -25.853  1.00  0.00           H  
ATOM   1945  HE1 HIS   124      52.762  14.267 -28.624  1.00  0.00           H  
ATOM   1946  N   LEU   125      52.511  16.663 -21.592  1.00  0.00           N  
ATOM   1947  CA  LEU   125      52.494  17.497 -20.401  1.00  0.00           C  
ATOM   1948  C   LEU   125      52.686  16.680 -19.124  1.00  0.00           C  
ATOM   1949  O   LEU   125      53.512  17.065 -18.299  1.00  0.00           O  
ATOM   1950  CB  LEU   125      51.219  18.357 -20.332  1.00  0.00           C  
ATOM   1951  CG  LEU   125      51.006  19.323 -21.513  1.00  0.00           C  
ATOM   1952  CD1 LEU   125      49.715  20.132 -21.365  1.00  0.00           C  
ATOM   1953  CD2 LEU   125      52.198  20.250 -21.772  1.00  0.00           C  
ATOM   1954  H   LEU   125      51.715  16.727 -22.213  1.00  0.00           H  
ATOM   1955  HA  LEU   125      53.359  18.159 -20.462  1.00  0.00           H  
ATOM   1956 1HB  LEU   125      50.343  17.716 -20.227  1.00  0.00           H  
ATOM   1957 2HB  LEU   125      51.260  18.957 -19.429  1.00  0.00           H  
ATOM   1958  HG  LEU   125      50.885  18.741 -22.410  1.00  0.00           H  
ATOM   1959 1HD1 LEU   125      49.428  20.577 -22.318  1.00  0.00           H  
ATOM   1960 2HD1 LEU   125      48.881  19.512 -21.032  1.00  0.00           H  
ATOM   1961 3HD1 LEU   125      49.851  20.952 -20.664  1.00  0.00           H  
ATOM   1962 1HD2 LEU   125      51.985  20.938 -22.590  1.00  0.00           H  
ATOM   1963 2HD2 LEU   125      52.413  20.845 -20.890  1.00  0.00           H  
ATOM   1964 3HD2 LEU   125      53.097  19.701 -22.048  1.00  0.00           H  
ATOM   1965  N   VAL   126      51.972  15.547 -18.986  1.00  0.00           N  
ATOM   1966  CA  VAL   126      52.044  14.693 -17.803  1.00  0.00           C  
ATOM   1967  C   VAL   126      53.471  14.157 -17.491  1.00  0.00           C  
ATOM   1968  O   VAL   126      54.041  14.523 -16.472  1.00  0.00           O  
ATOM   1969  CB  VAL   126      50.898  13.661 -17.724  1.00  0.00           C  
ATOM   1970  CG1 VAL   126      51.039  12.738 -16.501  1.00  0.00           C  
ATOM   1971  CG2 VAL   126      49.540  14.372 -17.612  1.00  0.00           C  
ATOM   1972  H   VAL   126      51.318  15.292 -19.715  1.00  0.00           H  
ATOM   1973  HA  VAL   126      51.799  15.399 -17.032  1.00  0.00           H  
ATOM   1974  HB  VAL   126      50.906  13.053 -18.623  1.00  0.00           H  
ATOM   1975 1HG1 VAL   126      50.126  12.168 -16.350  1.00  0.00           H  
ATOM   1976 2HG1 VAL   126      51.857  12.026 -16.606  1.00  0.00           H  
ATOM   1977 3HG1 VAL   126      51.208  13.311 -15.588  1.00  0.00           H  
ATOM   1978 1HG2 VAL   126      48.704  13.685 -17.487  1.00  0.00           H  
ATOM   1979 2HG2 VAL   126      49.534  14.998 -16.724  1.00  0.00           H  
ATOM   1980 3HG2 VAL   126      49.328  15.012 -18.458  1.00  0.00           H  
ATOM   1981  N   PRO   127      54.096  13.326 -18.333  1.00  0.00           N  
ATOM   1982  CA  PRO   127      55.489  12.906 -18.247  1.00  0.00           C  
ATOM   1983  C   PRO   127      56.565  13.946 -18.388  1.00  0.00           C  
ATOM   1984  O   PRO   127      57.589  13.731 -17.752  1.00  0.00           O  
ATOM   1985  CB  PRO   127      55.747  11.845 -19.290  1.00  0.00           C  
ATOM   1986  CG  PRO   127      54.548  11.933 -20.172  1.00  0.00           C  
ATOM   1987  CD  PRO   127      53.435  12.576 -19.337  1.00  0.00           C  
ATOM   1988  HA  PRO   127      55.613  12.440 -17.267  1.00  0.00           H  
ATOM   1989 1HB  PRO   127      56.673  11.971 -19.851  1.00  0.00           H  
ATOM   1990 2HB  PRO   127      55.836  10.887 -18.811  1.00  0.00           H  
ATOM   1991 1HG  PRO   127      54.355  10.963 -20.601  1.00  0.00           H  
ATOM   1992 2HG  PRO   127      54.778  12.621 -20.983  1.00  0.00           H  
ATOM   1993 1HD  PRO   127      52.864  11.850 -18.764  1.00  0.00           H  
ATOM   1994 2HD  PRO   127      52.766  13.224 -19.884  1.00  0.00           H  
ATOM   1995  N   TYR   128      56.426  14.990 -19.225  1.00  0.00           N  
ATOM   1996  CA  TYR   128      57.497  15.977 -19.352  1.00  0.00           C  
ATOM   1997  C   TYR   128      57.775  16.618 -17.997  1.00  0.00           C  
ATOM   1998  O   TYR   128      58.911  16.571 -17.539  1.00  0.00           O  
ATOM   1999  CB  TYR   128      57.245  17.065 -20.409  1.00  0.00           C  
ATOM   2000  CG  TYR   128      58.409  18.044 -20.457  1.00  0.00           C  
ATOM   2001  CD1 TYR   128      59.580  17.700 -21.150  1.00  0.00           C  
ATOM   2002  CD2 TYR   128      58.386  19.227 -19.692  1.00  0.00           C  
ATOM   2003  CE1 TYR   128      60.714  18.530 -21.075  1.00  0.00           C  
ATOM   2004  CE2 TYR   128      59.516  20.061 -19.620  1.00  0.00           C  
ATOM   2005  CZ  TYR   128      60.689  19.704 -20.307  1.00  0.00           C  
ATOM   2006  OH  TYR   128      61.799  20.495 -20.247  1.00  0.00           O  
ATOM   2007  H   TYR   128      55.585  15.107 -19.775  1.00  0.00           H  
ATOM   2008  HA  TYR   128      58.396  15.436 -19.658  1.00  0.00           H  
ATOM   2009 1HB  TYR   128      57.124  16.610 -21.392  1.00  0.00           H  
ATOM   2010 2HB  TYR   128      56.319  17.604 -20.201  1.00  0.00           H  
ATOM   2011  HD1 TYR   128      59.596  16.795 -21.735  1.00  0.00           H  
ATOM   2012  HD2 TYR   128      57.511  19.467 -19.120  1.00  0.00           H  
ATOM   2013  HE1 TYR   128      61.614  18.282 -21.607  1.00  0.00           H  
ATOM   2014  HE2 TYR   128      59.475  20.965 -19.032  1.00  0.00           H  
ATOM   2015  HH  TYR   128      61.673  21.273 -19.727  1.00  0.00           H  
ATOM   2016  N   ALA   129      56.728  17.168 -17.364  1.00  0.00           N  
ATOM   2017  CA  ALA   129      56.821  17.803 -16.062  1.00  0.00           C  
ATOM   2018  C   ALA   129      57.233  16.826 -14.977  1.00  0.00           C  
ATOM   2019  O   ALA   129      58.074  17.190 -14.167  1.00  0.00           O  
ATOM   2020  CB  ALA   129      55.501  18.426 -15.640  1.00  0.00           C  
ATOM   2021  H   ALA   129      55.819  17.135 -17.806  1.00  0.00           H  
ATOM   2022  HA  ALA   129      57.572  18.590 -16.141  1.00  0.00           H  
ATOM   2023 1HB  ALA   129      55.663  19.248 -14.960  1.00  0.00           H  
ATOM   2024 2HB  ALA   129      54.870  18.727 -16.472  1.00  0.00           H  
ATOM   2025 3HB  ALA   129      54.943  17.751 -15.022  1.00  0.00           H  
ATOM   2026  N   GLN   130      56.641  15.615 -14.955  1.00  0.00           N  
ATOM   2027  CA  GLN   130      56.972  14.571 -13.991  1.00  0.00           C  
ATOM   2028  C   GLN   130      58.445  14.203 -14.123  1.00  0.00           C  
ATOM   2029  O   GLN   130      59.164  14.312 -13.143  1.00  0.00           O  
ATOM   2030  CB  GLN   130      56.030  13.354 -14.112  1.00  0.00           C  
ATOM   2031  CG  GLN   130      56.109  12.348 -12.937  1.00  0.00           C  
ATOM   2032  CD  GLN   130      57.082  11.179 -13.152  1.00  0.00           C  
ATOM   2033  OE1 GLN   130      58.251  11.358 -13.458  1.00  0.00           O  
ATOM   2034  NE2 GLN   130      56.608   9.946 -12.996  1.00  0.00           N  
ATOM   2035  H   GLN   130      55.948  15.400 -15.659  1.00  0.00           H  
ATOM   2036  HA  GLN   130      56.824  15.003 -13.000  1.00  0.00           H  
ATOM   2037 1HB  GLN   130      55.006  13.726 -14.142  1.00  0.00           H  
ATOM   2038 2HB  GLN   130      56.180  12.844 -15.063  1.00  0.00           H  
ATOM   2039 1HG  GLN   130      56.367  12.858 -12.008  1.00  0.00           H  
ATOM   2040 2HG  GLN   130      55.113  11.932 -12.777  1.00  0.00           H  
ATOM   2041 1HE2 GLN   130      57.224   9.158 -13.134  1.00  0.00           H  
ATOM   2042 2HE2 GLN   130      55.636   9.798 -12.763  1.00  0.00           H  
ATOM   2043  N   GLY   131      58.883  13.822 -15.331  1.00  0.00           N  
ATOM   2044  CA  GLY   131      60.248  13.488 -15.716  1.00  0.00           C  
ATOM   2045  C   GLY   131      61.246  14.592 -15.382  1.00  0.00           C  
ATOM   2046  O   GLY   131      62.252  14.322 -14.732  1.00  0.00           O  
ATOM   2047  H   GLY   131      58.203  13.789 -16.081  1.00  0.00           H  
ATOM   2048 1HA  GLY   131      60.541  12.560 -15.222  1.00  0.00           H  
ATOM   2049 2HA  GLY   131      60.276  13.300 -16.790  1.00  0.00           H  
ATOM   2050  N   LEU   132      60.945  15.836 -15.790  1.00  0.00           N  
ATOM   2051  CA  LEU   132      61.698  17.043 -15.457  1.00  0.00           C  
ATOM   2052  C   LEU   132      61.846  17.216 -13.940  1.00  0.00           C  
ATOM   2053  O   LEU   132      62.949  17.490 -13.477  1.00  0.00           O  
ATOM   2054  CB  LEU   132      61.066  18.298 -16.101  1.00  0.00           C  
ATOM   2055  CG  LEU   132      61.907  19.585 -15.935  1.00  0.00           C  
ATOM   2056  CD1 LEU   132      63.105  19.603 -16.895  1.00  0.00           C  
ATOM   2057  CD2 LEU   132      61.048  20.840 -16.116  1.00  0.00           C  
ATOM   2058  H   LEU   132      60.101  15.966 -16.336  1.00  0.00           H  
ATOM   2059  HA  LEU   132      62.697  16.898 -15.870  1.00  0.00           H  
ATOM   2060 1HB  LEU   132      60.907  18.129 -17.166  1.00  0.00           H  
ATOM   2061 2HB  LEU   132      60.074  18.451 -15.673  1.00  0.00           H  
ATOM   2062  HG  LEU   132      62.301  19.642 -14.921  1.00  0.00           H  
ATOM   2063 1HD1 LEU   132      63.848  20.341 -16.591  1.00  0.00           H  
ATOM   2064 2HD1 LEU   132      63.591  18.635 -16.969  1.00  0.00           H  
ATOM   2065 3HD1 LEU   132      62.788  19.854 -17.905  1.00  0.00           H  
ATOM   2066 1HD2 LEU   132      61.642  21.742 -15.981  1.00  0.00           H  
ATOM   2067 2HD2 LEU   132      60.599  20.880 -17.105  1.00  0.00           H  
ATOM   2068 3HD2 LEU   132      60.244  20.871 -15.380  1.00  0.00           H  
ATOM   2069  N   ALA   133      60.746  17.031 -13.188  1.00  0.00           N  
ATOM   2070  CA  ALA   133      60.681  17.094 -11.730  1.00  0.00           C  
ATOM   2071  C   ALA   133      61.625  16.115 -11.054  1.00  0.00           C  
ATOM   2072  O   ALA   133      62.414  16.512 -10.204  1.00  0.00           O  
ATOM   2073  CB  ALA   133      59.292  16.750 -11.205  1.00  0.00           C  
ATOM   2074  H   ALA   133      59.879  16.822 -13.666  1.00  0.00           H  
ATOM   2075  HA  ALA   133      60.917  18.116 -11.432  1.00  0.00           H  
ATOM   2076 1HB  ALA   133      59.203  17.148 -10.198  1.00  0.00           H  
ATOM   2077 2HB  ALA   133      58.510  17.125 -11.843  1.00  0.00           H  
ATOM   2078 3HB  ALA   133      59.093  15.684 -11.110  1.00  0.00           H  
ATOM   2079  N   VAL   134      61.510  14.827 -11.422  1.00  0.00           N  
ATOM   2080  CA  VAL   134      62.299  13.730 -10.872  1.00  0.00           C  
ATOM   2081  C   VAL   134      63.769  13.986 -11.116  1.00  0.00           C  
ATOM   2082  O   VAL   134      64.590  13.825 -10.223  1.00  0.00           O  
ATOM   2083  CB  VAL   134      61.998  12.379 -11.547  1.00  0.00           C  
ATOM   2084  CG1 VAL   134      62.779  11.227 -10.886  1.00  0.00           C  
ATOM   2085  CG2 VAL   134      60.520  12.095 -11.691  1.00  0.00           C  
ATOM   2086  H   VAL   134      60.812  14.592 -12.118  1.00  0.00           H  
ATOM   2087  HA  VAL   134      62.105  13.667  -9.799  1.00  0.00           H  
ATOM   2088  HB  VAL   134      62.358  12.400 -12.578  1.00  0.00           H  
ATOM   2089 1HG1 VAL   134      62.337  10.251 -11.087  1.00  0.00           H  
ATOM   2090 2HG1 VAL   134      63.800  11.182 -11.267  1.00  0.00           H  
ATOM   2091 3HG1 VAL   134      62.868  11.363  -9.814  1.00  0.00           H  
ATOM   2092 1HG2 VAL   134      60.303  11.033 -11.644  1.00  0.00           H  
ATOM   2093 2HG2 VAL   134      59.884  12.660 -11.012  1.00  0.00           H  
ATOM   2094 3HG2 VAL   134      60.276  12.351 -12.711  1.00  0.00           H  
ATOM   2095  N   GLN   135      64.076  14.339 -12.367  1.00  0.00           N  
ATOM   2096  CA  GLN   135      65.419  14.547 -12.820  1.00  0.00           C  
ATOM   2097  C   GLN   135      66.069  15.721 -12.143  1.00  0.00           C  
ATOM   2098  O   GLN   135      67.202  15.590 -11.706  1.00  0.00           O  
ATOM   2099  CB  GLN   135      65.473  14.709 -14.324  1.00  0.00           C  
ATOM   2100  CG  GLN   135      65.313  13.374 -15.023  1.00  0.00           C  
ATOM   2101  CD  GLN   135      66.466  12.418 -14.744  1.00  0.00           C  
ATOM   2102  OE1 GLN   135      66.240  11.289 -14.316  1.00  0.00           O  
ATOM   2103  NE2 GLN   135      67.700  12.869 -14.977  1.00  0.00           N  
ATOM   2104  H   GLN   135      63.330  14.432 -13.046  1.00  0.00           H  
ATOM   2105  HA  GLN   135      65.968  13.662 -12.514  1.00  0.00           H  
ATOM   2106 1HB  GLN   135      64.723  15.421 -14.671  1.00  0.00           H  
ATOM   2107 2HB  GLN   135      66.436  15.131 -14.588  1.00  0.00           H  
ATOM   2108 1HG  GLN   135      64.385  12.902 -14.703  1.00  0.00           H  
ATOM   2109 2HG  GLN   135      65.247  13.569 -16.079  1.00  0.00           H  
ATOM   2110 1HE2 GLN   135      68.490  12.268 -14.791  1.00  0.00           H  
ATOM   2111 2HE2 GLN   135      67.842  13.803 -15.334  1.00  0.00           H  
ATOM   2112  N   VAL   136      65.365  16.849 -11.994  1.00  0.00           N  
ATOM   2113  CA  VAL   136      65.923  17.990 -11.283  1.00  0.00           C  
ATOM   2114  C   VAL   136      66.276  17.619  -9.846  1.00  0.00           C  
ATOM   2115  O   VAL   136      67.316  18.045  -9.367  1.00  0.00           O  
ATOM   2116  CB  VAL   136      65.047  19.244 -11.389  1.00  0.00           C  
ATOM   2117  CG1 VAL   136      63.801  19.206 -10.497  1.00  0.00           C  
ATOM   2118  CG2 VAL   136      65.873  20.510 -11.109  1.00  0.00           C  
ATOM   2119  H   VAL   136      64.426  16.918 -12.368  1.00  0.00           H  
ATOM   2120  HA  VAL   136      66.874  18.223 -11.766  1.00  0.00           H  
ATOM   2121  HB  VAL   136      64.707  19.337 -12.421  1.00  0.00           H  
ATOM   2122 1HG1 VAL   136      63.699  20.160  -9.996  1.00  0.00           H  
ATOM   2123 2HG1 VAL   136      62.920  19.010 -11.100  1.00  0.00           H  
ATOM   2124 3HG1 VAL   136      63.796  18.502  -9.676  1.00  0.00           H  
ATOM   2125 1HG2 VAL   136      65.266  21.408 -11.232  1.00  0.00           H  
ATOM   2126 2HG2 VAL   136      66.275  20.521 -10.096  1.00  0.00           H  
ATOM   2127 3HG2 VAL   136      66.704  20.597 -11.807  1.00  0.00           H  
ATOM   2128  N   SER   137      65.442  16.767  -9.225  1.00  0.00           N  
ATOM   2129  CA  SER   137      65.624  16.190  -7.909  1.00  0.00           C  
ATOM   2130  C   SER   137      66.826  15.241  -7.873  1.00  0.00           C  
ATOM   2131  O   SER   137      67.584  15.285  -6.917  1.00  0.00           O  
ATOM   2132  CB  SER   137      64.347  15.503  -7.404  1.00  0.00           C  
ATOM   2133  OG  SER   137      63.332  16.460  -7.196  1.00  0.00           O  
ATOM   2134  H   SER   137      64.605  16.490  -9.721  1.00  0.00           H  
ATOM   2135  HA  SER   137      65.811  17.005  -7.217  1.00  0.00           H  
ATOM   2136 1HB  SER   137      63.974  14.744  -8.084  1.00  0.00           H  
ATOM   2137 2HB  SER   137      64.534  15.006  -6.452  1.00  0.00           H  
ATOM   2138  HG  SER   137      62.542  16.014  -6.928  1.00  0.00           H  
ATOM   2139  N   THR   138      67.049  14.398  -8.895  1.00  0.00           N  
ATOM   2140  CA  THR   138      68.218  13.513  -8.937  1.00  0.00           C  
ATOM   2141  C   THR   138      69.514  14.301  -9.124  1.00  0.00           C  
ATOM   2142  O   THR   138      70.542  13.977  -8.534  1.00  0.00           O  
ATOM   2143  CB  THR   138      68.088  12.370  -9.972  1.00  0.00           C  
ATOM   2144  OG1 THR   138      68.965  11.332  -9.582  1.00  0.00           O  
ATOM   2145  CG2 THR   138      68.495  12.645 -11.426  1.00  0.00           C  
ATOM   2146  H   THR   138      66.392  14.367  -9.664  1.00  0.00           H  
ATOM   2147  HA  THR   138      68.271  13.038  -7.955  1.00  0.00           H  
ATOM   2148  HB  THR   138      67.065  12.008  -9.985  1.00  0.00           H  
ATOM   2149  HG1 THR   138      68.879  10.618 -10.196  1.00  0.00           H  
ATOM   2150 1HG2 THR   138      68.303  11.764 -12.039  1.00  0.00           H  
ATOM   2151 2HG2 THR   138      67.956  13.443 -11.893  1.00  0.00           H  
ATOM   2152 3HG2 THR   138      69.560  12.857 -11.521  1.00  0.00           H  
ATOM   2153  N   ILE   139      69.453  15.333  -9.970  1.00  0.00           N  
ATOM   2154  CA  ILE   139      70.605  16.125 -10.335  1.00  0.00           C  
ATOM   2155  C   ILE   139      70.964  17.074  -9.211  1.00  0.00           C  
ATOM   2156  O   ILE   139      72.146  17.175  -8.908  1.00  0.00           O  
ATOM   2157  CB  ILE   139      70.417  16.878 -11.652  1.00  0.00           C  
ATOM   2158  CG1 ILE   139      70.114  15.871 -12.788  1.00  0.00           C  
ATOM   2159  CG2 ILE   139      71.721  17.683 -11.882  1.00  0.00           C  
ATOM   2160  CD1 ILE   139      69.105  16.385 -13.797  1.00  0.00           C  
ATOM   2161  H   ILE   139      68.577  15.532 -10.437  1.00  0.00           H  
ATOM   2162  HA  ILE   139      71.447  15.440 -10.469  1.00  0.00           H  
ATOM   2163  HB  ILE   139      69.581  17.572 -11.545  1.00  0.00           H  
ATOM   2164 1HG1 ILE   139      71.031  15.550 -13.277  1.00  0.00           H  
ATOM   2165 2HG1 ILE   139      69.698  14.949 -12.401  1.00  0.00           H  
ATOM   2166 1HG2 ILE   139      71.832  18.139 -12.837  1.00  0.00           H  
ATOM   2167 2HG2 ILE   139      71.828  18.520 -11.191  1.00  0.00           H  
ATOM   2168 3HG2 ILE   139      72.601  17.048 -11.764  1.00  0.00           H  
ATOM   2169 1HD1 ILE   139      68.676  15.580 -14.389  1.00  0.00           H  
ATOM   2170 2HD1 ILE   139      68.321  16.929 -13.296  1.00  0.00           H  
ATOM   2171 3HD1 ILE   139      69.550  17.091 -14.466  1.00  0.00           H  
ATOM   2172  N   THR   140      69.975  17.760  -8.617  1.00  0.00           N  
ATOM   2173  CA  THR   140      70.154  18.633  -7.463  1.00  0.00           C  
ATOM   2174  C   THR   140      70.803  17.876  -6.294  1.00  0.00           C  
ATOM   2175  O   THR   140      71.624  18.427  -5.578  1.00  0.00           O  
ATOM   2176  CB  THR   140      68.873  19.360  -7.056  1.00  0.00           C  
ATOM   2177  OG1 THR   140      69.177  20.408  -6.170  1.00  0.00           O  
ATOM   2178  CG2 THR   140      67.893  18.425  -6.372  1.00  0.00           C  
ATOM   2179  H   THR   140      69.029  17.643  -8.961  1.00  0.00           H  
ATOM   2180  HA  THR   140      70.786  19.435  -7.812  1.00  0.00           H  
ATOM   2181  HB  THR   140      68.417  19.813  -7.936  1.00  0.00           H  
ATOM   2182  HG1 THR   140      68.371  20.846  -5.940  1.00  0.00           H  
ATOM   2183 1HG2 THR   140      66.873  18.769  -6.498  1.00  0.00           H  
ATOM   2184 2HG2 THR   140      67.948  17.501  -6.903  1.00  0.00           H  
ATOM   2185 3HG2 THR   140      68.109  18.231  -5.321  1.00  0.00           H  
ATOM   2186  N   LEU   141      70.462  16.589  -6.139  1.00  0.00           N  
ATOM   2187  CA  LEU   141      71.098  15.667  -5.219  1.00  0.00           C  
ATOM   2188  C   LEU   141      72.596  15.486  -5.484  1.00  0.00           C  
ATOM   2189  O   LEU   141      73.362  15.441  -4.526  1.00  0.00           O  
ATOM   2190  CB  LEU   141      70.350  14.328  -5.220  1.00  0.00           C  
ATOM   2191  CG  LEU   141      69.065  14.293  -4.395  1.00  0.00           C  
ATOM   2192  CD1 LEU   141      68.435  12.902  -4.515  1.00  0.00           C  
ATOM   2193  CD2 LEU   141      69.314  14.684  -2.940  1.00  0.00           C  
ATOM   2194  H   LEU   141      69.761  16.205  -6.758  1.00  0.00           H  
ATOM   2195  HA  LEU   141      71.036  16.109  -4.227  1.00  0.00           H  
ATOM   2196 1HB  LEU   141      70.105  14.034  -6.231  1.00  0.00           H  
ATOM   2197 2HB  LEU   141      70.982  13.535  -4.849  1.00  0.00           H  
ATOM   2198  HG  LEU   141      68.355  15.028  -4.752  1.00  0.00           H  
ATOM   2199 1HD1 LEU   141      67.534  12.853  -3.909  1.00  0.00           H  
ATOM   2200 2HD1 LEU   141      68.158  12.680  -5.546  1.00  0.00           H  
ATOM   2201 3HD1 LEU   141      69.111  12.118  -4.173  1.00  0.00           H  
ATOM   2202 1HD2 LEU   141      69.112  15.741  -2.763  1.00  0.00           H  
ATOM   2203 2HD2 LEU   141      68.718  14.089  -2.256  1.00  0.00           H  
ATOM   2204 3HD2 LEU   141      70.348  14.499  -2.648  1.00  0.00           H  
ATOM   2205  N   THR   142      73.021  15.404  -6.755  1.00  0.00           N  
ATOM   2206  CA  THR   142      74.428  15.282  -7.145  1.00  0.00           C  
ATOM   2207  C   THR   142      75.216  16.542  -6.779  1.00  0.00           C  
ATOM   2208  O   THR   142      76.268  16.442  -6.155  1.00  0.00           O  
ATOM   2209  CB  THR   142      74.588  14.989  -8.651  1.00  0.00           C  
ATOM   2210  OG1 THR   142      73.912  13.791  -8.964  1.00  0.00           O  
ATOM   2211  CG2 THR   142      76.062  14.797  -9.056  1.00  0.00           C  
ATOM   2212  H   THR   142      72.338  15.436  -7.499  1.00  0.00           H  
ATOM   2213  HA  THR   142      74.854  14.445  -6.586  1.00  0.00           H  
ATOM   2214  HB  THR   142      74.162  15.785  -9.259  1.00  0.00           H  
ATOM   2215  HG1 THR   142      73.976  13.641  -9.895  1.00  0.00           H  
ATOM   2216 1HG2 THR   142      76.143  14.477 -10.095  1.00  0.00           H  
ATOM   2217 2HG2 THR   142      76.642  15.715  -8.964  1.00  0.00           H  
ATOM   2218 3HG2 THR   142      76.539  14.035  -8.440  1.00  0.00           H  
ATOM   2219  N   VAL   143      74.715  17.718  -7.177  1.00  0.00           N  
ATOM   2220  CA  VAL   143      75.316  19.016  -6.884  1.00  0.00           C  
ATOM   2221  C   VAL   143      75.400  19.293  -5.380  1.00  0.00           C  
ATOM   2222  O   VAL   143      76.427  19.784  -4.924  1.00  0.00           O  
ATOM   2223  CB  VAL   143      74.648  20.145  -7.688  1.00  0.00           C  
ATOM   2224  CG1 VAL   143      75.048  20.114  -9.167  1.00  0.00           C  
ATOM   2225  CG2 VAL   143      73.132  20.111  -7.598  1.00  0.00           C  
ATOM   2226  H   VAL   143      73.845  17.716  -7.693  1.00  0.00           H  
ATOM   2227  HA  VAL   143      76.354  18.958  -7.222  1.00  0.00           H  
ATOM   2228  HB  VAL   143      75.007  21.081  -7.272  1.00  0.00           H  
ATOM   2229 1HG1 VAL   143      74.589  20.936  -9.717  1.00  0.00           H  
ATOM   2230 2HG1 VAL   143      76.128  20.206  -9.286  1.00  0.00           H  
ATOM   2231 3HG1 VAL   143      74.738  19.185  -9.646  1.00  0.00           H  
ATOM   2232 1HG2 VAL   143      72.630  20.819  -8.255  1.00  0.00           H  
ATOM   2233 2HG2 VAL   143      72.819  19.150  -7.950  1.00  0.00           H  
ATOM   2234 3HG2 VAL   143      72.756  20.230  -6.595  1.00  0.00           H  
ATOM   2235  N   ILE   144      74.373  18.890  -4.609  1.00  0.00           N  
ATOM   2236  CA  ILE   144      74.386  18.804  -3.150  1.00  0.00           C  
ATOM   2237  C   ILE   144      75.563  17.959  -2.659  1.00  0.00           C  
ATOM   2238  O   ILE   144      76.309  18.417  -1.802  1.00  0.00           O  
ATOM   2239  CB  ILE   144      73.032  18.258  -2.630  1.00  0.00           C  
ATOM   2240  CG1 ILE   144      71.906  19.295  -2.699  1.00  0.00           C  
ATOM   2241  CG2 ILE   144      73.119  17.783  -1.190  1.00  0.00           C  
ATOM   2242  CD1 ILE   144      70.486  18.737  -2.538  1.00  0.00           C  
ATOM   2243  H   ILE   144      73.552  18.525  -5.075  1.00  0.00           H  
ATOM   2244  HA  ILE   144      74.535  19.801  -2.739  1.00  0.00           H  
ATOM   2245  HB  ILE   144      72.741  17.411  -3.239  1.00  0.00           H  
ATOM   2246 1HG1 ILE   144      72.063  20.012  -1.897  1.00  0.00           H  
ATOM   2247 2HG1 ILE   144      71.961  19.852  -3.630  1.00  0.00           H  
ATOM   2248 1HG2 ILE   144      72.170  17.357  -0.874  1.00  0.00           H  
ATOM   2249 2HG2 ILE   144      73.827  16.969  -1.047  1.00  0.00           H  
ATOM   2250 3HG2 ILE   144      73.377  18.634  -0.567  1.00  0.00           H  
ATOM   2251 1HD1 ILE   144      69.755  19.539  -2.649  1.00  0.00           H  
ATOM   2252 2HD1 ILE   144      70.255  17.990  -3.294  1.00  0.00           H  
ATOM   2253 3HD1 ILE   144      70.316  18.289  -1.560  1.00  0.00           H  
ATOM   2254  N   ALA   145      75.694  16.730  -3.178  1.00  0.00           N  
ATOM   2255  CA  ALA   145      76.723  15.762  -2.820  1.00  0.00           C  
ATOM   2256  C   ALA   145      78.140  16.318  -2.980  1.00  0.00           C  
ATOM   2257  O   ALA   145      78.974  16.116  -2.102  1.00  0.00           O  
ATOM   2258  CB  ALA   145      76.546  14.475  -3.632  1.00  0.00           C  
ATOM   2259  H   ALA   145      75.012  16.435  -3.865  1.00  0.00           H  
ATOM   2260  HA  ALA   145      76.567  15.525  -1.765  1.00  0.00           H  
ATOM   2261 1HB  ALA   145      76.627  13.624  -2.965  1.00  0.00           H  
ATOM   2262 2HB  ALA   145      75.564  14.403  -4.091  1.00  0.00           H  
ATOM   2263 3HB  ALA   145      77.277  14.363  -4.434  1.00  0.00           H  
ATOM   2264  N   LEU   146      78.392  17.036  -4.086  1.00  0.00           N  
ATOM   2265  CA  LEU   146      79.662  17.690  -4.375  1.00  0.00           C  
ATOM   2266  C   LEU   146      79.932  18.874  -3.456  1.00  0.00           C  
ATOM   2267  O   LEU   146      81.034  18.983  -2.933  1.00  0.00           O  
ATOM   2268  CB  LEU   146      79.743  18.154  -5.836  1.00  0.00           C  
ATOM   2269  CG  LEU   146      79.712  17.026  -6.881  1.00  0.00           C  
ATOM   2270  CD1 LEU   146      79.939  17.614  -8.280  1.00  0.00           C  
ATOM   2271  CD2 LEU   146      80.715  15.896  -6.590  1.00  0.00           C  
ATOM   2272  H   LEU   146      77.647  17.145  -4.762  1.00  0.00           H  
ATOM   2273  HA  LEU   146      80.460  16.973  -4.184  1.00  0.00           H  
ATOM   2274 1HB  LEU   146      78.934  18.855  -6.045  1.00  0.00           H  
ATOM   2275 2HB  LEU   146      80.668  18.718  -5.974  1.00  0.00           H  
ATOM   2276  HG  LEU   146      78.719  16.580  -6.876  1.00  0.00           H  
ATOM   2277 1HD1 LEU   146      79.849  16.844  -9.047  1.00  0.00           H  
ATOM   2278 2HD1 LEU   146      79.203  18.386  -8.505  1.00  0.00           H  
ATOM   2279 3HD1 LEU   146      80.930  18.060  -8.369  1.00  0.00           H  
ATOM   2280 1HD2 LEU   146      80.743  15.180  -7.412  1.00  0.00           H  
ATOM   2281 2HD2 LEU   146      81.725  16.284  -6.455  1.00  0.00           H  
ATOM   2282 3HD2 LEU   146      80.444  15.331  -5.698  1.00  0.00           H  
ATOM   2283  N   ASP   147      78.950  19.760  -3.248  1.00  0.00           N  
ATOM   2284  CA  ASP   147      79.083  20.904  -2.341  1.00  0.00           C  
ATOM   2285  C   ASP   147      79.303  20.463  -0.911  1.00  0.00           C  
ATOM   2286  O   ASP   147      80.105  21.054  -0.197  1.00  0.00           O  
ATOM   2287  CB  ASP   147      77.857  21.810  -2.407  1.00  0.00           C  
ATOM   2288  CG  ASP   147      77.784  22.484  -3.763  1.00  0.00           C  
ATOM   2289  OD1 ASP   147      78.837  22.868  -4.313  1.00  0.00           O  
ATOM   2290  OD2 ASP   147      76.654  22.587  -4.250  1.00  0.00           O  
ATOM   2291  H   ASP   147      78.069  19.645  -3.734  1.00  0.00           H  
ATOM   2292  HA  ASP   147      79.979  21.462  -2.624  1.00  0.00           H  
ATOM   2293 1HB  ASP   147      76.944  21.240  -2.226  1.00  0.00           H  
ATOM   2294 2HB  ASP   147      77.900  22.590  -1.646  1.00  0.00           H  
ATOM   2295  N   ARG   148      78.622  19.381  -0.532  1.00  0.00           N  
ATOM   2296  CA  ARG   148      78.809  18.677   0.708  1.00  0.00           C  
ATOM   2297  C   ARG   148      80.212  18.121   0.855  1.00  0.00           C  
ATOM   2298  O   ARG   148      80.822  18.302   1.905  1.00  0.00           O  
ATOM   2299  CB  ARG   148      77.748  17.580   0.815  1.00  0.00           C  
ATOM   2300  CG  ARG   148      77.689  16.895   2.170  1.00  0.00           C  
ATOM   2301  CD  ARG   148      77.664  17.885   3.338  1.00  0.00           C  
ATOM   2302  NE  ARG   148      76.905  19.111   3.076  1.00  0.00           N  
ATOM   2303  CZ  ARG   148      77.058  20.286   3.693  1.00  0.00           C  
ATOM   2304  NH1 ARG   148      77.863  20.402   4.760  1.00  0.00           N  
ATOM   2305  NH2 ARG   148      76.406  21.352   3.208  1.00  0.00           N  
ATOM   2306  H   ARG   148      77.964  18.984  -1.192  1.00  0.00           H  
ATOM   2307  HA  ARG   148      78.698  19.441   1.473  1.00  0.00           H  
ATOM   2308 1HB  ARG   148      76.785  18.034   0.614  1.00  0.00           H  
ATOM   2309 2HB  ARG   148      77.880  16.825   0.043  1.00  0.00           H  
ATOM   2310 1HG  ARG   148      76.813  16.247   2.210  1.00  0.00           H  
ATOM   2311 2HG  ARG   148      78.536  16.220   2.252  1.00  0.00           H  
ATOM   2312 1HD  ARG   148      77.217  17.371   4.160  1.00  0.00           H  
ATOM   2313 2HD  ARG   148      78.674  18.184   3.590  1.00  0.00           H  
ATOM   2314  HE  ARG   148      76.236  19.049   2.322  1.00  0.00           H  
ATOM   2315 1HH1 ARG   148      77.970  21.283   5.239  1.00  0.00           H  
ATOM   2316 2HH1 ARG   148      78.297  19.573   5.142  1.00  0.00           H  
ATOM   2317 1HH2 ARG   148      76.561  22.272   3.592  1.00  0.00           H  
ATOM   2318 2HH2 ARG   148      75.800  21.251   2.406  1.00  0.00           H  
ATOM   2319  N   HIS   149      80.719  17.489  -0.211  1.00  0.00           N  
ATOM   2320  CA  HIS   149      82.088  17.028  -0.328  1.00  0.00           C  
ATOM   2321  C   HIS   149      83.082  18.180  -0.178  1.00  0.00           C  
ATOM   2322  O   HIS   149      84.011  18.044   0.599  1.00  0.00           O  
ATOM   2323  CB  HIS   149      82.304  16.248  -1.632  1.00  0.00           C  
ATOM   2324  CG  HIS   149      83.674  15.641  -1.732  1.00  0.00           C  
ATOM   2325  ND1 HIS   149      83.980  14.401  -1.207  1.00  0.00           N  
ATOM   2326  CD2 HIS   149      84.854  16.142  -2.233  1.00  0.00           C  
ATOM   2327  CE1 HIS   149      85.291  14.227  -1.387  1.00  0.00           C  
ATOM   2328  NE2 HIS   149      85.884  15.231  -2.013  1.00  0.00           N  
ATOM   2329  H   HIS   149      80.123  17.367  -1.020  1.00  0.00           H  
ATOM   2330  HA  HIS   149      82.262  16.337   0.500  1.00  0.00           H  
ATOM   2331 1HB  HIS   149      81.569  15.449  -1.721  1.00  0.00           H  
ATOM   2332 2HB  HIS   149      82.173  16.883  -2.504  1.00  0.00           H  
ATOM   2333  HD1 HIS   149      83.345  13.775  -0.732  1.00  0.00           H  
ATOM   2334  HD2 HIS   149      85.044  17.095  -2.705  1.00  0.00           H  
ATOM   2335  HE1 HIS   149      85.853  13.393  -1.007  1.00  0.00           H  
ATOM   2336  N   ARG   150      82.881  19.313  -0.871  1.00  0.00           N  
ATOM   2337  CA  ARG   150      83.724  20.494  -0.735  1.00  0.00           C  
ATOM   2338  C   ARG   150      83.671  21.089   0.674  1.00  0.00           C  
ATOM   2339  O   ARG   150      84.685  21.552   1.165  1.00  0.00           O  
ATOM   2340  CB  ARG   150      83.417  21.571  -1.791  1.00  0.00           C  
ATOM   2341  CG  ARG   150      84.422  22.740  -1.702  1.00  0.00           C  
ATOM   2342  CD  ARG   150      84.273  23.793  -2.789  1.00  0.00           C  
ATOM   2343  NE  ARG   150      85.360  24.778  -2.672  1.00  0.00           N  
ATOM   2344  CZ  ARG   150      85.876  25.480  -3.694  1.00  0.00           C  
ATOM   2345  NH1 ARG   150      85.378  25.376  -4.932  1.00  0.00           N  
ATOM   2346  NH2 ARG   150      86.918  26.291  -3.493  1.00  0.00           N  
ATOM   2347  H   ARG   150      82.102  19.355  -1.517  1.00  0.00           H  
ATOM   2348  HA  ARG   150      84.751  20.159  -0.902  1.00  0.00           H  
ATOM   2349 1HB  ARG   150      83.470  21.123  -2.785  1.00  0.00           H  
ATOM   2350 2HB  ARG   150      82.397  21.941  -1.675  1.00  0.00           H  
ATOM   2351 1HG  ARG   150      84.321  23.258  -0.749  1.00  0.00           H  
ATOM   2352 2HG  ARG   150      85.437  22.341  -1.729  1.00  0.00           H  
ATOM   2353 1HD  ARG   150      84.312  23.307  -3.763  1.00  0.00           H  
ATOM   2354 2HD  ARG   150      83.310  24.298  -2.713  1.00  0.00           H  
ATOM   2355  HE  ARG   150      85.728  24.926  -1.744  1.00  0.00           H  
ATOM   2356 1HH1 ARG   150      85.782  25.898  -5.696  1.00  0.00           H  
ATOM   2357 2HH1 ARG   150      84.593  24.767  -5.110  1.00  0.00           H  
ATOM   2358 1HH2 ARG   150      87.305  26.829  -4.255  1.00  0.00           H  
ATOM   2359 2HH2 ARG   150      87.354  26.352  -2.584  1.00  0.00           H  
ATOM   2360  N   CYS   151      82.510  21.120   1.333  1.00  0.00           N  
ATOM   2361  CA  CYS   151      82.387  21.639   2.691  1.00  0.00           C  
ATOM   2362  C   CYS   151      83.081  20.721   3.704  1.00  0.00           C  
ATOM   2363  O   CYS   151      83.929  21.179   4.469  1.00  0.00           O  
ATOM   2364  CB  CYS   151      80.907  21.835   3.053  1.00  0.00           C  
ATOM   2365  SG  CYS   151      80.231  23.270   2.177  1.00  0.00           S  
ATOM   2366  H   CYS   151      81.675  20.782   0.872  1.00  0.00           H  
ATOM   2367  HA  CYS   151      82.882  22.611   2.746  1.00  0.00           H  
ATOM   2368 1HB  CYS   151      80.318  20.950   2.806  1.00  0.00           H  
ATOM   2369 2HB  CYS   151      80.784  22.011   4.121  1.00  0.00           H  
ATOM   2370  HG  CYS   151      78.975  23.122   2.606  1.00  0.00           H  
ATOM   2371  N   ILE   152      82.720  19.430   3.697  1.00  0.00           N  
ATOM   2372  CA  ILE   152      83.207  18.424   4.634  1.00  0.00           C  
ATOM   2373  C   ILE   152      84.664  18.084   4.346  1.00  0.00           C  
ATOM   2374  O   ILE   152      85.508  18.303   5.208  1.00  0.00           O  
ATOM   2375  CB  ILE   152      82.314  17.166   4.613  1.00  0.00           C  
ATOM   2376  CG1 ILE   152      80.920  17.500   5.156  1.00  0.00           C  
ATOM   2377  CG2 ILE   152      82.932  16.022   5.439  1.00  0.00           C  
ATOM   2378  CD1 ILE   152      79.935  16.357   4.957  1.00  0.00           C  
ATOM   2379  H   ILE   152      82.042  19.124   3.009  1.00  0.00           H  
ATOM   2380  HA  ILE   152      83.165  18.850   5.639  1.00  0.00           H  
ATOM   2381  HB  ILE   152      82.218  16.826   3.581  1.00  0.00           H  
ATOM   2382 1HG1 ILE   152      80.986  17.738   6.218  1.00  0.00           H  
ATOM   2383 2HG1 ILE   152      80.532  18.398   4.681  1.00  0.00           H  
ATOM   2384 1HG2 ILE   152      82.294  15.147   5.529  1.00  0.00           H  
ATOM   2385 2HG2 ILE   152      83.836  15.649   4.970  1.00  0.00           H  
ATOM   2386 3HG2 ILE   152      83.170  16.361   6.447  1.00  0.00           H  
ATOM   2387 1HD1 ILE   152      78.973  16.614   5.363  1.00  0.00           H  
ATOM   2388 2HD1 ILE   152      79.812  16.122   3.909  1.00  0.00           H  
ATOM   2389 3HD1 ILE   152      80.235  15.461   5.476  1.00  0.00           H  
ATOM   2390  N   VAL   153      84.949  17.544   3.154  1.00  0.00           N  
ATOM   2391  CA  VAL   153      86.294  17.261   2.672  1.00  0.00           C  
ATOM   2392  C   VAL   153      86.766  18.491   1.911  1.00  0.00           C  
ATOM   2393  O   VAL   153      86.977  18.442   0.700  1.00  0.00           O  
ATOM   2394  CB  VAL   153      86.351  15.975   1.809  1.00  0.00           C  
ATOM   2395  CG1 VAL   153      87.797  15.636   1.375  1.00  0.00           C  
ATOM   2396  CG2 VAL   153      85.689  14.754   2.460  1.00  0.00           C  
ATOM   2397  H   VAL   153      84.199  17.432   2.484  1.00  0.00           H  
ATOM   2398  HA  VAL   153      86.972  17.144   3.504  1.00  0.00           H  
ATOM   2399  HB  VAL   153      85.776  16.151   0.899  1.00  0.00           H  
ATOM   2400 1HG1 VAL   153      87.884  14.593   1.068  1.00  0.00           H  
ATOM   2401 2HG1 VAL   153      88.106  16.225   0.512  1.00  0.00           H  
ATOM   2402 3HG1 VAL   153      88.528  15.825   2.156  1.00  0.00           H  
ATOM   2403 1HG2 VAL   153      85.539  14.002   1.698  1.00  0.00           H  
ATOM   2404 2HG2 VAL   153      86.302  14.293   3.230  1.00  0.00           H  
ATOM   2405 3HG2 VAL   153      84.703  14.970   2.870  1.00  0.00           H  
ATOM   2406  N   TYR   154      86.912  19.607   2.635  1.00  0.00           N  
ATOM   2407  CA  TYR   154      87.439  20.862   2.129  1.00  0.00           C  
ATOM   2408  C   TYR   154      88.812  20.647   1.521  1.00  0.00           C  
ATOM   2409  O   TYR   154      89.776  20.326   2.213  1.00  0.00           O  
ATOM   2410  CB  TYR   154      87.371  21.964   3.201  1.00  0.00           C  
ATOM   2411  CG  TYR   154      88.140  21.612   4.453  1.00  0.00           C  
ATOM   2412  CD1 TYR   154      87.543  20.785   5.422  1.00  0.00           C  
ATOM   2413  CD2 TYR   154      89.482  22.013   4.598  1.00  0.00           C  
ATOM   2414  CE1 TYR   154      88.300  20.304   6.502  1.00  0.00           C  
ATOM   2415  CE2 TYR   154      90.238  21.541   5.684  1.00  0.00           C  
ATOM   2416  CZ  TYR   154      89.650  20.679   6.630  1.00  0.00           C  
ATOM   2417  OH  TYR   154      90.383  20.214   7.681  1.00  0.00           O  
ATOM   2418  H   TYR   154      86.695  19.566   3.621  1.00  0.00           H  
ATOM   2419  HA  TYR   154      86.859  21.186   1.282  1.00  0.00           H  
ATOM   2420 1HB  TYR   154      87.754  22.902   2.796  1.00  0.00           H  
ATOM   2421 2HB  TYR   154      86.331  22.158   3.467  1.00  0.00           H  
ATOM   2422  HD1 TYR   154      86.506  20.509   5.323  1.00  0.00           H  
ATOM   2423  HD2 TYR   154      89.947  22.644   3.854  1.00  0.00           H  
ATOM   2424  HE1 TYR   154      87.842  19.654   7.234  1.00  0.00           H  
ATOM   2425  HE2 TYR   154      91.273  21.835   5.781  1.00  0.00           H  
ATOM   2426  HH  TYR   154      91.267  20.549   7.695  1.00  0.00           H  
ATOM   2427  N   HIS   155      88.857  20.771   0.188  1.00  0.00           N  
ATOM   2428  CA  HIS   155      90.082  20.761  -0.584  1.00  0.00           C  
ATOM   2429  C   HIS   155      90.918  21.958  -0.152  1.00  0.00           C  
ATOM   2430  O   HIS   155      92.054  21.784   0.278  1.00  0.00           O  
ATOM   2431  CB  HIS   155      89.773  20.822  -2.087  1.00  0.00           C  
ATOM   2432  CG  HIS   155      89.084  19.596  -2.616  1.00  0.00           C  
ATOM   2433  ND1 HIS   155      89.758  18.426  -2.919  1.00  0.00           N  
ATOM   2434  CD2 HIS   155      87.759  19.350  -2.896  1.00  0.00           C  
ATOM   2435  CE1 HIS   155      88.848  17.557  -3.368  1.00  0.00           C  
ATOM   2436  NE2 HIS   155      87.616  18.050  -3.383  1.00  0.00           N  
ATOM   2437  H   HIS   155      87.995  20.949  -0.306  1.00  0.00           H  
ATOM   2438  HA  HIS   155      90.636  19.846  -0.367  1.00  0.00           H  
ATOM   2439 1HB  HIS   155      89.145  21.686  -2.311  1.00  0.00           H  
ATOM   2440 2HB  HIS   155      90.692  20.959  -2.657  1.00  0.00           H  
ATOM   2441  HD1 HIS   155      90.750  18.261  -2.827  1.00  0.00           H  
ATOM   2442  HD2 HIS   155      86.904  20.002  -2.792  1.00  0.00           H  
ATOM   2443  HE1 HIS   155      89.087  16.554  -3.687  1.00  0.00           H  
ATOM   2444  N   LEU   156      90.314  23.152  -0.226  1.00  0.00           N  
ATOM   2445  CA  LEU   156      90.908  24.412   0.180  1.00  0.00           C  
ATOM   2446  C   LEU   156      89.882  25.226   0.955  1.00  0.00           C  
ATOM   2447  O   LEU   156      88.677  24.965   0.882  1.00  0.00           O  
ATOM   2448  CB  LEU   156      91.355  25.180  -1.080  1.00  0.00           C  
ATOM   2449  CG  LEU   156      92.454  24.476  -1.904  1.00  0.00           C  
ATOM   2450  CD1 LEU   156      92.766  25.278  -3.172  1.00  0.00           C  
ATOM   2451  CD2 LEU   156      93.744  24.240  -1.098  1.00  0.00           C  
ATOM   2452  H   LEU   156      89.357  23.186  -0.543  1.00  0.00           H  
ATOM   2453  HA  LEU   156      91.749  24.248   0.854  1.00  0.00           H  
ATOM   2454 1HB  LEU   156      90.488  25.359  -1.720  1.00  0.00           H  
ATOM   2455 2HB  LEU   156      91.719  26.169  -0.795  1.00  0.00           H  
ATOM   2456  HG  LEU   156      92.082  23.506  -2.234  1.00  0.00           H  
ATOM   2457 1HD1 LEU   156      93.507  24.767  -3.788  1.00  0.00           H  
ATOM   2458 2HD1 LEU   156      91.873  25.414  -3.782  1.00  0.00           H  
ATOM   2459 3HD1 LEU   156      93.159  26.267  -2.932  1.00  0.00           H  
ATOM   2460 1HD2 LEU   156      94.489  23.728  -1.707  1.00  0.00           H  
ATOM   2461 2HD2 LEU   156      94.180  25.186  -0.778  1.00  0.00           H  
ATOM   2462 3HD2 LEU   156      93.600  23.637  -0.207  1.00  0.00           H  
ATOM   2463  N   GLU   157      90.376  26.250   1.667  1.00  0.00           N  
ATOM   2464  CA  GLU   157      89.530  27.200   2.362  1.00  0.00           C  
ATOM   2465  C   GLU   157      89.067  28.265   1.380  1.00  0.00           C  
ATOM   2466  O   GLU   157      89.832  29.134   0.965  1.00  0.00           O  
ATOM   2467  CB  GLU   157      90.232  27.808   3.587  1.00  0.00           C  
ATOM   2468  CG  GLU   157      89.272  28.567   4.529  1.00  0.00           C  
ATOM   2469  CD  GLU   157      88.391  27.647   5.386  1.00  0.00           C  
ATOM   2470  OE1 GLU   157      87.961  26.580   4.894  1.00  0.00           O  
ATOM   2471  OE2 GLU   157      88.156  28.031   6.550  1.00  0.00           O  
ATOM   2472  H   GLU   157      91.372  26.413   1.674  1.00  0.00           H  
ATOM   2473  HA  GLU   157      88.650  26.653   2.687  1.00  0.00           H  
ATOM   2474 1HB  GLU   157      90.723  27.014   4.152  1.00  0.00           H  
ATOM   2475 2HB  GLU   157      91.036  28.475   3.269  1.00  0.00           H  
ATOM   2476 1HG  GLU   157      89.867  29.183   5.204  1.00  0.00           H  
ATOM   2477 2HG  GLU   157      88.634  29.258   3.977  1.00  0.00           H  
ATOM   2478  N   SER   158      87.798  28.145   1.000  1.00  0.00           N  
ATOM   2479  CA  SER   158      87.105  29.014   0.074  1.00  0.00           C  
ATOM   2480  C   SER   158      85.618  28.911   0.399  1.00  0.00           C  
ATOM   2481  O   SER   158      85.199  28.169   1.291  1.00  0.00           O  
ATOM   2482  CB  SER   158      87.366  28.524  -1.358  1.00  0.00           C  
ATOM   2483  OG  SER   158      88.696  28.735  -1.784  1.00  0.00           O  
ATOM   2484  H   SER   158      87.251  27.400   1.409  1.00  0.00           H  
ATOM   2485  HA  SER   158      87.419  30.052   0.201  1.00  0.00           H  
ATOM   2486 1HB  SER   158      87.152  27.460  -1.374  1.00  0.00           H  
ATOM   2487 2HB  SER   158      86.710  29.011  -2.082  1.00  0.00           H  
ATOM   2488  HG  SER   158      88.920  29.644  -1.649  1.00  0.00           H  
ATOM   2489  N   LYS   159      84.813  29.660  -0.353  1.00  0.00           N  
ATOM   2490  CA  LYS   159      83.368  29.640  -0.251  1.00  0.00           C  
ATOM   2491  C   LYS   159      82.791  29.234  -1.598  1.00  0.00           C  
ATOM   2492  O   LYS   159      83.370  29.510  -2.651  1.00  0.00           O  
ATOM   2493  CB  LYS   159      82.889  31.051   0.100  1.00  0.00           C  
ATOM   2494  CG  LYS   159      83.309  31.529   1.500  1.00  0.00           C  
ATOM   2495  CD  LYS   159      83.042  33.025   1.732  1.00  0.00           C  
ATOM   2496  CE  LYS   159      81.558  33.423   1.669  1.00  0.00           C  
ATOM   2497  NZ  LYS   159      81.061  33.518   0.284  1.00  0.00           N  
ATOM   2498  H   LYS   159      85.215  30.236  -1.079  1.00  0.00           H  
ATOM   2499  HA  LYS   159      83.011  28.940   0.507  1.00  0.00           H  
ATOM   2500 1HB  LYS   159      83.248  31.757  -0.651  1.00  0.00           H  
ATOM   2501 2HB  LYS   159      81.801  31.057   0.042  1.00  0.00           H  
ATOM   2502 1HG  LYS   159      82.801  30.935   2.261  1.00  0.00           H  
ATOM   2503 2HG  LYS   159      84.375  31.358   1.650  1.00  0.00           H  
ATOM   2504 1HD  LYS   159      83.420  33.279   2.724  1.00  0.00           H  
ATOM   2505 2HD  LYS   159      83.626  33.627   1.034  1.00  0.00           H  
ATOM   2506 1HE  LYS   159      80.945  32.717   2.232  1.00  0.00           H  
ATOM   2507 2HE  LYS   159      81.423  34.399   2.136  1.00  0.00           H  
ATOM   2508 1HZ  LYS   159      80.089  33.792   0.292  1.00  0.00           H  
ATOM   2509 2HZ  LYS   159      81.600  34.207  -0.222  1.00  0.00           H  
ATOM   2510 3HZ  LYS   159      81.153  32.622  -0.172  1.00  0.00           H  
ATOM   2511  N   ILE   160      81.595  28.644  -1.547  1.00  0.00           N  
ATOM   2512  CA  ILE   160      80.751  28.449  -2.709  1.00  0.00           C  
ATOM   2513  C   ILE   160      79.844  29.675  -2.731  1.00  0.00           C  
ATOM   2514  O   ILE   160      78.958  29.800  -1.884  1.00  0.00           O  
ATOM   2515  CB  ILE   160      79.944  27.138  -2.591  1.00  0.00           C  
ATOM   2516  CG1 ILE   160      80.848  25.899  -2.423  1.00  0.00           C  
ATOM   2517  CG2 ILE   160      79.066  26.960  -3.842  1.00  0.00           C  
ATOM   2518  CD1 ILE   160      80.097  24.696  -1.847  1.00  0.00           C  
ATOM   2519  H   ILE   160      81.187  28.447  -0.644  1.00  0.00           H  
ATOM   2520  HA  ILE   160      81.343  28.409  -3.627  1.00  0.00           H  
ATOM   2521  HB  ILE   160      79.310  27.208  -1.707  1.00  0.00           H  
ATOM   2522 1HG1 ILE   160      81.294  25.633  -3.383  1.00  0.00           H  
ATOM   2523 2HG1 ILE   160      81.685  26.103  -1.756  1.00  0.00           H  
ATOM   2524 1HG2 ILE   160      78.500  26.031  -3.843  1.00  0.00           H  
ATOM   2525 2HG2 ILE   160      78.356  27.772  -3.993  1.00  0.00           H  
ATOM   2526 3HG2 ILE   160      79.722  26.912  -4.702  1.00  0.00           H  
ATOM   2527 1HD1 ILE   160      80.715  23.799  -1.868  1.00  0.00           H  
ATOM   2528 2HD1 ILE   160      79.812  24.876  -0.810  1.00  0.00           H  
ATOM   2529 3HD1 ILE   160      79.185  24.490  -2.396  1.00  0.00           H  
ATOM   2530  N   SER   161      80.080  30.592  -3.679  1.00  0.00           N  
ATOM   2531  CA  SER   161      79.272  31.800  -3.818  1.00  0.00           C  
ATOM   2532  C   SER   161      77.885  31.448  -4.372  1.00  0.00           C  
ATOM   2533  O   SER   161      77.637  30.342  -4.859  1.00  0.00           O  
ATOM   2534  CB  SER   161      79.962  32.856  -4.719  1.00  0.00           C  
ATOM   2535  OG  SER   161      81.254  33.164  -4.245  1.00  0.00           O  
ATOM   2536  H   SER   161      80.840  30.450  -4.329  1.00  0.00           H  
ATOM   2537  HA  SER   161      79.140  32.240  -2.827  1.00  0.00           H  
ATOM   2538 1HB  SER   161      79.999  32.598  -5.772  1.00  0.00           H  
ATOM   2539 2HB  SER   161      79.391  33.785  -4.683  1.00  0.00           H  
ATOM   2540  HG  SER   161      81.644  33.807  -4.818  1.00  0.00           H  
ATOM   2541  N   LYS   162      76.992  32.444  -4.326  1.00  0.00           N  
ATOM   2542  CA  LYS   162      75.686  32.456  -4.980  1.00  0.00           C  
ATOM   2543  C   LYS   162      75.780  32.211  -6.492  1.00  0.00           C  
ATOM   2544  O   LYS   162      74.878  31.641  -7.095  1.00  0.00           O  
ATOM   2545  CB  LYS   162      74.982  33.794  -4.697  1.00  0.00           C  
ATOM   2546  CG  LYS   162      75.738  35.024  -5.240  1.00  0.00           C  
ATOM   2547  CD  LYS   162      74.956  36.325  -5.087  1.00  0.00           C  
ATOM   2548  CE  LYS   162      75.764  37.526  -5.591  1.00  0.00           C  
ATOM   2549  NZ  LYS   162      74.987  38.770  -5.479  1.00  0.00           N  
ATOM   2550  H   LYS   162      77.270  33.300  -3.869  1.00  0.00           H  
ATOM   2551  HA  LYS   162      75.092  31.651  -4.543  1.00  0.00           H  
ATOM   2552 1HB  LYS   162      73.985  33.767  -5.137  1.00  0.00           H  
ATOM   2553 2HB  LYS   162      74.827  33.904  -3.622  1.00  0.00           H  
ATOM   2554 1HG  LYS   162      76.702  35.118  -4.739  1.00  0.00           H  
ATOM   2555 2HG  LYS   162      75.948  34.918  -6.302  1.00  0.00           H  
ATOM   2556 1HD  LYS   162      74.017  36.251  -5.637  1.00  0.00           H  
ATOM   2557 2HD  LYS   162      74.693  36.472  -4.038  1.00  0.00           H  
ATOM   2558 1HE  LYS   162      76.686  37.634  -5.019  1.00  0.00           H  
ATOM   2559 2HE  LYS   162      76.047  37.385  -6.635  1.00  0.00           H  
ATOM   2560 1HZ  LYS   162      75.543  39.547  -5.807  1.00  0.00           H  
ATOM   2561 2HZ  LYS   162      74.149  38.700  -6.038  1.00  0.00           H  
ATOM   2562 3HZ  LYS   162      74.734  38.926  -4.513  1.00  0.00           H  
ATOM   2563  N   ARG   163      76.881  32.663  -7.107  1.00  0.00           N  
ATOM   2564  CA  ARG   163      77.197  32.456  -8.508  1.00  0.00           C  
ATOM   2565  C   ARG   163      77.357  30.962  -8.787  1.00  0.00           C  
ATOM   2566  O   ARG   163      76.745  30.462  -9.717  1.00  0.00           O  
ATOM   2567  CB  ARG   163      78.474  33.225  -8.882  1.00  0.00           C  
ATOM   2568  CG  ARG   163      78.375  34.750  -8.703  1.00  0.00           C  
ATOM   2569  CD  ARG   163      77.614  35.460  -9.827  1.00  0.00           C  
ATOM   2570  NE  ARG   163      78.456  35.587 -11.025  1.00  0.00           N  
ATOM   2571  CZ  ARG   163      78.280  36.476 -12.017  1.00  0.00           C  
ATOM   2572  NH1 ARG   163      77.271  37.358 -11.988  1.00  0.00           N  
ATOM   2573  NH2 ARG   163      79.126  36.479 -13.055  1.00  0.00           N  
ATOM   2574  H   ARG   163      77.569  33.141  -6.546  1.00  0.00           H  
ATOM   2575  HA  ARG   163      76.364  32.826  -9.109  1.00  0.00           H  
ATOM   2576 1HB  ARG   163      79.295  32.870  -8.258  1.00  0.00           H  
ATOM   2577 2HB  ARG   163      78.765  32.994  -9.908  1.00  0.00           H  
ATOM   2578 1HG  ARG   163      77.931  35.001  -7.740  1.00  0.00           H  
ATOM   2579 2HG  ARG   163      79.387  35.157  -8.659  1.00  0.00           H  
ATOM   2580 1HD  ARG   163      76.682  34.950 -10.073  1.00  0.00           H  
ATOM   2581 2HD  ARG   163      77.348  36.460  -9.484  1.00  0.00           H  
ATOM   2582  HE  ARG   163      79.206  34.915 -11.111  1.00  0.00           H  
ATOM   2583 1HH1 ARG   163      77.146  38.023 -12.737  1.00  0.00           H  
ATOM   2584 2HH1 ARG   163      76.620  37.357 -11.216  1.00  0.00           H  
ATOM   2585 1HH2 ARG   163      79.006  37.137 -13.811  1.00  0.00           H  
ATOM   2586 2HH2 ARG   163      79.891  35.822 -13.095  1.00  0.00           H  
ATOM   2587  N   ILE   164      78.124  30.238  -7.958  1.00  0.00           N  
ATOM   2588  CA  ILE   164      78.361  28.798  -8.080  1.00  0.00           C  
ATOM   2589  C   ILE   164      77.065  28.007  -7.909  1.00  0.00           C  
ATOM   2590  O   ILE   164      76.825  27.078  -8.675  1.00  0.00           O  
ATOM   2591  CB  ILE   164      79.444  28.276  -7.111  1.00  0.00           C  
ATOM   2592  CG1 ILE   164      80.831  28.920  -7.305  1.00  0.00           C  
ATOM   2593  CG2 ILE   164      79.610  26.743  -7.252  1.00  0.00           C  
ATOM   2594  CD1 ILE   164      80.903  30.400  -6.956  1.00  0.00           C  
ATOM   2595  H   ILE   164      78.566  30.707  -7.181  1.00  0.00           H  
ATOM   2596  HA  ILE   164      78.723  28.610  -9.090  1.00  0.00           H  
ATOM   2597  HB  ILE   164      79.120  28.500  -6.097  1.00  0.00           H  
ATOM   2598 1HG1 ILE   164      81.539  28.408  -6.652  1.00  0.00           H  
ATOM   2599 2HG1 ILE   164      81.193  28.758  -8.321  1.00  0.00           H  
ATOM   2600 1HG2 ILE   164      80.499  26.380  -6.736  1.00  0.00           H  
ATOM   2601 2HG2 ILE   164      78.770  26.192  -6.832  1.00  0.00           H  
ATOM   2602 3HG2 ILE   164      79.715  26.450  -8.297  1.00  0.00           H  
ATOM   2603 1HD1 ILE   164      81.900  30.686  -6.619  1.00  0.00           H  
ATOM   2604 2HD1 ILE   164      80.651  31.025  -7.811  1.00  0.00           H  
ATOM   2605 3HD1 ILE   164      80.196  30.588  -6.166  1.00  0.00           H  
ATOM   2606  N   SER   165      76.231  28.378  -6.924  1.00  0.00           N  
ATOM   2607  CA  SER   165      74.900  27.811  -6.748  1.00  0.00           C  
ATOM   2608  C   SER   165      74.026  28.015  -7.995  1.00  0.00           C  
ATOM   2609  O   SER   165      73.246  27.131  -8.328  1.00  0.00           O  
ATOM   2610  CB  SER   165      74.246  28.348  -5.481  1.00  0.00           C  
ATOM   2611  OG  SER   165      73.702  29.615  -5.729  1.00  0.00           O  
ATOM   2612  H   SER   165      76.498  29.144  -6.321  1.00  0.00           H  
ATOM   2613  HA  SER   165      75.019  26.742  -6.593  1.00  0.00           H  
ATOM   2614 1HB  SER   165      73.448  27.673  -5.183  1.00  0.00           H  
ATOM   2615 2HB  SER   165      74.951  28.403  -4.650  1.00  0.00           H  
ATOM   2616  HG  SER   165      73.122  29.847  -5.018  1.00  0.00           H  
ATOM   2617  N   PHE   166      74.196  29.153  -8.699  1.00  0.00           N  
ATOM   2618  CA  PHE   166      73.590  29.395  -9.998  1.00  0.00           C  
ATOM   2619  C   PHE   166      74.031  28.357 -11.037  1.00  0.00           C  
ATOM   2620  O   PHE   166      73.192  27.864 -11.789  1.00  0.00           O  
ATOM   2621  CB  PHE   166      73.740  30.823 -10.551  1.00  0.00           C  
ATOM   2622  CG  PHE   166      73.011  30.945 -11.874  1.00  0.00           C  
ATOM   2623  CD1 PHE   166      71.619  31.141 -11.878  1.00  0.00           C  
ATOM   2624  CD2 PHE   166      73.687  30.674 -13.085  1.00  0.00           C  
ATOM   2625  CE1 PHE   166      70.900  31.051 -13.083  1.00  0.00           C  
ATOM   2626  CE2 PHE   166      72.966  30.570 -14.287  1.00  0.00           C  
ATOM   2627  CZ  PHE   166      71.572  30.759 -14.285  1.00  0.00           C  
ATOM   2628  H   PHE   166      74.829  29.853  -8.337  1.00  0.00           H  
ATOM   2629  HA  PHE   166      72.526  29.326  -9.812  1.00  0.00           H  
ATOM   2630 1HB  PHE   166      73.334  31.548  -9.843  1.00  0.00           H  
ATOM   2631 2HB  PHE   166      74.767  31.115 -10.731  1.00  0.00           H  
ATOM   2632  HD1 PHE   166      71.099  31.336 -10.953  1.00  0.00           H  
ATOM   2633  HD2 PHE   166      74.752  30.490 -13.086  1.00  0.00           H  
ATOM   2634  HE1 PHE   166      69.829  31.192 -13.084  1.00  0.00           H  
ATOM   2635  HE2 PHE   166      73.480  30.338 -15.208  1.00  0.00           H  
ATOM   2636  HZ  PHE   166      71.015  30.677 -15.207  1.00  0.00           H  
ATOM   2637  N   LEU   167      75.339  28.057 -11.111  1.00  0.00           N  
ATOM   2638  CA  LEU   167      75.872  27.060 -12.035  1.00  0.00           C  
ATOM   2639  C   LEU   167      75.202  25.724 -11.777  1.00  0.00           C  
ATOM   2640  O   LEU   167      74.526  25.235 -12.663  1.00  0.00           O  
ATOM   2641  CB  LEU   167      77.409  26.943 -11.996  1.00  0.00           C  
ATOM   2642  CG  LEU   167      78.177  28.038 -12.762  1.00  0.00           C  
ATOM   2643  CD1 LEU   167      77.809  28.110 -14.250  1.00  0.00           C  
ATOM   2644  CD2 LEU   167      78.085  29.420 -12.119  1.00  0.00           C  
ATOM   2645  H   LEU   167      75.982  28.514 -10.480  1.00  0.00           H  
ATOM   2646  HA  LEU   167      75.565  27.358 -13.038  1.00  0.00           H  
ATOM   2647 1HB  LEU   167      77.769  26.900 -10.970  1.00  0.00           H  
ATOM   2648 2HB  LEU   167      77.699  25.987 -12.435  1.00  0.00           H  
ATOM   2649  HG  LEU   167      79.228  27.749 -12.719  1.00  0.00           H  
ATOM   2650 1HD1 LEU   167      78.525  28.725 -14.795  1.00  0.00           H  
ATOM   2651 2HD1 LEU   167      77.816  27.120 -14.708  1.00  0.00           H  
ATOM   2652 3HD1 LEU   167      76.824  28.550 -14.411  1.00  0.00           H  
ATOM   2653 1HD2 LEU   167      78.692  30.138 -12.669  1.00  0.00           H  
ATOM   2654 2HD2 LEU   167      77.065  29.802 -12.121  1.00  0.00           H  
ATOM   2655 3HD2 LEU   167      78.477  29.394 -11.108  1.00  0.00           H  
ATOM   2656  N   ILE   168      75.288  25.231 -10.541  1.00  0.00           N  
ATOM   2657  CA  ILE   168      74.578  24.096  -9.968  1.00  0.00           C  
ATOM   2658  C   ILE   168      73.107  23.968 -10.393  1.00  0.00           C  
ATOM   2659  O   ILE   168      72.716  22.905 -10.874  1.00  0.00           O  
ATOM   2660  CB  ILE   168      74.741  24.228  -8.451  1.00  0.00           C  
ATOM   2661  CG1 ILE   168      76.125  23.741  -8.005  1.00  0.00           C  
ATOM   2662  CG2 ILE   168      73.593  23.650  -7.633  1.00  0.00           C  
ATOM   2663  CD1 ILE   168      76.505  24.248  -6.622  1.00  0.00           C  
ATOM   2664  H   ILE   168      75.857  25.758  -9.891  1.00  0.00           H  
ATOM   2665  HA  ILE   168      75.084  23.191 -10.307  1.00  0.00           H  
ATOM   2666  HB  ILE   168      74.737  25.283  -8.221  1.00  0.00           H  
ATOM   2667 1HG1 ILE   168      76.190  22.658  -8.045  1.00  0.00           H  
ATOM   2668 2HG1 ILE   168      76.888  24.097  -8.699  1.00  0.00           H  
ATOM   2669 1HG2 ILE   168      73.764  23.886  -6.590  1.00  0.00           H  
ATOM   2670 2HG2 ILE   168      72.624  24.107  -7.822  1.00  0.00           H  
ATOM   2671 3HG2 ILE   168      73.505  22.598  -7.804  1.00  0.00           H  
ATOM   2672 1HD1 ILE   168      77.454  23.811  -6.321  1.00  0.00           H  
ATOM   2673 2HD1 ILE   168      76.650  25.323  -6.618  1.00  0.00           H  
ATOM   2674 3HD1 ILE   168      75.745  24.021  -5.884  1.00  0.00           H  
ATOM   2675  N   ILE   169      72.291  25.020 -10.177  1.00  0.00           N  
ATOM   2676  CA  ILE   169      70.873  25.004 -10.539  1.00  0.00           C  
ATOM   2677  C   ILE   169      70.733  24.867 -12.053  1.00  0.00           C  
ATOM   2678  O   ILE   169      69.996  24.003 -12.508  1.00  0.00           O  
ATOM   2679  CB  ILE   169      70.043  26.185  -9.973  1.00  0.00           C  
ATOM   2680  CG1 ILE   169      70.421  27.553 -10.559  1.00  0.00           C  
ATOM   2681  CG2 ILE   169      70.038  26.187  -8.432  1.00  0.00           C  
ATOM   2682  CD1 ILE   169      69.465  28.695 -10.232  1.00  0.00           C  
ATOM   2683  H   ILE   169      72.665  25.854  -9.742  1.00  0.00           H  
ATOM   2684  HA  ILE   169      70.452  24.095 -10.105  1.00  0.00           H  
ATOM   2685  HB  ILE   169      69.011  25.997 -10.276  1.00  0.00           H  
ATOM   2686 1HG1 ILE   169      71.398  27.755 -10.168  1.00  0.00           H  
ATOM   2687 2HG1 ILE   169      70.485  27.548 -11.642  1.00  0.00           H  
ATOM   2688 1HG2 ILE   169      69.325  26.910  -8.036  1.00  0.00           H  
ATOM   2689 2HG2 ILE   169      69.739  25.212  -8.046  1.00  0.00           H  
ATOM   2690 3HG2 ILE   169      71.004  26.414  -7.998  1.00  0.00           H  
ATOM   2691 1HD1 ILE   169      69.706  29.589 -10.799  1.00  0.00           H  
ATOM   2692 2HD1 ILE   169      68.438  28.426 -10.479  1.00  0.00           H  
ATOM   2693 3HD1 ILE   169      69.500  28.956  -9.174  1.00  0.00           H  
ATOM   2694  N   GLY   170      71.506  25.665 -12.809  1.00  0.00           N  
ATOM   2695  CA  GLY   170      71.629  25.655 -14.257  1.00  0.00           C  
ATOM   2696  C   GLY   170      71.986  24.272 -14.795  1.00  0.00           C  
ATOM   2697  O   GLY   170      71.344  23.805 -15.732  1.00  0.00           O  
ATOM   2698  H   GLY   170      72.102  26.323 -12.323  1.00  0.00           H  
ATOM   2699 1HA  GLY   170      70.692  25.998 -14.699  1.00  0.00           H  
ATOM   2700 2HA  GLY   170      72.403  26.364 -14.550  1.00  0.00           H  
ATOM   2701  N   LEU   171      72.980  23.614 -14.170  1.00  0.00           N  
ATOM   2702  CA  LEU   171      73.403  22.243 -14.429  1.00  0.00           C  
ATOM   2703  C   LEU   171      72.221  21.291 -14.304  1.00  0.00           C  
ATOM   2704  O   LEU   171      71.958  20.578 -15.263  1.00  0.00           O  
ATOM   2705  CB  LEU   171      74.557  21.765 -13.516  1.00  0.00           C  
ATOM   2706  CG  LEU   171      75.902  22.512 -13.620  1.00  0.00           C  
ATOM   2707  CD1 LEU   171      76.966  21.850 -12.738  1.00  0.00           C  
ATOM   2708  CD2 LEU   171      76.383  22.734 -15.059  1.00  0.00           C  
ATOM   2709  H   LEU   171      73.467  24.107 -13.430  1.00  0.00           H  
ATOM   2710  HA  LEU   171      73.736  22.200 -15.468  1.00  0.00           H  
ATOM   2711 1HB  LEU   171      74.240  21.766 -12.476  1.00  0.00           H  
ATOM   2712 2HB  LEU   171      74.751  20.716 -13.749  1.00  0.00           H  
ATOM   2713  HG  LEU   171      75.812  23.489 -13.200  1.00  0.00           H  
ATOM   2714 1HD1 LEU   171      77.891  22.428 -12.737  1.00  0.00           H  
ATOM   2715 2HD1 LEU   171      76.628  21.773 -11.704  1.00  0.00           H  
ATOM   2716 3HD1 LEU   171      77.201  20.845 -13.088  1.00  0.00           H  
ATOM   2717 1HD2 LEU   171      77.364  23.209 -15.073  1.00  0.00           H  
ATOM   2718 2HD2 LEU   171      76.463  21.791 -15.599  1.00  0.00           H  
ATOM   2719 3HD2 LEU   171      75.707  23.386 -15.612  1.00  0.00           H  
ATOM   2720  N   ALA   172      71.488  21.341 -13.173  1.00  0.00           N  
ATOM   2721  CA  ALA   172      70.258  20.593 -12.910  1.00  0.00           C  
ATOM   2722  C   ALA   172      69.235  20.668 -14.029  1.00  0.00           C  
ATOM   2723  O   ALA   172      68.813  19.631 -14.524  1.00  0.00           O  
ATOM   2724  CB  ALA   172      69.677  20.878 -11.522  1.00  0.00           C  
ATOM   2725  H   ALA   172      71.789  21.985 -12.452  1.00  0.00           H  
ATOM   2726  HA  ALA   172      70.500  19.556 -12.906  1.00  0.00           H  
ATOM   2727 1HB  ALA   172      68.908  20.149 -11.266  1.00  0.00           H  
ATOM   2728 2HB  ALA   172      70.449  20.806 -10.754  1.00  0.00           H  
ATOM   2729 3HB  ALA   172      69.231  21.867 -11.454  1.00  0.00           H  
ATOM   2730  N   TRP   173      68.917  21.883 -14.485  1.00  0.00           N  
ATOM   2731  CA  TRP   173      68.056  22.144 -15.630  1.00  0.00           C  
ATOM   2732  C   TRP   173      68.566  21.537 -16.932  1.00  0.00           C  
ATOM   2733  O   TRP   173      67.785  20.909 -17.639  1.00  0.00           O  
ATOM   2734  CB  TRP   173      67.852  23.649 -15.792  1.00  0.00           C  
ATOM   2735  CG  TRP   173      66.869  24.205 -14.826  1.00  0.00           C  
ATOM   2736  CD1 TRP   173      67.141  24.814 -13.653  1.00  0.00           C  
ATOM   2737  CD2 TRP   173      65.429  24.260 -14.977  1.00  0.00           C  
ATOM   2738  NE1 TRP   173      65.970  25.163 -13.028  1.00  0.00           N  
ATOM   2739  CE2 TRP   173      64.881  24.888 -13.820  1.00  0.00           C  
ATOM   2740  CE3 TRP   173      64.534  23.879 -16.000  1.00  0.00           C  
ATOM   2741  CZ2 TRP   173      63.508  25.124 -13.679  1.00  0.00           C  
ATOM   2742  CZ3 TRP   173      63.156  24.130 -15.877  1.00  0.00           C  
ATOM   2743  CH2 TRP   173      62.642  24.744 -14.719  1.00  0.00           C  
ATOM   2744  H   TRP   173      69.334  22.683 -14.027  1.00  0.00           H  
ATOM   2745  HA  TRP   173      67.086  21.684 -15.427  1.00  0.00           H  
ATOM   2746 1HB  TRP   173      68.795  24.183 -15.682  1.00  0.00           H  
ATOM   2747 2HB  TRP   173      67.488  23.891 -16.792  1.00  0.00           H  
ATOM   2748  HD1 TRP   173      68.120  25.018 -13.273  1.00  0.00           H  
ATOM   2749  HE1 TRP   173      65.938  25.582 -12.108  1.00  0.00           H  
ATOM   2750  HE3 TRP   173      64.914  23.408 -16.894  1.00  0.00           H  
ATOM   2751  HZ2 TRP   173      63.123  25.607 -12.796  1.00  0.00           H  
ATOM   2752  HZ3 TRP   173      62.488  23.851 -16.678  1.00  0.00           H  
ATOM   2753  HH2 TRP   173      61.581  24.925 -14.629  1.00  0.00           H  
ATOM   2754  N   GLY   174      69.859  21.724 -17.235  1.00  0.00           N  
ATOM   2755  CA  GLY   174      70.544  21.183 -18.399  1.00  0.00           C  
ATOM   2756  C   GLY   174      70.372  19.671 -18.508  1.00  0.00           C  
ATOM   2757  O   GLY   174      69.742  19.196 -19.446  1.00  0.00           O  
ATOM   2758  H   GLY   174      70.419  22.267 -16.590  1.00  0.00           H  
ATOM   2759 1HA  GLY   174      70.167  21.667 -19.301  1.00  0.00           H  
ATOM   2760 2HA  GLY   174      71.606  21.421 -18.328  1.00  0.00           H  
ATOM   2761  N   ILE   175      70.868  18.925 -17.515  1.00  0.00           N  
ATOM   2762  CA  ILE   175      70.753  17.470 -17.445  1.00  0.00           C  
ATOM   2763  C   ILE   175      69.309  16.957 -17.310  1.00  0.00           C  
ATOM   2764  O   ILE   175      68.999  15.918 -17.893  1.00  0.00           O  
ATOM   2765  CB  ILE   175      71.779  16.867 -16.464  1.00  0.00           C  
ATOM   2766  CG1 ILE   175      71.619  15.359 -16.167  1.00  0.00           C  
ATOM   2767  CG2 ILE   175      71.964  17.664 -15.192  1.00  0.00           C  
ATOM   2768  CD1 ILE   175      72.014  14.493 -17.361  1.00  0.00           C  
ATOM   2769  H   ILE   175      71.335  19.394 -16.749  1.00  0.00           H  
ATOM   2770  HA  ILE   175      71.077  17.119 -18.425  1.00  0.00           H  
ATOM   2771  HB  ILE   175      72.745  16.953 -16.965  1.00  0.00           H  
ATOM   2772 1HG1 ILE   175      72.286  15.066 -15.356  1.00  0.00           H  
ATOM   2773 2HG1 ILE   175      70.618  15.104 -15.822  1.00  0.00           H  
ATOM   2774 1HG2 ILE   175      72.278  16.988 -14.405  1.00  0.00           H  
ATOM   2775 2HG2 ILE   175      72.811  18.335 -15.317  1.00  0.00           H  
ATOM   2776 3HG2 ILE   175      71.109  18.263 -14.904  1.00  0.00           H  
ATOM   2777 1HD1 ILE   175      71.996  13.439 -17.087  1.00  0.00           H  
ATOM   2778 2HD1 ILE   175      71.337  14.627 -18.204  1.00  0.00           H  
ATOM   2779 3HD1 ILE   175      73.024  14.720 -17.703  1.00  0.00           H  
ATOM   2780  N   SER   176      68.414  17.674 -16.605  1.00  0.00           N  
ATOM   2781  CA  SER   176      66.992  17.331 -16.521  1.00  0.00           C  
ATOM   2782  C   SER   176      66.347  17.401 -17.889  1.00  0.00           C  
ATOM   2783  O   SER   176      65.635  16.481 -18.276  1.00  0.00           O  
ATOM   2784  CB  SER   176      66.186  18.267 -15.614  1.00  0.00           C  
ATOM   2785  OG  SER   176      66.516  18.110 -14.278  1.00  0.00           O  
ATOM   2786  H   SER   176      68.721  18.506 -16.116  1.00  0.00           H  
ATOM   2787  HA  SER   176      66.915  16.303 -16.188  1.00  0.00           H  
ATOM   2788 1HB  SER   176      66.296  19.315 -15.896  1.00  0.00           H  
ATOM   2789 2HB  SER   176      65.130  18.016 -15.661  1.00  0.00           H  
ATOM   2790  HG  SER   176      65.965  18.680 -13.764  1.00  0.00           H  
ATOM   2791  N   ALA   177      66.632  18.499 -18.605  1.00  0.00           N  
ATOM   2792  CA  ALA   177      66.235  18.748 -19.976  1.00  0.00           C  
ATOM   2793  C   ALA   177      66.762  17.669 -20.910  1.00  0.00           C  
ATOM   2794  O   ALA   177      65.991  17.201 -21.735  1.00  0.00           O  
ATOM   2795  CB  ALA   177      66.655  20.146 -20.443  1.00  0.00           C  
ATOM   2796  H   ALA   177      67.221  19.203 -18.176  1.00  0.00           H  
ATOM   2797  HA  ALA   177      65.144  18.706 -20.002  1.00  0.00           H  
ATOM   2798 1HB  ALA   177      66.318  20.331 -21.464  1.00  0.00           H  
ATOM   2799 2HB  ALA   177      66.206  20.917 -19.816  1.00  0.00           H  
ATOM   2800 3HB  ALA   177      67.733  20.290 -20.427  1.00  0.00           H  
ATOM   2801  N   LEU   178      68.021  17.218 -20.749  1.00  0.00           N  
ATOM   2802  CA  LEU   178      68.567  16.074 -21.479  1.00  0.00           C  
ATOM   2803  C   LEU   178      67.710  14.816 -21.336  1.00  0.00           C  
ATOM   2804  O   LEU   178      67.544  14.145 -22.344  1.00  0.00           O  
ATOM   2805  CB  LEU   178      70.045  15.768 -21.156  1.00  0.00           C  
ATOM   2806  CG  LEU   178      71.072  16.485 -22.052  1.00  0.00           C  
ATOM   2807  CD1 LEU   178      71.172  17.986 -21.768  1.00  0.00           C  
ATOM   2808  CD2 LEU   178      72.456  15.836 -21.909  1.00  0.00           C  
ATOM   2809  H   LEU   178      68.611  17.664 -20.059  1.00  0.00           H  
ATOM   2810  HA  LEU   178      68.512  16.344 -22.536  1.00  0.00           H  
ATOM   2811 1HB  LEU   178      70.257  15.965 -20.110  1.00  0.00           H  
ATOM   2812 2HB  LEU   178      70.218  14.696 -21.275  1.00  0.00           H  
ATOM   2813  HG  LEU   178      70.765  16.358 -23.091  1.00  0.00           H  
ATOM   2814 1HD1 LEU   178      71.845  18.467 -22.477  1.00  0.00           H  
ATOM   2815 2HD1 LEU   178      70.206  18.480 -21.864  1.00  0.00           H  
ATOM   2816 3HD1 LEU   178      71.577  18.165 -20.774  1.00  0.00           H  
ATOM   2817 1HD2 LEU   178      73.189  16.323 -22.553  1.00  0.00           H  
ATOM   2818 2HD2 LEU   178      72.819  15.900 -20.883  1.00  0.00           H  
ATOM   2819 3HD2 LEU   178      72.429  14.781 -22.186  1.00  0.00           H  
ATOM   2820  N   LEU   179      67.136  14.521 -20.148  1.00  0.00           N  
ATOM   2821  CA  LEU   179      66.136  13.457 -20.015  1.00  0.00           C  
ATOM   2822  C   LEU   179      64.823  13.821 -20.700  1.00  0.00           C  
ATOM   2823  O   LEU   179      64.295  13.069 -21.518  1.00  0.00           O  
ATOM   2824  CB  LEU   179      65.743  13.044 -18.584  1.00  0.00           C  
ATOM   2825  CG  LEU   179      64.588  11.949 -18.530  1.00  0.00           C  
ATOM   2826  CD1 LEU   179      64.637  10.795 -19.554  1.00  0.00           C  
ATOM   2827  CD2 LEU   179      64.246  11.346 -17.165  1.00  0.00           C  
ATOM   2828  H   LEU   179      67.317  15.115 -19.350  1.00  0.00           H  
ATOM   2829  HA  LEU   179      66.628  12.590 -20.403  1.00  0.00           H  
ATOM   2830 1HB  LEU   179      66.628  12.818 -18.006  1.00  0.00           H  
ATOM   2831 2HB  LEU   179      65.366  13.935 -18.090  1.00  0.00           H  
ATOM   2832  HG  LEU   179      63.668  12.479 -18.775  1.00  0.00           H  
ATOM   2833 1HD1 LEU   179      63.709  10.743 -20.125  1.00  0.00           H  
ATOM   2834 2HD1 LEU   179      65.446  10.887 -20.259  1.00  0.00           H  
ATOM   2835 3HD1 LEU   179      64.754   9.826 -19.073  1.00  0.00           H  
ATOM   2836 1HD2 LEU   179      63.549  10.515 -17.274  1.00  0.00           H  
ATOM   2837 2HD2 LEU   179      65.098  10.958 -16.617  1.00  0.00           H  
ATOM   2838 3HD2 LEU   179      63.701  12.063 -16.560  1.00  0.00           H  
ATOM   2839  N   ALA   180      64.234  14.903 -20.182  1.00  0.00           N  
ATOM   2840  CA  ALA   180      62.832  15.228 -20.303  1.00  0.00           C  
ATOM   2841  C   ALA   180      62.487  15.663 -21.718  1.00  0.00           C  
ATOM   2842  O   ALA   180      61.422  15.312 -22.200  1.00  0.00           O  
ATOM   2843  CB  ALA   180      62.460  16.302 -19.271  1.00  0.00           C  
ATOM   2844  H   ALA   180      64.766  15.446 -19.512  1.00  0.00           H  
ATOM   2845  HA  ALA   180      62.257  14.328 -20.075  1.00  0.00           H  
ATOM   2846 1HB  ALA   180      61.385  16.481 -19.256  1.00  0.00           H  
ATOM   2847 2HB  ALA   180      62.741  15.987 -18.266  1.00  0.00           H  
ATOM   2848 3HB  ALA   180      62.962  17.250 -19.469  1.00  0.00           H  
ATOM   2849  N   SER   181      63.362  16.445 -22.366  1.00  0.00           N  
ATOM   2850  CA  SER   181      63.115  17.070 -23.658  1.00  0.00           C  
ATOM   2851  C   SER   181      63.123  16.110 -24.847  1.00  0.00           C  
ATOM   2852  O   SER   181      62.264  16.301 -25.705  1.00  0.00           O  
ATOM   2853  CB  SER   181      63.968  18.339 -23.865  1.00  0.00           C  
ATOM   2854  OG  SER   181      65.279  18.107 -24.334  1.00  0.00           O  
ATOM   2855  H   SER   181      64.247  16.657 -21.919  1.00  0.00           H  
ATOM   2856  HA  SER   181      62.089  17.438 -23.604  1.00  0.00           H  
ATOM   2857 1HB  SER   181      63.478  18.981 -24.598  1.00  0.00           H  
ATOM   2858 2HB  SER   181      64.017  18.918 -22.942  1.00  0.00           H  
ATOM   2859  HG  SER   181      65.730  18.936 -24.393  1.00  0.00           H  
ATOM   2860  N   PRO   182      64.032  15.114 -24.963  1.00  0.00           N  
ATOM   2861  CA  PRO   182      64.075  14.251 -26.133  1.00  0.00           C  
ATOM   2862  C   PRO   182      62.770  13.550 -26.517  1.00  0.00           C  
ATOM   2863  O   PRO   182      62.459  13.525 -27.696  1.00  0.00           O  
ATOM   2864  CB  PRO   182      65.227  13.281 -25.893  1.00  0.00           C  
ATOM   2865  CG  PRO   182      66.203  14.108 -25.114  1.00  0.00           C  
ATOM   2866  CD  PRO   182      65.282  14.939 -24.219  1.00  0.00           C  
ATOM   2867  HA  PRO   182      64.317  14.943 -26.934  1.00  0.00           H  
ATOM   2868 1HB  PRO   182      64.922  12.508 -25.207  1.00  0.00           H  
ATOM   2869 2HB  PRO   182      65.648  12.822 -26.787  1.00  0.00           H  
ATOM   2870 1HG  PRO   182      66.763  14.760 -25.785  1.00  0.00           H  
ATOM   2871 2HG  PRO   182      66.917  13.484 -24.581  1.00  0.00           H  
ATOM   2872 1HD  PRO   182      65.788  15.842 -23.908  1.00  0.00           H  
ATOM   2873 2HD  PRO   182      65.055  14.379 -23.329  1.00  0.00           H  
ATOM   2874  N   LEU   183      61.965  13.059 -25.564  1.00  0.00           N  
ATOM   2875  CA  LEU   183      60.659  12.438 -25.822  1.00  0.00           C  
ATOM   2876  C   LEU   183      59.665  13.302 -26.578  1.00  0.00           C  
ATOM   2877  O   LEU   183      58.833  12.772 -27.313  1.00  0.00           O  
ATOM   2878  CB  LEU   183      60.059  11.865 -24.526  1.00  0.00           C  
ATOM   2879  CG  LEU   183      59.781  12.927 -23.439  1.00  0.00           C  
ATOM   2880  CD1 LEU   183      58.540  13.821 -23.665  1.00  0.00           C  
ATOM   2881  CD2 LEU   183      59.838  12.336 -22.020  1.00  0.00           C  
ATOM   2882  H   LEU   183      62.265  13.124 -24.602  1.00  0.00           H  
ATOM   2883  HA  LEU   183      60.815  11.654 -26.549  1.00  0.00           H  
ATOM   2884 1HB  LEU   183      59.160  11.293 -24.755  1.00  0.00           H  
ATOM   2885 2HB  LEU   183      60.769  11.145 -24.121  1.00  0.00           H  
ATOM   2886  HG  LEU   183      60.629  13.592 -23.489  1.00  0.00           H  
ATOM   2887 1HD1 LEU   183      58.039  14.055 -22.727  1.00  0.00           H  
ATOM   2888 2HD1 LEU   183      58.816  14.790 -24.075  1.00  0.00           H  
ATOM   2889 3HD1 LEU   183      57.809  13.365 -24.332  1.00  0.00           H  
ATOM   2890 1HD2 LEU   183      59.570  13.076 -21.265  1.00  0.00           H  
ATOM   2891 2HD2 LEU   183      59.211  11.461 -21.879  1.00  0.00           H  
ATOM   2892 3HD2 LEU   183      60.856  12.015 -21.793  1.00  0.00           H  
ATOM   2893  N   ALA   184      59.772  14.628 -26.399  1.00  0.00           N  
ATOM   2894  CA  ALA   184      58.970  15.628 -27.080  1.00  0.00           C  
ATOM   2895  C   ALA   184      59.176  15.532 -28.590  1.00  0.00           C  
ATOM   2896  O   ALA   184      58.214  15.560 -29.353  1.00  0.00           O  
ATOM   2897  CB  ALA   184      59.311  17.033 -26.566  1.00  0.00           C  
ATOM   2898  H   ALA   184      60.507  14.964 -25.792  1.00  0.00           H  
ATOM   2899  HA  ALA   184      57.921  15.421 -26.858  1.00  0.00           H  
ATOM   2900 1HB  ALA   184      58.587  17.762 -26.932  1.00  0.00           H  
ATOM   2901 2HB  ALA   184      59.290  17.071 -25.476  1.00  0.00           H  
ATOM   2902 3HB  ALA   184      60.295  17.365 -26.897  1.00  0.00           H  
ATOM   2903  N   ILE   185      60.435  15.355 -28.996  1.00  0.00           N  
ATOM   2904  CA  ILE   185      60.834  15.130 -30.365  1.00  0.00           C  
ATOM   2905  C   ILE   185      61.014  13.622 -30.565  1.00  0.00           C  
ATOM   2906  O   ILE   185      62.095  13.085 -30.333  1.00  0.00           O  
ATOM   2907  CB  ILE   185      62.136  15.894 -30.615  1.00  0.00           C  
ATOM   2908  CG1 ILE   185      62.005  17.427 -30.500  1.00  0.00           C  
ATOM   2909  CG2 ILE   185      62.696  15.518 -31.974  1.00  0.00           C  
ATOM   2910  CD1 ILE   185      63.356  18.171 -30.525  1.00  0.00           C  
ATOM   2911  H   ILE   185      61.157  15.283 -28.292  1.00  0.00           H  
ATOM   2912  HA  ILE   185      60.078  15.492 -31.065  1.00  0.00           H  
ATOM   2913  HB  ILE   185      62.828  15.603 -29.832  1.00  0.00           H  
ATOM   2914 1HG1 ILE   185      61.352  17.813 -31.283  1.00  0.00           H  
ATOM   2915 2HG1 ILE   185      61.516  17.677 -29.558  1.00  0.00           H  
ATOM   2916 1HG2 ILE   185      63.472  16.238 -32.164  1.00  0.00           H  
ATOM   2917 2HG2 ILE   185      63.159  14.534 -32.025  1.00  0.00           H  
ATOM   2918 3HG2 ILE   185      61.930  15.592 -32.738  1.00  0.00           H  
ATOM   2919 1HD1 ILE   185      63.222  19.198 -30.185  1.00  0.00           H  
ATOM   2920 2HD1 ILE   185      64.083  17.701 -29.862  1.00  0.00           H  
ATOM   2921 3HD1 ILE   185      63.789  18.235 -31.523  1.00  0.00           H  
ATOM   2922  N   PHE   186      59.969  12.933 -31.028  1.00  0.00           N  
ATOM   2923  CA  PHE   186      60.028  11.506 -31.338  1.00  0.00           C  
ATOM   2924  C   PHE   186      61.011  11.188 -32.477  1.00  0.00           C  
ATOM   2925  O   PHE   186      61.846  10.301 -32.329  1.00  0.00           O  
ATOM   2926  CB  PHE   186      58.617  10.961 -31.604  1.00  0.00           C  
ATOM   2927  CG  PHE   186      58.003  11.459 -32.898  1.00  0.00           C  
ATOM   2928  CD1 PHE   186      57.452  12.754 -32.960  1.00  0.00           C  
ATOM   2929  CD2 PHE   186      58.060  10.661 -34.059  1.00  0.00           C  
ATOM   2930  CE1 PHE   186      56.954  13.249 -34.178  1.00  0.00           C  
ATOM   2931  CE2 PHE   186      57.551  11.153 -35.274  1.00  0.00           C  
ATOM   2932  CZ  PHE   186      56.993  12.445 -35.332  1.00  0.00           C  
ATOM   2933  H   PHE   186      59.096  13.415 -31.182  1.00  0.00           H  
ATOM   2934  HA  PHE   186      60.412  11.008 -30.450  1.00  0.00           H  
ATOM   2935 1HB  PHE   186      58.644   9.873 -31.618  1.00  0.00           H  
ATOM   2936 2HB  PHE   186      57.958  11.223 -30.775  1.00  0.00           H  
ATOM   2937  HD1 PHE   186      57.414  13.376 -32.077  1.00  0.00           H  
ATOM   2938  HD2 PHE   186      58.502   9.676 -34.023  1.00  0.00           H  
ATOM   2939  HE1 PHE   186      56.533  14.243 -34.224  1.00  0.00           H  
ATOM   2940  HE2 PHE   186      57.589  10.541 -36.163  1.00  0.00           H  
ATOM   2941  HZ  PHE   186      56.603  12.823 -36.265  1.00  0.00           H  
ATOM   2942  N   ARG   187      60.918  11.920 -33.597  1.00  0.00           N  
ATOM   2943  CA  ARG   187      61.855  11.858 -34.710  1.00  0.00           C  
ATOM   2944  C   ARG   187      62.528  13.220 -34.800  1.00  0.00           C  
ATOM   2945  O   ARG   187      61.835  14.226 -34.756  1.00  0.00           O  
ATOM   2946  CB  ARG   187      61.135  11.495 -36.032  1.00  0.00           C  
ATOM   2947  CG  ARG   187      60.237  12.601 -36.643  1.00  0.00           C  
ATOM   2948  CD  ARG   187      59.734  12.367 -38.066  1.00  0.00           C  
ATOM   2949  NE  ARG   187      59.515  10.958 -38.402  1.00  0.00           N  
ATOM   2950  CZ  ARG   187      59.155  10.544 -39.627  1.00  0.00           C  
ATOM   2951  NH1 ARG   187      58.935  11.423 -40.617  1.00  0.00           N  
ATOM   2952  NH2 ARG   187      59.013   9.235 -39.867  1.00  0.00           N  
ATOM   2953  H   ARG   187      60.209  12.638 -33.636  1.00  0.00           H  
ATOM   2954  HA  ARG   187      62.619  11.100 -34.526  1.00  0.00           H  
ATOM   2955 1HB  ARG   187      61.898  11.233 -36.767  1.00  0.00           H  
ATOM   2956 2HB  ARG   187      60.551  10.587 -35.877  1.00  0.00           H  
ATOM   2957 1HG  ARG   187      59.437  12.869 -35.964  1.00  0.00           H  
ATOM   2958 2HG  ARG   187      60.804  13.520 -36.766  1.00  0.00           H  
ATOM   2959 1HD  ARG   187      58.819  12.935 -38.237  1.00  0.00           H  
ATOM   2960 2HD  ARG   187      60.477  12.748 -38.768  1.00  0.00           H  
ATOM   2961  HE  ARG   187      59.670  10.282 -37.667  1.00  0.00           H  
ATOM   2962 1HH1 ARG   187      58.666  11.108 -41.538  1.00  0.00           H  
ATOM   2963 2HH1 ARG   187      59.038  12.413 -40.444  1.00  0.00           H  
ATOM   2964 1HH2 ARG   187      58.736   8.908 -40.781  1.00  0.00           H  
ATOM   2965 2HH2 ARG   187      59.195   8.561 -39.136  1.00  0.00           H  
ATOM   2966  N   GLU   188      63.849  13.204 -34.970  1.00  0.00           N  
ATOM   2967  CA  GLU   188      64.846  14.250 -35.212  1.00  0.00           C  
ATOM   2968  C   GLU   188      66.107  13.733 -34.492  1.00  0.00           C  
ATOM   2969  O   GLU   188      66.373  12.530 -34.486  1.00  0.00           O  
ATOM   2970  CB  GLU   188      64.530  15.710 -34.765  1.00  0.00           C  
ATOM   2971  CG  GLU   188      63.462  16.599 -35.442  1.00  0.00           C  
ATOM   2972  CD  GLU   188      63.079  17.784 -34.545  1.00  0.00           C  
ATOM   2973  OE1 GLU   188      63.885  18.736 -34.506  1.00  0.00           O  
ATOM   2974  OE2 GLU   188      62.004  17.731 -33.909  1.00  0.00           O  
ATOM   2975  H   GLU   188      64.264  12.283 -34.928  1.00  0.00           H  
ATOM   2976  HA  GLU   188      65.055  14.255 -36.282  1.00  0.00           H  
ATOM   2977 1HB  GLU   188      64.508  15.731 -33.698  1.00  0.00           H  
ATOM   2978 2HB  GLU   188      65.425  16.291 -34.990  1.00  0.00           H  
ATOM   2979 1HG  GLU   188      63.887  17.004 -36.361  1.00  0.00           H  
ATOM   2980 2HG  GLU   188      62.565  16.103 -35.786  1.00  0.00           H  
ATOM   2981  N   TYR   189      66.881  14.641 -33.876  1.00  0.00           N  
ATOM   2982  CA  TYR   189      68.043  14.407 -33.020  1.00  0.00           C  
ATOM   2983  C   TYR   189      67.679  13.469 -31.883  1.00  0.00           C  
ATOM   2984  O   TYR   189      68.377  12.497 -31.615  1.00  0.00           O  
ATOM   2985  CB  TYR   189      68.528  15.734 -32.398  1.00  0.00           C  
ATOM   2986  CG  TYR   189      68.510  16.889 -33.363  1.00  0.00           C  
ATOM   2987  CD1 TYR   189      67.340  17.666 -33.488  1.00  0.00           C  
ATOM   2988  CD2 TYR   189      69.624  17.144 -34.181  1.00  0.00           C  
ATOM   2989  CE1 TYR   189      67.280  18.689 -34.446  1.00  0.00           C  
ATOM   2990  CE2 TYR   189      69.567  18.178 -35.131  1.00  0.00           C  
ATOM   2991  CZ  TYR   189      68.393  18.945 -35.267  1.00  0.00           C  
ATOM   2992  OH  TYR   189      68.332  19.943 -36.193  1.00  0.00           O  
ATOM   2993  H   TYR   189      66.600  15.607 -33.965  1.00  0.00           H  
ATOM   2994  HA  TYR   189      68.835  13.968 -33.629  1.00  0.00           H  
ATOM   2995 1HB  TYR   189      67.920  16.030 -31.541  1.00  0.00           H  
ATOM   2996 2HB  TYR   189      69.539  15.608 -32.007  1.00  0.00           H  
ATOM   2997  HD1 TYR   189      66.478  17.470 -32.865  1.00  0.00           H  
ATOM   2998  HD2 TYR   189      70.517  16.542 -34.093  1.00  0.00           H  
ATOM   2999  HE1 TYR   189      66.385  19.283 -34.549  1.00  0.00           H  
ATOM   3000  HE2 TYR   189      70.422  18.374 -35.761  1.00  0.00           H  
ATOM   3001  HH  TYR   189      69.129  20.039 -36.691  1.00  0.00           H  
ATOM   3002  N   SER   190      66.562  13.805 -31.238  1.00  0.00           N  
ATOM   3003  CA  SER   190      66.006  13.117 -30.108  1.00  0.00           C  
ATOM   3004  C   SER   190      65.048  12.021 -30.565  1.00  0.00           C  
ATOM   3005  O   SER   190      64.574  11.996 -31.702  1.00  0.00           O  
ATOM   3006  CB  SER   190      65.265  14.165 -29.308  1.00  0.00           C  
ATOM   3007  OG  SER   190      66.161  14.976 -28.579  1.00  0.00           O  
ATOM   3008  H   SER   190      66.057  14.614 -31.565  1.00  0.00           H  
ATOM   3009  HA  SER   190      66.795  12.670 -29.498  1.00  0.00           H  
ATOM   3010 1HB  SER   190      64.689  14.796 -29.974  1.00  0.00           H  
ATOM   3011 2HB  SER   190      64.589  13.662 -28.641  1.00  0.00           H  
ATOM   3012  HG  SER   190      65.663  15.625 -28.106  1.00  0.00           H  
ATOM   3013  N   LEU   191      64.833  11.092 -29.636  1.00  0.00           N  
ATOM   3014  CA  LEU   191      64.087   9.857 -29.773  1.00  0.00           C  
ATOM   3015  C   LEU   191      63.056   9.814 -28.648  1.00  0.00           C  
ATOM   3016  O   LEU   191      62.802  10.832 -28.018  1.00  0.00           O  
ATOM   3017  CB  LEU   191      65.101   8.701 -29.701  1.00  0.00           C  
ATOM   3018  CG  LEU   191      66.057   8.570 -30.915  1.00  0.00           C  
ATOM   3019  CD1 LEU   191      65.436   8.708 -32.328  1.00  0.00           C  
ATOM   3020  CD2 LEU   191      67.275   9.486 -30.808  1.00  0.00           C  
ATOM   3021  H   LEU   191      65.251  11.246 -28.730  1.00  0.00           H  
ATOM   3022  HA  LEU   191      63.545   9.815 -30.711  1.00  0.00           H  
ATOM   3023 1HB  LEU   191      65.701   8.819 -28.796  1.00  0.00           H  
ATOM   3024 2HB  LEU   191      64.619   7.746 -29.524  1.00  0.00           H  
ATOM   3025  HG  LEU   191      66.497   7.582 -30.818  1.00  0.00           H  
ATOM   3026 1HD1 LEU   191      66.193   8.509 -33.086  1.00  0.00           H  
ATOM   3027 2HD1 LEU   191      64.619   8.038 -32.542  1.00  0.00           H  
ATOM   3028 3HD1 LEU   191      65.071   9.713 -32.520  1.00  0.00           H  
ATOM   3029 1HD2 LEU   191      68.093   9.103 -31.417  1.00  0.00           H  
ATOM   3030 2HD2 LEU   191      67.064  10.478 -31.183  1.00  0.00           H  
ATOM   3031 3HD2 LEU   191      67.645   9.570 -29.786  1.00  0.00           H  
ATOM   3032  N   ILE   192      62.481   8.637 -28.361  1.00  0.00           N  
ATOM   3033  CA  ILE   192      61.541   8.339 -27.269  1.00  0.00           C  
ATOM   3034  C   ILE   192      60.148   8.864 -27.597  1.00  0.00           C  
ATOM   3035  O   ILE   192      59.970   9.812 -28.357  1.00  0.00           O  
ATOM   3036  CB  ILE   192      61.923   8.969 -25.910  1.00  0.00           C  
ATOM   3037  CG1 ILE   192      63.389   8.960 -25.581  1.00  0.00           C  
ATOM   3038  CG2 ILE   192      61.136   8.427 -24.714  1.00  0.00           C  
ATOM   3039  CD1 ILE   192      63.766  10.303 -24.976  1.00  0.00           C  
ATOM   3040  H   ILE   192      62.738   7.857 -28.949  1.00  0.00           H  
ATOM   3041  HA  ILE   192      61.511   7.253 -27.174  1.00  0.00           H  
ATOM   3042  HB  ILE   192      61.636   9.996 -25.949  1.00  0.00           H  
ATOM   3043 1HG1 ILE   192      63.529   8.128 -24.905  1.00  0.00           H  
ATOM   3044 2HG1 ILE   192      64.039   8.761 -26.428  1.00  0.00           H  
ATOM   3045 1HG2 ILE   192      61.627   8.652 -23.767  1.00  0.00           H  
ATOM   3046 2HG2 ILE   192      60.148   8.872 -24.637  1.00  0.00           H  
ATOM   3047 3HG2 ILE   192      61.017   7.351 -24.823  1.00  0.00           H  
ATOM   3048 1HD1 ILE   192      64.830  10.435 -24.974  1.00  0.00           H  
ATOM   3049 2HD1 ILE   192      63.414  11.086 -25.623  1.00  0.00           H  
ATOM   3050 3HD1 ILE   192      63.355  10.459 -23.978  1.00  0.00           H  
ATOM   3051  N   GLU   193      59.163   8.264 -26.941  1.00  0.00           N  
ATOM   3052  CA  GLU   193      57.809   8.751 -26.888  1.00  0.00           C  
ATOM   3053  C   GLU   193      57.368   8.685 -25.438  1.00  0.00           C  
ATOM   3054  O   GLU   193      57.767   7.802 -24.676  1.00  0.00           O  
ATOM   3055  CB  GLU   193      56.960   7.834 -27.782  1.00  0.00           C  
ATOM   3056  CG  GLU   193      55.461   8.175 -27.874  1.00  0.00           C  
ATOM   3057  CD  GLU   193      55.146   9.524 -28.523  1.00  0.00           C  
ATOM   3058  OE1 GLU   193      56.004  10.013 -29.288  1.00  0.00           O  
ATOM   3059  OE2 GLU   193      54.031  10.029 -28.269  1.00  0.00           O  
ATOM   3060  H   GLU   193      59.391   7.501 -26.320  1.00  0.00           H  
ATOM   3061  HA  GLU   193      57.749   9.787 -27.229  1.00  0.00           H  
ATOM   3062 1HB  GLU   193      57.384   7.843 -28.786  1.00  0.00           H  
ATOM   3063 2HB  GLU   193      57.054   6.802 -27.440  1.00  0.00           H  
ATOM   3064 1HG  GLU   193      54.970   7.413 -28.480  1.00  0.00           H  
ATOM   3065 2HG  GLU   193      54.992   8.107 -26.901  1.00  0.00           H  
ATOM   3066  N   ILE   194      56.477   9.606 -25.094  1.00  0.00           N  
ATOM   3067  CA  ILE   194      55.699   9.554 -23.883  1.00  0.00           C  
ATOM   3068  C   ILE   194      54.430   8.781 -24.182  1.00  0.00           C  
ATOM   3069  O   ILE   194      53.694   9.102 -25.110  1.00  0.00           O  
ATOM   3070  CB  ILE   194      55.463  10.967 -23.351  1.00  0.00           C  
ATOM   3071  CG1 ILE   194      55.098  12.011 -24.422  1.00  0.00           C  
ATOM   3072  CG2 ILE   194      56.707  11.387 -22.585  1.00  0.00           C  
ATOM   3073  CD1 ILE   194      53.649  11.941 -24.884  1.00  0.00           C  
ATOM   3074  H   ILE   194      56.194  10.281 -25.791  1.00  0.00           H  
ATOM   3075  HA  ILE   194      56.265   9.013 -23.134  1.00  0.00           H  
ATOM   3076  HB  ILE   194      54.641  10.920 -22.647  1.00  0.00           H  
ATOM   3077 1HG1 ILE   194      55.320  12.985 -24.011  1.00  0.00           H  
ATOM   3078 2HG1 ILE   194      55.756  11.972 -25.289  1.00  0.00           H  
ATOM   3079 1HG2 ILE   194      56.631  12.398 -22.192  1.00  0.00           H  
ATOM   3080 2HG2 ILE   194      56.905  10.714 -21.751  1.00  0.00           H  
ATOM   3081 3HG2 ILE   194      57.557  11.333 -23.253  1.00  0.00           H  
ATOM   3082 1HD1 ILE   194      53.195  12.909 -25.045  1.00  0.00           H  
ATOM   3083 2HD1 ILE   194      53.548  11.404 -25.826  1.00  0.00           H  
ATOM   3084 3HD1 ILE   194      53.096  11.440 -24.118  1.00  0.00           H  
ATOM   3085  N   ILE   195      54.205   7.712 -23.430  1.00  0.00           N  
ATOM   3086  CA  ILE   195      53.016   6.905 -23.576  1.00  0.00           C  
ATOM   3087  C   ILE   195      52.389   6.744 -22.211  1.00  0.00           C  
ATOM   3088  O   ILE   195      53.095   6.677 -21.205  1.00  0.00           O  
ATOM   3089  CB  ILE   195      53.340   5.538 -24.190  1.00  0.00           C  
ATOM   3090  CG1 ILE   195      54.327   4.699 -23.359  1.00  0.00           C  
ATOM   3091  CG2 ILE   195      53.814   5.682 -25.638  1.00  0.00           C  
ATOM   3092  CD1 ILE   195      53.991   3.225 -23.413  1.00  0.00           C  
ATOM   3093  H   ILE   195      54.852   7.476 -22.687  1.00  0.00           H  
ATOM   3094  HA  ILE   195      52.313   7.404 -24.238  1.00  0.00           H  
ATOM   3095  HB  ILE   195      52.392   4.999 -24.234  1.00  0.00           H  
ATOM   3096 1HG1 ILE   195      55.341   4.874 -23.712  1.00  0.00           H  
ATOM   3097 2HG1 ILE   195      54.361   4.968 -22.309  1.00  0.00           H  
ATOM   3098 1HG2 ILE   195      53.756   4.727 -26.160  1.00  0.00           H  
ATOM   3099 2HG2 ILE   195      53.198   6.393 -26.186  1.00  0.00           H  
ATOM   3100 3HG2 ILE   195      54.841   6.043 -25.690  1.00  0.00           H  
ATOM   3101 1HD1 ILE   195      54.647   2.714 -22.720  1.00  0.00           H  
ATOM   3102 2HD1 ILE   195      52.970   3.048 -23.076  1.00  0.00           H  
ATOM   3103 3HD1 ILE   195      54.108   2.814 -24.415  1.00  0.00           H  
ATOM   3104  N   PRO   196      51.062   6.646 -22.162  1.00  0.00           N  
ATOM   3105  CA  PRO   196      50.367   6.376 -20.924  1.00  0.00           C  
ATOM   3106  C   PRO   196      50.551   4.942 -20.479  1.00  0.00           C  
ATOM   3107  O   PRO   196      50.614   4.015 -21.288  1.00  0.00           O  
ATOM   3108  CB  PRO   196      48.952   6.784 -21.181  1.00  0.00           C  
ATOM   3109  CG  PRO   196      48.803   6.563 -22.648  1.00  0.00           C  
ATOM   3110  CD  PRO   196      50.139   6.849 -23.265  1.00  0.00           C  
ATOM   3111  HA  PRO   196      50.736   7.022 -20.151  1.00  0.00           H  
ATOM   3112 1HB  PRO   196      48.236   6.349 -20.502  1.00  0.00           H  
ATOM   3113 2HB  PRO   196      48.821   7.838 -21.036  1.00  0.00           H  
ATOM   3114 1HG  PRO   196      48.055   7.250 -22.965  1.00  0.00           H  
ATOM   3115 2HG  PRO   196      48.559   5.528 -22.863  1.00  0.00           H  
ATOM   3116 1HD  PRO   196      50.174   7.873 -23.619  1.00  0.00           H  
ATOM   3117 2HD  PRO   196      50.331   6.181 -24.106  1.00  0.00           H  
ATOM   3118  N   ASP   197      50.682   4.804 -19.166  1.00  0.00           N  
ATOM   3119  CA  ASP   197      50.981   3.551 -18.516  1.00  0.00           C  
ATOM   3120  C   ASP   197      49.874   3.256 -17.542  1.00  0.00           C  
ATOM   3121  O   ASP   197      49.145   4.154 -17.114  1.00  0.00           O  
ATOM   3122  CB  ASP   197      52.327   3.666 -17.782  1.00  0.00           C  
ATOM   3123  CG  ASP   197      53.513   3.548 -18.722  1.00  0.00           C  
ATOM   3124  OD1 ASP   197      53.405   3.984 -19.886  1.00  0.00           O  
ATOM   3125  OD2 ASP   197      54.531   3.009 -18.249  1.00  0.00           O  
ATOM   3126  H   ASP   197      50.607   5.627 -18.581  1.00  0.00           H  
ATOM   3127  HA  ASP   197      51.017   2.718 -19.223  1.00  0.00           H  
ATOM   3128 1HB  ASP   197      52.405   4.595 -17.217  1.00  0.00           H  
ATOM   3129 2HB  ASP   197      52.441   2.837 -17.085  1.00  0.00           H  
ATOM   3130  N   PHE   198      49.834   1.990 -17.113  1.00  0.00           N  
ATOM   3131  CA  PHE   198      48.938   1.470 -16.100  1.00  0.00           C  
ATOM   3132  C   PHE   198      47.467   1.644 -16.460  1.00  0.00           C  
ATOM   3133  O   PHE   198      47.064   1.183 -17.525  1.00  0.00           O  
ATOM   3134  CB  PHE   198      49.301   1.966 -14.701  1.00  0.00           C  
ATOM   3135  CG  PHE   198      49.714   3.389 -14.472  1.00  0.00           C  
ATOM   3136  CD1 PHE   198      51.037   3.775 -14.740  1.00  0.00           C  
ATOM   3137  CD2 PHE   198      48.800   4.312 -13.943  1.00  0.00           C  
ATOM   3138  CE1 PHE   198      51.441   5.091 -14.546  1.00  0.00           C  
ATOM   3139  CE2 PHE   198      49.278   5.565 -13.552  1.00  0.00           C  
ATOM   3140  CZ  PHE   198      50.572   5.958 -13.876  1.00  0.00           C  
ATOM   3141  H   PHE   198      50.491   1.339 -17.516  1.00  0.00           H  
ATOM   3142  HA  PHE   198      49.124   0.401 -16.119  1.00  0.00           H  
ATOM   3143 1HB  PHE   198      48.451   1.811 -14.084  1.00  0.00           H  
ATOM   3144 2HB  PHE   198      50.000   1.294 -14.252  1.00  0.00           H  
ATOM   3145  HD1 PHE   198      51.735   3.086 -15.160  1.00  0.00           H  
ATOM   3146  HD2 PHE   198      47.800   4.010 -13.674  1.00  0.00           H  
ATOM   3147  HE1 PHE   198      52.442   5.383 -14.817  1.00  0.00           H  
ATOM   3148  HE2 PHE   198      48.704   6.186 -12.891  1.00  0.00           H  
ATOM   3149  HZ  PHE   198      50.909   6.888 -13.474  1.00  0.00           H  
ATOM   3150  N   GLU   199      46.670   2.317 -15.599  1.00  0.00           N  
ATOM   3151  CA  GLU   199      45.298   2.770 -15.849  1.00  0.00           C  
ATOM   3152  C   GLU   199      45.161   3.581 -17.113  1.00  0.00           C  
ATOM   3153  O   GLU   199      44.062   3.726 -17.634  1.00  0.00           O  
ATOM   3154  CB  GLU   199      44.729   3.520 -14.617  1.00  0.00           C  
ATOM   3155  CG  GLU   199      43.315   4.134 -14.781  1.00  0.00           C  
ATOM   3156  CD  GLU   199      42.913   4.988 -13.593  1.00  0.00           C  
ATOM   3157  OE1 GLU   199      43.122   4.524 -12.453  1.00  0.00           O  
ATOM   3158  OE2 GLU   199      42.411   6.101 -13.853  1.00  0.00           O  
ATOM   3159  H   GLU   199      47.090   2.629 -14.735  1.00  0.00           H  
ATOM   3160  HA  GLU   199      44.738   1.889 -16.116  1.00  0.00           H  
ATOM   3161 1HB  GLU   199      44.735   2.865 -13.748  1.00  0.00           H  
ATOM   3162 2HB  GLU   199      45.417   4.313 -14.349  1.00  0.00           H  
ATOM   3163 1HG  GLU   199      43.274   4.810 -15.633  1.00  0.00           H  
ATOM   3164 2HG  GLU   199      42.542   3.388 -14.941  1.00  0.00           H  
ATOM   3165  N   ILE   200      46.313   4.064 -17.565  1.00  0.00           N  
ATOM   3166  CA  ILE   200      46.609   4.859 -18.704  1.00  0.00           C  
ATOM   3167  C   ILE   200      46.323   6.296 -18.305  1.00  0.00           C  
ATOM   3168  O   ILE   200      45.995   7.058 -19.181  1.00  0.00           O  
ATOM   3169  CB  ILE   200      46.007   4.223 -19.998  1.00  0.00           C  
ATOM   3170  CG1 ILE   200      46.969   4.324 -21.165  1.00  0.00           C  
ATOM   3171  CG2 ILE   200      44.680   4.796 -20.472  1.00  0.00           C  
ATOM   3172  CD1 ILE   200      46.902   3.235 -22.202  1.00  0.00           C  
ATOM   3173  H   ILE   200      47.128   3.813 -17.022  1.00  0.00           H  
ATOM   3174  HA  ILE   200      47.685   4.835 -18.809  1.00  0.00           H  
ATOM   3175  HB  ILE   200      45.864   3.158 -19.811  1.00  0.00           H  
ATOM   3176 1HG1 ILE   200      46.803   5.278 -21.652  1.00  0.00           H  
ATOM   3177 2HG1 ILE   200      47.989   4.266 -20.808  1.00  0.00           H  
ATOM   3178 1HG2 ILE   200      44.289   4.230 -21.316  1.00  0.00           H  
ATOM   3179 2HG2 ILE   200      43.950   4.802 -19.694  1.00  0.00           H  
ATOM   3180 3HG2 ILE   200      44.774   5.820 -20.811  1.00  0.00           H  
ATOM   3181 1HD1 ILE   200      47.590   3.491 -23.000  1.00  0.00           H  
ATOM   3182 2HD1 ILE   200      47.276   2.299 -21.790  1.00  0.00           H  
ATOM   3183 3HD1 ILE   200      45.903   3.078 -22.596  1.00  0.00           H  
ATOM   3184  N   VAL   201      46.492   6.642 -17.005  1.00  0.00           N  
ATOM   3185  CA  VAL   201      46.249   7.923 -16.326  1.00  0.00           C  
ATOM   3186  C   VAL   201      47.435   8.850 -16.251  1.00  0.00           C  
ATOM   3187  O   VAL   201      47.249  10.068 -16.277  1.00  0.00           O  
ATOM   3188  CB  VAL   201      45.656   7.746 -14.894  1.00  0.00           C  
ATOM   3189  CG1 VAL   201      46.484   6.797 -14.060  1.00  0.00           C  
ATOM   3190  CG2 VAL   201      45.566   9.046 -14.047  1.00  0.00           C  
ATOM   3191  H   VAL   201      46.790   5.892 -16.400  1.00  0.00           H  
ATOM   3192  HA  VAL   201      45.604   8.457 -16.990  1.00  0.00           H  
ATOM   3193  HB  VAL   201      44.672   7.294 -14.969  1.00  0.00           H  
ATOM   3194 1HG1 VAL   201      45.962   6.492 -13.153  1.00  0.00           H  
ATOM   3195 2HG1 VAL   201      46.774   5.908 -14.609  1.00  0.00           H  
ATOM   3196 3HG1 VAL   201      47.378   7.337 -13.771  1.00  0.00           H  
ATOM   3197 1HG2 VAL   201      44.931   8.880 -13.179  1.00  0.00           H  
ATOM   3198 2HG2 VAL   201      46.536   9.340 -13.644  1.00  0.00           H  
ATOM   3199 3HG2 VAL   201      45.229   9.926 -14.583  1.00  0.00           H  
ATOM   3200  N   ALA   202      48.632   8.282 -16.133  1.00  0.00           N  
ATOM   3201  CA  ALA   202      49.867   9.029 -16.219  1.00  0.00           C  
ATOM   3202  C   ALA   202      50.652   8.470 -17.401  1.00  0.00           C  
ATOM   3203  O   ALA   202      50.420   7.331 -17.807  1.00  0.00           O  
ATOM   3204  CB  ALA   202      50.645   8.920 -14.943  1.00  0.00           C  
ATOM   3205  H   ALA   202      48.697   7.274 -16.122  1.00  0.00           H  
ATOM   3206  HA  ALA   202      49.691  10.095 -16.276  1.00  0.00           H  
ATOM   3207 1HB  ALA   202      51.223   9.830 -14.778  1.00  0.00           H  
ATOM   3208 2HB  ALA   202      50.002   8.790 -14.072  1.00  0.00           H  
ATOM   3209 3HB  ALA   202      51.351   8.104 -15.038  1.00  0.00           H  
ATOM   3210  N   CYS   203      51.556   9.281 -17.959  1.00  0.00           N  
ATOM   3211  CA  CYS   203      52.451   8.829 -19.009  1.00  0.00           C  
ATOM   3212  C   CYS   203      53.879   8.934 -18.533  1.00  0.00           C  
ATOM   3213  O   CYS   203      54.199   9.675 -17.606  1.00  0.00           O  
ATOM   3214  CB  CYS   203      52.250   9.586 -20.336  1.00  0.00           C  
ATOM   3215  SG  CYS   203      50.588   9.663 -20.888  1.00  0.00           S  
ATOM   3216  H   CYS   203      51.703  10.202 -17.575  1.00  0.00           H  
ATOM   3217  HA  CYS   203      52.332   7.764 -19.165  1.00  0.00           H  
ATOM   3218 1HB  CYS   203      52.380  10.635 -20.256  1.00  0.00           H  
ATOM   3219 2HB  CYS   203      52.902   9.241 -21.135  1.00  0.00           H  
ATOM   3220  HG  CYS   203      50.852  10.299 -22.035  1.00  0.00           H  
ATOM   3221  N   THR   204      54.722   8.151 -19.198  1.00  0.00           N  
ATOM   3222  CA  THR   204      56.145   8.031 -18.969  1.00  0.00           C  
ATOM   3223  C   THR   204      56.809   7.694 -20.299  1.00  0.00           C  
ATOM   3224  O   THR   204      56.140   7.546 -21.318  1.00  0.00           O  
ATOM   3225  CB  THR   204      56.383   6.963 -17.895  1.00  0.00           C  
ATOM   3226  OG1 THR   204      57.702   7.056 -17.404  1.00  0.00           O  
ATOM   3227  CG2 THR   204      56.125   5.550 -18.401  1.00  0.00           C  
ATOM   3228  H   THR   204      54.346   7.576 -19.942  1.00  0.00           H  
ATOM   3229  HA  THR   204      56.564   8.969 -18.616  1.00  0.00           H  
ATOM   3230  HB  THR   204      55.716   7.143 -17.056  1.00  0.00           H  
ATOM   3231  HG1 THR   204      57.841   6.345 -16.797  1.00  0.00           H  
ATOM   3232 1HG2 THR   204      55.845   4.931 -17.556  1.00  0.00           H  
ATOM   3233 2HG2 THR   204      55.310   5.532 -19.120  1.00  0.00           H  
ATOM   3234 3HG2 THR   204      56.994   5.106 -18.872  1.00  0.00           H  
ATOM   3235  N   GLU   205      58.126   7.499 -20.265  1.00  0.00           N  
ATOM   3236  CA  GLU   205      58.923   7.022 -21.380  1.00  0.00           C  
ATOM   3237  C   GLU   205      58.472   5.629 -21.855  1.00  0.00           C  
ATOM   3238  O   GLU   205      57.963   4.827 -21.073  1.00  0.00           O  
ATOM   3239  CB  GLU   205      60.371   7.048 -20.895  1.00  0.00           C  
ATOM   3240  CG  GLU   205      61.351   6.423 -21.883  1.00  0.00           C  
ATOM   3241  CD  GLU   205      62.784   6.857 -21.658  1.00  0.00           C  
ATOM   3242  OE1 GLU   205      63.019   8.005 -21.220  1.00  0.00           O  
ATOM   3243  OE2 GLU   205      63.636   5.994 -21.932  1.00  0.00           O  
ATOM   3244  H   GLU   205      58.590   7.597 -19.373  1.00  0.00           H  
ATOM   3245  HA  GLU   205      58.814   7.727 -22.206  1.00  0.00           H  
ATOM   3246 1HB  GLU   205      60.622   8.092 -20.704  1.00  0.00           H  
ATOM   3247 2HB  GLU   205      60.464   6.543 -19.934  1.00  0.00           H  
ATOM   3248 1HG  GLU   205      61.304   5.336 -21.797  1.00  0.00           H  
ATOM   3249 2HG  GLU   205      61.072   6.640 -22.899  1.00  0.00           H  
ATOM   3250  N   LYS   206      58.652   5.350 -23.154  1.00  0.00           N  
ATOM   3251  CA  LYS   206      58.194   4.118 -23.775  1.00  0.00           C  
ATOM   3252  C   LYS   206      59.166   2.962 -23.541  1.00  0.00           C  
ATOM   3253  O   LYS   206      60.040   2.669 -24.353  1.00  0.00           O  
ATOM   3254  CB  LYS   206      57.842   4.324 -25.252  1.00  0.00           C  
ATOM   3255  CG  LYS   206      57.089   3.108 -25.820  1.00  0.00           C  
ATOM   3256  CD  LYS   206      56.391   3.425 -27.138  1.00  0.00           C  
ATOM   3257  CE  LYS   206      55.494   2.273 -27.614  1.00  0.00           C  
ATOM   3258  NZ  LYS   206      54.626   2.671 -28.737  1.00  0.00           N  
ATOM   3259  H   LYS   206      59.057   6.057 -23.752  1.00  0.00           H  
ATOM   3260  HA  LYS   206      57.258   3.844 -23.287  1.00  0.00           H  
ATOM   3261 1HB  LYS   206      57.202   5.203 -25.332  1.00  0.00           H  
ATOM   3262 2HB  LYS   206      58.731   4.543 -25.847  1.00  0.00           H  
ATOM   3263 1HG  LYS   206      57.774   2.271 -25.961  1.00  0.00           H  
ATOM   3264 2HG  LYS   206      56.344   2.772 -25.099  1.00  0.00           H  
ATOM   3265 1HD  LYS   206      55.792   4.325 -27.022  1.00  0.00           H  
ATOM   3266 2HD  LYS   206      57.153   3.676 -27.870  1.00  0.00           H  
ATOM   3267 1HE  LYS   206      56.105   1.434 -27.926  1.00  0.00           H  
ATOM   3268 2HE  LYS   206      54.854   1.926 -26.802  1.00  0.00           H  
ATOM   3269 1HZ  LYS   206      54.030   1.900 -29.003  1.00  0.00           H  
ATOM   3270 2HZ  LYS   206      54.047   3.453 -28.464  1.00  0.00           H  
ATOM   3271 3HZ  LYS   206      55.175   2.945 -29.544  1.00  0.00           H  
ATOM   3272  N   TRP   207      58.941   2.294 -22.411  1.00  0.00           N  
ATOM   3273  CA  TRP   207      59.510   1.026 -21.993  1.00  0.00           C  
ATOM   3274  C   TRP   207      58.850  -0.164 -22.715  1.00  0.00           C  
ATOM   3275  O   TRP   207      59.577  -1.053 -23.151  1.00  0.00           O  
ATOM   3276  CB  TRP   207      59.359   0.878 -20.474  1.00  0.00           C  
ATOM   3277  CG  TRP   207      59.511   2.111 -19.648  1.00  0.00           C  
ATOM   3278  CD1 TRP   207      60.446   3.067 -19.841  1.00  0.00           C  
ATOM   3279  CD2 TRP   207      58.709   2.546 -18.511  1.00  0.00           C  
ATOM   3280  NE1 TRP   207      60.272   4.065 -18.911  1.00  0.00           N  
ATOM   3281  CE2 TRP   207      59.269   3.759 -18.019  1.00  0.00           C  
ATOM   3282  CE3 TRP   207      57.576   2.048 -17.829  1.00  0.00           C  
ATOM   3283  CZ2 TRP   207      58.815   4.369 -16.841  1.00  0.00           C  
ATOM   3284  CZ3 TRP   207      57.110   2.651 -16.647  1.00  0.00           C  
ATOM   3285  CH2 TRP   207      57.737   3.802 -16.142  1.00  0.00           C  
ATOM   3286  H   TRP   207      58.240   2.683 -21.794  1.00  0.00           H  
ATOM   3287  HA  TRP   207      60.575   1.041 -22.235  1.00  0.00           H  
ATOM   3288 1HB  TRP   207      58.389   0.470 -20.223  1.00  0.00           H  
ATOM   3289 2HB  TRP   207      60.105   0.166 -20.127  1.00  0.00           H  
ATOM   3290  HD1 TRP   207      61.197   3.045 -20.616  1.00  0.00           H  
ATOM   3291  HE1 TRP   207      60.873   4.875 -18.866  1.00  0.00           H  
ATOM   3292  HE3 TRP   207      57.035   1.207 -18.215  1.00  0.00           H  
ATOM   3293  HZ2 TRP   207      59.308   5.251 -16.464  1.00  0.00           H  
ATOM   3294  HZ3 TRP   207      56.248   2.248 -16.143  1.00  0.00           H  
ATOM   3295  HH2 TRP   207      57.378   4.260 -15.235  1.00  0.00           H  
ATOM   3296  N   PRO   208      57.503  -0.233 -22.839  1.00  0.00           N  
ATOM   3297  CA  PRO   208      56.810  -1.354 -23.488  1.00  0.00           C  
ATOM   3298  C   PRO   208      56.976  -1.638 -24.988  1.00  0.00           C  
ATOM   3299  O   PRO   208      56.632  -2.754 -25.365  1.00  0.00           O  
ATOM   3300  CB  PRO   208      55.342  -1.249 -23.084  1.00  0.00           C  
ATOM   3301  CG  PRO   208      55.186   0.206 -22.734  1.00  0.00           C  
ATOM   3302  CD  PRO   208      56.517   0.645 -22.195  1.00  0.00           C  
ATOM   3303  HA  PRO   208      57.188  -2.253 -22.998  1.00  0.00           H  
ATOM   3304 1HB  PRO   208      54.642  -1.579 -23.853  1.00  0.00           H  
ATOM   3305 2HB  PRO   208      55.158  -1.859 -22.197  1.00  0.00           H  
ATOM   3306 1HG  PRO   208      54.353   0.426 -22.064  1.00  0.00           H  
ATOM   3307 2HG  PRO   208      55.076   0.757 -23.661  1.00  0.00           H  
ATOM   3308 1HD  PRO   208      56.506   0.493 -21.118  1.00  0.00           H  
ATOM   3309 2HD  PRO   208      56.626   1.704 -22.395  1.00  0.00           H  
ATOM   3310  N   GLY   209      57.451  -0.728 -25.851  1.00  0.00           N  
ATOM   3311  CA  GLY   209      57.621  -1.059 -27.269  1.00  0.00           C  
ATOM   3312  C   GLY   209      59.013  -0.721 -27.769  1.00  0.00           C  
ATOM   3313  O   GLY   209      59.625   0.245 -27.312  1.00  0.00           O  
ATOM   3314  H   GLY   209      57.765   0.173 -25.521  1.00  0.00           H  
ATOM   3315 1HA  GLY   209      57.440  -2.111 -27.493  1.00  0.00           H  
ATOM   3316 2HA  GLY   209      56.892  -0.517 -27.863  1.00  0.00           H  
ATOM   3317  N   GLU   210      59.470  -1.497 -28.766  1.00  0.00           N  
ATOM   3318  CA  GLU   210      60.707  -1.277 -29.510  1.00  0.00           C  
ATOM   3319  C   GLU   210      60.668   0.073 -30.211  1.00  0.00           C  
ATOM   3320  O   GLU   210      61.591   0.871 -30.046  1.00  0.00           O  
ATOM   3321  CB  GLU   210      60.918  -2.402 -30.548  1.00  0.00           C  
ATOM   3322  CG  GLU   210      61.428  -3.719 -29.944  1.00  0.00           C  
ATOM   3323  CD  GLU   210      62.915  -3.646 -29.600  1.00  0.00           C  
ATOM   3324  OE1 GLU   210      63.724  -3.765 -30.546  1.00  0.00           O  
ATOM   3325  OE2 GLU   210      63.220  -3.455 -28.404  1.00  0.00           O  
ATOM   3326  H   GLU   210      58.904  -2.282 -29.052  1.00  0.00           H  
ATOM   3327  HA  GLU   210      61.537  -1.261 -28.802  1.00  0.00           H  
ATOM   3328 1HB  GLU   210      59.984  -2.593 -31.079  1.00  0.00           H  
ATOM   3329 2HB  GLU   210      61.623  -2.076 -31.316  1.00  0.00           H  
ATOM   3330 1HG  GLU   210      60.852  -3.994 -29.059  1.00  0.00           H  
ATOM   3331 2HG  GLU   210      61.291  -4.527 -30.663  1.00  0.00           H  
ATOM   3332  N   GLU   211      59.575   0.300 -30.967  1.00  0.00           N  
ATOM   3333  CA  GLU   211      59.307   1.437 -31.835  1.00  0.00           C  
ATOM   3334  C   GLU   211      60.558   1.891 -32.563  1.00  0.00           C  
ATOM   3335  O   GLU   211      61.167   2.877 -32.164  1.00  0.00           O  
ATOM   3336  CB  GLU   211      58.687   2.604 -31.045  1.00  0.00           C  
ATOM   3337  CG  GLU   211      57.248   2.392 -30.594  1.00  0.00           C  
ATOM   3338  CD  GLU   211      56.238   2.533 -31.729  1.00  0.00           C  
ATOM   3339  OE1 GLU   211      56.419   1.871 -32.772  1.00  0.00           O  
ATOM   3340  OE2 GLU   211      55.287   3.314 -31.523  1.00  0.00           O  
ATOM   3341  H   GLU   211      58.876  -0.428 -30.973  1.00  0.00           H  
ATOM   3342  HA  GLU   211      58.636   1.076 -32.608  1.00  0.00           H  
ATOM   3343 1HB  GLU   211      59.305   2.845 -30.178  1.00  0.00           H  
ATOM   3344 2HB  GLU   211      58.688   3.489 -31.680  1.00  0.00           H  
ATOM   3345 1HG  GLU   211      57.124   1.432 -30.091  1.00  0.00           H  
ATOM   3346 2HG  GLU   211      57.024   3.175 -29.881  1.00  0.00           H  
ATOM   3347  N   LYS   212      60.976   1.113 -33.571  1.00  0.00           N  
ATOM   3348  CA  LYS   212      62.203   1.320 -34.330  1.00  0.00           C  
ATOM   3349  C   LYS   212      62.367   2.754 -34.838  1.00  0.00           C  
ATOM   3350  O   LYS   212      63.451   3.303 -34.721  1.00  0.00           O  
ATOM   3351  CB  LYS   212      62.341   0.288 -35.466  1.00  0.00           C  
ATOM   3352  CG  LYS   212      61.585   0.597 -36.780  1.00  0.00           C  
ATOM   3353  CD  LYS   212      60.050   0.680 -36.676  1.00  0.00           C  
ATOM   3354  CE  LYS   212      59.380  -0.694 -36.646  1.00  0.00           C  
ATOM   3355  NZ  LYS   212      57.917  -0.566 -36.538  1.00  0.00           N  
ATOM   3356  H   LYS   212      60.433   0.291 -33.789  1.00  0.00           H  
ATOM   3357  HA  LYS   212      63.015   1.134 -33.624  1.00  0.00           H  
ATOM   3358 1HB  LYS   212      63.400   0.205 -35.714  1.00  0.00           H  
ATOM   3359 2HB  LYS   212      62.059  -0.700 -35.100  1.00  0.00           H  
ATOM   3360 1HG  LYS   212      61.967   1.518 -37.222  1.00  0.00           H  
ATOM   3361 2HG  LYS   212      61.843  -0.169 -37.512  1.00  0.00           H  
ATOM   3362 1HD  LYS   212      59.727   1.273 -35.824  1.00  0.00           H  
ATOM   3363 2HD  LYS   212      59.684   1.215 -37.553  1.00  0.00           H  
ATOM   3364 1HE  LYS   212      59.620  -1.259 -37.547  1.00  0.00           H  
ATOM   3365 2HE  LYS   212      59.739  -1.274 -35.795  1.00  0.00           H  
ATOM   3366 1HZ  LYS   212      57.498  -1.485 -36.512  1.00  0.00           H  
ATOM   3367 2HZ  LYS   212      57.677  -0.068 -35.692  1.00  0.00           H  
ATOM   3368 3HZ  LYS   212      57.561  -0.060 -37.336  1.00  0.00           H  
ATOM   3369  N   SER   213      61.282   3.356 -35.360  1.00  0.00           N  
ATOM   3370  CA  SER   213      61.221   4.729 -35.849  1.00  0.00           C  
ATOM   3371  C   SER   213      61.622   5.721 -34.756  1.00  0.00           C  
ATOM   3372  O   SER   213      62.466   6.586 -34.980  1.00  0.00           O  
ATOM   3373  CB  SER   213      59.818   5.037 -36.403  1.00  0.00           C  
ATOM   3374  OG  SER   213      59.735   6.366 -36.883  1.00  0.00           O  
ATOM   3375  H   SER   213      60.427   2.821 -35.398  1.00  0.00           H  
ATOM   3376  HA  SER   213      61.942   4.819 -36.664  1.00  0.00           H  
ATOM   3377 1HB  SER   213      59.576   4.357 -37.221  1.00  0.00           H  
ATOM   3378 2HB  SER   213      59.057   4.895 -35.634  1.00  0.00           H  
ATOM   3379  HG  SER   213      58.842   6.533 -37.141  1.00  0.00           H  
ATOM   3380  N   ILE   214      61.024   5.541 -33.571  1.00  0.00           N  
ATOM   3381  CA  ILE   214      61.287   6.299 -32.361  1.00  0.00           C  
ATOM   3382  C   ILE   214      62.666   5.992 -31.780  1.00  0.00           C  
ATOM   3383  O   ILE   214      63.212   6.874 -31.141  1.00  0.00           O  
ATOM   3384  CB  ILE   214      60.182   6.046 -31.308  1.00  0.00           C  
ATOM   3385  CG1 ILE   214      58.810   6.538 -31.807  1.00  0.00           C  
ATOM   3386  CG2 ILE   214      60.499   6.719 -29.967  1.00  0.00           C  
ATOM   3387  CD1 ILE   214      57.614   6.047 -30.979  1.00  0.00           C  
ATOM   3388  H   ILE   214      60.368   4.779 -33.487  1.00  0.00           H  
ATOM   3389  HA  ILE   214      61.275   7.360 -32.622  1.00  0.00           H  
ATOM   3390  HB  ILE   214      60.132   4.979 -31.115  1.00  0.00           H  
ATOM   3391 1HG1 ILE   214      58.813   7.627 -31.819  1.00  0.00           H  
ATOM   3392 2HG1 ILE   214      58.637   6.241 -32.841  1.00  0.00           H  
ATOM   3393 1HG2 ILE   214      59.671   6.645 -29.268  1.00  0.00           H  
ATOM   3394 2HG2 ILE   214      61.348   6.265 -29.458  1.00  0.00           H  
ATOM   3395 3HG2 ILE   214      60.702   7.777 -30.132  1.00  0.00           H  
ATOM   3396 1HD1 ILE   214      56.866   6.835 -30.879  1.00  0.00           H  
ATOM   3397 2HD1 ILE   214      57.123   5.222 -31.487  1.00  0.00           H  
ATOM   3398 3HD1 ILE   214      57.873   5.702 -29.980  1.00  0.00           H  
ATOM   3399  N   TYR   215      63.189   4.762 -31.910  1.00  0.00           N  
ATOM   3400  CA  TYR   215      64.386   4.252 -31.235  1.00  0.00           C  
ATOM   3401  C   TYR   215      64.275   4.404 -29.713  1.00  0.00           C  
ATOM   3402  O   TYR   215      65.157   4.966 -29.060  1.00  0.00           O  
ATOM   3403  CB  TYR   215      65.647   4.936 -31.787  1.00  0.00           C  
ATOM   3404  CG  TYR   215      65.914   4.620 -33.230  1.00  0.00           C  
ATOM   3405  CD1 TYR   215      66.575   3.424 -33.555  1.00  0.00           C  
ATOM   3406  CD2 TYR   215      65.465   5.487 -34.247  1.00  0.00           C  
ATOM   3407  CE1 TYR   215      66.776   3.084 -34.903  1.00  0.00           C  
ATOM   3408  CE2 TYR   215      65.663   5.146 -35.595  1.00  0.00           C  
ATOM   3409  CZ  TYR   215      66.314   3.940 -35.921  1.00  0.00           C  
ATOM   3410  OH  TYR   215      66.488   3.590 -37.227  1.00  0.00           O  
ATOM   3411  H   TYR   215      62.653   4.088 -32.440  1.00  0.00           H  
ATOM   3412  HA  TYR   215      64.444   3.182 -31.441  1.00  0.00           H  
ATOM   3413 1HB  TYR   215      65.550   6.006 -31.699  1.00  0.00           H  
ATOM   3414 2HB  TYR   215      66.531   4.653 -31.214  1.00  0.00           H  
ATOM   3415  HD1 TYR   215      66.913   2.756 -32.776  1.00  0.00           H  
ATOM   3416  HD2 TYR   215      64.943   6.398 -34.002  1.00  0.00           H  
ATOM   3417  HE1 TYR   215      67.273   2.159 -35.156  1.00  0.00           H  
ATOM   3418  HE2 TYR   215      65.300   5.803 -36.372  1.00  0.00           H  
ATOM   3419  HH  TYR   215      66.141   4.229 -37.829  1.00  0.00           H  
ATOM   3420  N   GLY   216      63.156   3.902 -29.169  1.00  0.00           N  
ATOM   3421  CA  GLY   216      62.827   3.896 -27.751  1.00  0.00           C  
ATOM   3422  C   GLY   216      63.843   3.108 -26.927  1.00  0.00           C  
ATOM   3423  O   GLY   216      64.238   3.561 -25.855  1.00  0.00           O  
ATOM   3424  H   GLY   216      62.489   3.465 -29.791  1.00  0.00           H  
ATOM   3425 1HA  GLY   216      62.767   4.922 -27.386  1.00  0.00           H  
ATOM   3426 2HA  GLY   216      61.840   3.450 -27.618  1.00  0.00           H  
ATOM   3427  N   THR   217      64.265   1.939 -27.444  1.00  0.00           N  
ATOM   3428  CA  THR   217      65.210   1.014 -26.817  1.00  0.00           C  
ATOM   3429  C   THR   217      66.539   1.684 -26.462  1.00  0.00           C  
ATOM   3430  O   THR   217      67.017   1.522 -25.339  1.00  0.00           O  
ATOM   3431  CB  THR   217      65.469  -0.212 -27.717  1.00  0.00           C  
ATOM   3432  OG1 THR   217      64.228  -0.821 -27.989  1.00  0.00           O  
ATOM   3433  CG2 THR   217      66.365  -1.263 -27.033  1.00  0.00           C  
ATOM   3434  H   THR   217      63.856   1.634 -28.316  1.00  0.00           H  
ATOM   3435  HA  THR   217      64.750   0.674 -25.886  1.00  0.00           H  
ATOM   3436  HB  THR   217      65.913   0.087 -28.668  1.00  0.00           H  
ATOM   3437  HG1 THR   217      64.360  -1.704 -28.311  1.00  0.00           H  
ATOM   3438 1HG2 THR   217      66.436  -2.165 -27.642  1.00  0.00           H  
ATOM   3439 2HG2 THR   217      67.383  -0.904 -26.882  1.00  0.00           H  
ATOM   3440 3HG2 THR   217      65.964  -1.555 -26.061  1.00  0.00           H  
ATOM   3441  N   VAL   218      67.123   2.429 -27.420  1.00  0.00           N  
ATOM   3442  CA  VAL   218      68.380   3.157 -27.255  1.00  0.00           C  
ATOM   3443  C   VAL   218      68.269   4.147 -26.107  1.00  0.00           C  
ATOM   3444  O   VAL   218      69.143   4.191 -25.245  1.00  0.00           O  
ATOM   3445  CB  VAL   218      68.794   3.902 -28.545  1.00  0.00           C  
ATOM   3446  CG1 VAL   218      70.103   4.703 -28.351  1.00  0.00           C  
ATOM   3447  CG2 VAL   218      68.943   2.934 -29.727  1.00  0.00           C  
ATOM   3448  H   VAL   218      66.651   2.518 -28.308  1.00  0.00           H  
ATOM   3449  HA  VAL   218      69.155   2.430 -27.002  1.00  0.00           H  
ATOM   3450  HB  VAL   218      68.010   4.612 -28.812  1.00  0.00           H  
ATOM   3451 1HG1 VAL   218      70.440   5.129 -29.296  1.00  0.00           H  
ATOM   3452 2HG1 VAL   218      69.984   5.539 -27.662  1.00  0.00           H  
ATOM   3453 3HG1 VAL   218      70.905   4.067 -27.974  1.00  0.00           H  
ATOM   3454 1HG2 VAL   218      69.243   3.465 -30.631  1.00  0.00           H  
ATOM   3455 2HG2 VAL   218      69.696   2.172 -29.525  1.00  0.00           H  
ATOM   3456 3HG2 VAL   218      68.006   2.426 -29.955  1.00  0.00           H  
ATOM   3457  N   TYR   219      67.192   4.939 -26.118  1.00  0.00           N  
ATOM   3458  CA  TYR   219      67.018   5.971 -25.134  1.00  0.00           C  
ATOM   3459  C   TYR   219      66.776   5.440 -23.727  1.00  0.00           C  
ATOM   3460  O   TYR   219      67.287   6.034 -22.785  1.00  0.00           O  
ATOM   3461  CB  TYR   219      65.946   6.953 -25.527  1.00  0.00           C  
ATOM   3462  CG  TYR   219      66.150   8.172 -24.670  1.00  0.00           C  
ATOM   3463  CD1 TYR   219      67.083   9.144 -25.061  1.00  0.00           C  
ATOM   3464  CD2 TYR   219      65.475   8.290 -23.446  1.00  0.00           C  
ATOM   3465  CE1 TYR   219      67.295  10.259 -24.241  1.00  0.00           C  
ATOM   3466  CE2 TYR   219      65.623   9.431 -22.664  1.00  0.00           C  
ATOM   3467  CZ  TYR   219      66.545  10.401 -23.066  1.00  0.00           C  
ATOM   3468  OH  TYR   219      66.668  11.538 -22.374  1.00  0.00           O  
ATOM   3469  H   TYR   219      66.497   4.837 -26.845  1.00  0.00           H  
ATOM   3470  HA  TYR   219      67.965   6.513 -25.120  1.00  0.00           H  
ATOM   3471 1HB  TYR   219      66.037   7.233 -26.578  1.00  0.00           H  
ATOM   3472 2HB  TYR   219      64.954   6.517 -25.398  1.00  0.00           H  
ATOM   3473  HD1 TYR   219      67.633   9.039 -25.984  1.00  0.00           H  
ATOM   3474  HD2 TYR   219      64.789   7.524 -23.170  1.00  0.00           H  
ATOM   3475  HE1 TYR   219      67.993  11.027 -24.539  1.00  0.00           H  
ATOM   3476  HE2 TYR   219      65.001   9.551 -21.798  1.00  0.00           H  
ATOM   3477  HH  TYR   219      65.933  11.698 -21.800  1.00  0.00           H  
ATOM   3478  N   SER   220      66.020   4.346 -23.570  1.00  0.00           N  
ATOM   3479  CA  SER   220      65.847   3.701 -22.276  1.00  0.00           C  
ATOM   3480  C   SER   220      67.188   3.310 -21.660  1.00  0.00           C  
ATOM   3481  O   SER   220      67.431   3.651 -20.510  1.00  0.00           O  
ATOM   3482  CB  SER   220      64.867   2.533 -22.346  1.00  0.00           C  
ATOM   3483  OG  SER   220      64.699   1.981 -21.055  1.00  0.00           O  
ATOM   3484  H   SER   220      65.588   3.920 -24.379  1.00  0.00           H  
ATOM   3485  HA  SER   220      65.422   4.434 -21.595  1.00  0.00           H  
ATOM   3486 1HB  SER   220      63.897   2.865 -22.718  1.00  0.00           H  
ATOM   3487 2HB  SER   220      65.228   1.759 -23.025  1.00  0.00           H  
ATOM   3488  HG  SER   220      64.162   1.201 -21.158  1.00  0.00           H  
ATOM   3489  N   LEU   221      68.093   2.709 -22.451  1.00  0.00           N  
ATOM   3490  CA  LEU   221      69.479   2.457 -22.064  1.00  0.00           C  
ATOM   3491  C   LEU   221      70.168   3.751 -21.613  1.00  0.00           C  
ATOM   3492  O   LEU   221      70.720   3.782 -20.513  1.00  0.00           O  
ATOM   3493  CB  LEU   221      70.249   1.781 -23.216  1.00  0.00           C  
ATOM   3494  CG  LEU   221      71.502   0.973 -22.809  1.00  0.00           C  
ATOM   3495  CD1 LEU   221      72.206   0.434 -24.059  1.00  0.00           C  
ATOM   3496  CD2 LEU   221      72.521   1.740 -21.969  1.00  0.00           C  
ATOM   3497  H   LEU   221      67.824   2.479 -23.398  1.00  0.00           H  
ATOM   3498  HA  LEU   221      69.446   1.768 -21.218  1.00  0.00           H  
ATOM   3499 1HB  LEU   221      69.573   1.102 -23.738  1.00  0.00           H  
ATOM   3500 2HB  LEU   221      70.538   2.523 -23.961  1.00  0.00           H  
ATOM   3501  HG  LEU   221      71.172   0.114 -22.222  1.00  0.00           H  
ATOM   3502 1HD1 LEU   221      73.043  -0.214 -23.797  1.00  0.00           H  
ATOM   3503 2HD1 LEU   221      71.522  -0.153 -24.673  1.00  0.00           H  
ATOM   3504 3HD1 LEU   221      72.593   1.245 -24.678  1.00  0.00           H  
ATOM   3505 1HD2 LEU   221      73.466   1.199 -21.917  1.00  0.00           H  
ATOM   3506 2HD2 LEU   221      72.720   2.717 -22.407  1.00  0.00           H  
ATOM   3507 3HD2 LEU   221      72.183   1.853 -20.941  1.00  0.00           H  
ATOM   3508  N   SER   222      70.097   4.811 -22.444  1.00  0.00           N  
ATOM   3509  CA  SER   222      70.642   6.138 -22.165  1.00  0.00           C  
ATOM   3510  C   SER   222      70.153   6.647 -20.814  1.00  0.00           C  
ATOM   3511  O   SER   222      70.984   6.902 -19.955  1.00  0.00           O  
ATOM   3512  CB  SER   222      70.321   7.159 -23.272  1.00  0.00           C  
ATOM   3513  OG  SER   222      70.916   6.771 -24.490  1.00  0.00           O  
ATOM   3514  H   SER   222      69.629   4.689 -23.333  1.00  0.00           H  
ATOM   3515  HA  SER   222      71.727   6.033 -22.109  1.00  0.00           H  
ATOM   3516 1HB  SER   222      69.256   7.309 -23.418  1.00  0.00           H  
ATOM   3517 2HB  SER   222      70.727   8.135 -23.005  1.00  0.00           H  
ATOM   3518  HG  SER   222      70.714   7.421 -25.146  1.00  0.00           H  
ATOM   3519  N   SER   223      68.826   6.679 -20.607  1.00  0.00           N  
ATOM   3520  CA  SER   223      68.157   7.070 -19.379  1.00  0.00           C  
ATOM   3521  C   SER   223      68.667   6.348 -18.145  1.00  0.00           C  
ATOM   3522  O   SER   223      69.078   6.978 -17.179  1.00  0.00           O  
ATOM   3523  CB  SER   223      66.630   6.887 -19.464  1.00  0.00           C  
ATOM   3524  OG  SER   223      66.057   7.892 -20.250  1.00  0.00           O  
ATOM   3525  H   SER   223      68.224   6.411 -21.378  1.00  0.00           H  
ATOM   3526  HA  SER   223      68.434   8.106 -19.282  1.00  0.00           H  
ATOM   3527 1HB  SER   223      66.367   5.918 -19.884  1.00  0.00           H  
ATOM   3528 2HB  SER   223      66.162   6.943 -18.480  1.00  0.00           H  
ATOM   3529  HG  SER   223      65.158   7.659 -20.444  1.00  0.00           H  
ATOM   3530  N   LEU   224      68.669   5.014 -18.188  1.00  0.00           N  
ATOM   3531  CA  LEU   224      69.118   4.184 -17.084  1.00  0.00           C  
ATOM   3532  C   LEU   224      70.573   4.465 -16.704  1.00  0.00           C  
ATOM   3533  O   LEU   224      70.859   4.611 -15.520  1.00  0.00           O  
ATOM   3534  CB  LEU   224      68.905   2.701 -17.398  1.00  0.00           C  
ATOM   3535  CG  LEU   224      67.439   2.301 -17.651  1.00  0.00           C  
ATOM   3536  CD1 LEU   224      67.400   0.872 -18.196  1.00  0.00           C  
ATOM   3537  CD2 LEU   224      66.513   2.475 -16.448  1.00  0.00           C  
ATOM   3538  H   LEU   224      68.334   4.550 -19.023  1.00  0.00           H  
ATOM   3539  HA  LEU   224      68.514   4.445 -16.216  1.00  0.00           H  
ATOM   3540 1HB  LEU   224      69.499   2.443 -18.277  1.00  0.00           H  
ATOM   3541 2HB  LEU   224      69.301   2.095 -16.582  1.00  0.00           H  
ATOM   3542  HG  LEU   224      66.995   2.949 -18.389  1.00  0.00           H  
ATOM   3543 1HD1 LEU   224      66.376   0.519 -18.315  1.00  0.00           H  
ATOM   3544 2HD1 LEU   224      67.869   0.826 -19.179  1.00  0.00           H  
ATOM   3545 3HD1 LEU   224      67.947   0.188 -17.548  1.00  0.00           H  
ATOM   3546 1HD2 LEU   224      65.479   2.260 -16.718  1.00  0.00           H  
ATOM   3547 2HD2 LEU   224      66.795   1.768 -15.672  1.00  0.00           H  
ATOM   3548 3HD2 LEU   224      66.534   3.482 -16.034  1.00  0.00           H  
ATOM   3549  N   LEU   225      71.489   4.587 -17.681  1.00  0.00           N  
ATOM   3550  CA  LEU   225      72.886   4.881 -17.375  1.00  0.00           C  
ATOM   3551  C   LEU   225      73.129   6.330 -16.926  1.00  0.00           C  
ATOM   3552  O   LEU   225      73.664   6.557 -15.844  1.00  0.00           O  
ATOM   3553  CB  LEU   225      73.898   4.336 -18.399  1.00  0.00           C  
ATOM   3554  CG  LEU   225      73.974   5.007 -19.786  1.00  0.00           C  
ATOM   3555  CD1 LEU   225      74.836   6.285 -19.844  1.00  0.00           C  
ATOM   3556  CD2 LEU   225      74.565   4.021 -20.798  1.00  0.00           C  
ATOM   3557  H   LEU   225      71.213   4.478 -18.649  1.00  0.00           H  
ATOM   3558  HA  LEU   225      73.094   4.235 -16.537  1.00  0.00           H  
ATOM   3559 1HB  LEU   225      74.895   4.347 -17.956  1.00  0.00           H  
ATOM   3560 2HB  LEU   225      73.660   3.278 -18.522  1.00  0.00           H  
ATOM   3561  HG  LEU   225      72.958   5.240 -20.097  1.00  0.00           H  
ATOM   3562 1HD1 LEU   225      74.508   6.932 -20.658  1.00  0.00           H  
ATOM   3563 2HD1 LEU   225      74.856   6.870 -18.933  1.00  0.00           H  
ATOM   3564 3HD1 LEU   225      75.884   6.052 -20.030  1.00  0.00           H  
ATOM   3565 1HD2 LEU   225      74.354   4.328 -21.823  1.00  0.00           H  
ATOM   3566 2HD2 LEU   225      75.647   3.936 -20.695  1.00  0.00           H  
ATOM   3567 3HD2 LEU   225      74.186   3.019 -20.642  1.00  0.00           H  
ATOM   3568  N   ILE   226      72.754   7.322 -17.746  1.00  0.00           N  
ATOM   3569  CA  ILE   226      73.144   8.714 -17.519  1.00  0.00           C  
ATOM   3570  C   ILE   226      72.296   9.366 -16.434  1.00  0.00           C  
ATOM   3571  O   ILE   226      72.816  10.125 -15.625  1.00  0.00           O  
ATOM   3572  CB  ILE   226      73.193   9.545 -18.832  1.00  0.00           C  
ATOM   3573  CG1 ILE   226      73.892  10.910 -18.666  1.00  0.00           C  
ATOM   3574  CG2 ILE   226      71.828   9.807 -19.475  1.00  0.00           C  
ATOM   3575  CD1 ILE   226      75.371  10.812 -18.304  1.00  0.00           C  
ATOM   3576  H   ILE   226      72.273   7.097 -18.609  1.00  0.00           H  
ATOM   3577  HA  ILE   226      74.163   8.680 -17.133  1.00  0.00           H  
ATOM   3578  HB  ILE   226      73.773   8.968 -19.552  1.00  0.00           H  
ATOM   3579 1HG1 ILE   226      73.822  11.455 -19.608  1.00  0.00           H  
ATOM   3580 2HG1 ILE   226      73.376  11.529 -17.931  1.00  0.00           H  
ATOM   3581 1HG2 ILE   226      71.908   9.860 -20.561  1.00  0.00           H  
ATOM   3582 2HG2 ILE   226      71.119   9.041 -19.227  1.00  0.00           H  
ATOM   3583 3HG2 ILE   226      71.410  10.754 -19.140  1.00  0.00           H  
ATOM   3584 1HD1 ILE   226      75.844  11.794 -18.334  1.00  0.00           H  
ATOM   3585 2HD1 ILE   226      75.493  10.425 -17.298  1.00  0.00           H  
ATOM   3586 3HD1 ILE   226      75.910  10.160 -18.991  1.00  0.00           H  
ATOM   3587  N   LEU   227      70.992   9.077 -16.442  1.00  0.00           N  
ATOM   3588  CA  LEU   227      69.991   9.735 -15.618  1.00  0.00           C  
ATOM   3589  C   LEU   227      69.723   9.005 -14.313  1.00  0.00           C  
ATOM   3590  O   LEU   227      69.015   9.556 -13.473  1.00  0.00           O  
ATOM   3591  CB  LEU   227      68.668   9.846 -16.375  1.00  0.00           C  
ATOM   3592  CG  LEU   227      68.792  10.398 -17.789  1.00  0.00           C  
ATOM   3593  CD1 LEU   227      67.454  10.276 -18.459  1.00  0.00           C  
ATOM   3594  CD2 LEU   227      69.332  11.835 -17.832  1.00  0.00           C  
ATOM   3595  H   LEU   227      70.653   8.406 -17.119  1.00  0.00           H  
ATOM   3596  HA  LEU   227      70.332  10.740 -15.364  1.00  0.00           H  
ATOM   3597 1HB  LEU   227      68.113   8.914 -16.366  1.00  0.00           H  
ATOM   3598 2HB  LEU   227      68.019  10.501 -15.820  1.00  0.00           H  
ATOM   3599  HG  LEU   227      69.448   9.764 -18.354  1.00  0.00           H  
ATOM   3600 1HD1 LEU   227      67.480  10.599 -19.498  1.00  0.00           H  
ATOM   3601 2HD1 LEU   227      67.031   9.284 -18.381  1.00  0.00           H  
ATOM   3602 3HD1 LEU   227      66.765  10.842 -17.875  1.00  0.00           H  
ATOM   3603 1HD2 LEU   227      69.407  12.190 -18.861  1.00  0.00           H  
ATOM   3604 2HD2 LEU   227      68.700  12.538 -17.300  1.00  0.00           H  
ATOM   3605 3HD2 LEU   227      70.327  11.896 -17.397  1.00  0.00           H  
ATOM   3606  N   TYR   228      70.232   7.778 -14.150  1.00  0.00           N  
ATOM   3607  CA  TYR   228      69.962   6.989 -12.968  1.00  0.00           C  
ATOM   3608  C   TYR   228      71.262   6.490 -12.348  1.00  0.00           C  
ATOM   3609  O   TYR   228      71.709   7.105 -11.382  1.00  0.00           O  
ATOM   3610  CB  TYR   228      68.904   5.922 -13.281  1.00  0.00           C  
ATOM   3611  CG  TYR   228      68.596   5.066 -12.086  1.00  0.00           C  
ATOM   3612  CD1 TYR   228      67.726   5.550 -11.094  1.00  0.00           C  
ATOM   3613  CD2 TYR   228      69.234   3.824 -11.935  1.00  0.00           C  
ATOM   3614  CE1 TYR   228      67.486   4.775  -9.949  1.00  0.00           C  
ATOM   3615  CE2 TYR   228      69.019   3.061 -10.781  1.00  0.00           C  
ATOM   3616  CZ  TYR   228      68.138   3.536  -9.798  1.00  0.00           C  
ATOM   3617  OH  TYR   228      67.943   2.784  -8.687  1.00  0.00           O  
ATOM   3618  H   TYR   228      70.791   7.371 -14.886  1.00  0.00           H  
ATOM   3619  HA  TYR   228      69.524   7.611 -12.184  1.00  0.00           H  
ATOM   3620 1HB  TYR   228      67.980   6.415 -13.588  1.00  0.00           H  
ATOM   3621 2HB  TYR   228      69.163   5.285 -14.111  1.00  0.00           H  
ATOM   3622  HD1 TYR   228      67.246   6.511 -11.206  1.00  0.00           H  
ATOM   3623  HD2 TYR   228      69.881   3.457 -12.711  1.00  0.00           H  
ATOM   3624  HE1 TYR   228      66.817   5.136  -9.181  1.00  0.00           H  
ATOM   3625  HE2 TYR   228      69.515   2.109 -10.665  1.00  0.00           H  
ATOM   3626  HH  TYR   228      68.437   1.979  -8.693  1.00  0.00           H  
ATOM   3627  N   VAL   229      71.858   5.398 -12.862  1.00  0.00           N  
ATOM   3628  CA  VAL   229      72.968   4.690 -12.212  1.00  0.00           C  
ATOM   3629  C   VAL   229      74.177   5.591 -11.929  1.00  0.00           C  
ATOM   3630  O   VAL   229      74.736   5.510 -10.839  1.00  0.00           O  
ATOM   3631  CB  VAL   229      73.406   3.401 -12.953  1.00  0.00           C  
ATOM   3632  CG1 VAL   229      72.267   2.402 -13.188  1.00  0.00           C  
ATOM   3633  CG2 VAL   229      74.180   3.680 -14.239  1.00  0.00           C  
ATOM   3634  H   VAL   229      71.458   4.974 -13.690  1.00  0.00           H  
ATOM   3635  HA  VAL   229      72.582   4.377 -11.239  1.00  0.00           H  
ATOM   3636  HB  VAL   229      74.103   2.882 -12.291  1.00  0.00           H  
ATOM   3637 1HG1 VAL   229      72.657   1.452 -13.554  1.00  0.00           H  
ATOM   3638 2HG1 VAL   229      71.734   2.191 -12.262  1.00  0.00           H  
ATOM   3639 3HG1 VAL   229      71.557   2.759 -13.929  1.00  0.00           H  
ATOM   3640 1HG2 VAL   229      74.140   2.850 -14.944  1.00  0.00           H  
ATOM   3641 2HG2 VAL   229      73.759   4.557 -14.685  1.00  0.00           H  
ATOM   3642 3HG2 VAL   229      75.231   3.893 -14.039  1.00  0.00           H  
ATOM   3643  N   LEU   230      74.565   6.443 -12.898  1.00  0.00           N  
ATOM   3644  CA  LEU   230      75.697   7.359 -12.788  1.00  0.00           C  
ATOM   3645  C   LEU   230      75.471   8.374 -11.653  1.00  0.00           C  
ATOM   3646  O   LEU   230      76.283   8.364 -10.731  1.00  0.00           O  
ATOM   3647  CB  LEU   230      76.087   7.950 -14.168  1.00  0.00           C  
ATOM   3648  CG  LEU   230      77.429   8.725 -14.276  1.00  0.00           C  
ATOM   3649  CD1 LEU   230      77.528   9.429 -15.630  1.00  0.00           C  
ATOM   3650  CD2 LEU   230      77.746   9.748 -13.177  1.00  0.00           C  
ATOM   3651  H   LEU   230      74.049   6.449 -13.768  1.00  0.00           H  
ATOM   3652  HA  LEU   230      76.546   6.743 -12.485  1.00  0.00           H  
ATOM   3653 1HB  LEU   230      76.183   7.102 -14.847  1.00  0.00           H  
ATOM   3654 2HB  LEU   230      75.282   8.516 -14.621  1.00  0.00           H  
ATOM   3655  HG  LEU   230      78.225   7.979 -14.245  1.00  0.00           H  
ATOM   3656 1HD1 LEU   230      78.547   9.767 -15.825  1.00  0.00           H  
ATOM   3657 2HD1 LEU   230      77.238   8.771 -16.449  1.00  0.00           H  
ATOM   3658 3HD1 LEU   230      76.886  10.308 -15.646  1.00  0.00           H  
ATOM   3659 1HD2 LEU   230      78.590  10.379 -13.455  1.00  0.00           H  
ATOM   3660 2HD2 LEU   230      76.905  10.405 -12.956  1.00  0.00           H  
ATOM   3661 3HD2 LEU   230      78.058   9.217 -12.285  1.00  0.00           H  
ATOM   3662  N   PRO   231      74.407   9.212 -11.654  1.00  0.00           N  
ATOM   3663  CA  PRO   231      74.065  10.114 -10.547  1.00  0.00           C  
ATOM   3664  C   PRO   231      74.035   9.463  -9.159  1.00  0.00           C  
ATOM   3665  O   PRO   231      74.518  10.077  -8.210  1.00  0.00           O  
ATOM   3666  CB  PRO   231      72.701  10.708 -10.903  1.00  0.00           C  
ATOM   3667  CG  PRO   231      72.697  10.714 -12.416  1.00  0.00           C  
ATOM   3668  CD  PRO   231      73.564   9.520 -12.805  1.00  0.00           C  
ATOM   3669  HA  PRO   231      74.811  10.911 -10.542  1.00  0.00           H  
ATOM   3670 1HB  PRO   231      71.889  10.069 -10.552  1.00  0.00           H  
ATOM   3671 2HB  PRO   231      72.546  11.701 -10.480  1.00  0.00           H  
ATOM   3672 1HG  PRO   231      73.159  11.635 -12.774  1.00  0.00           H  
ATOM   3673 2HG  PRO   231      71.694  10.665 -12.838  1.00  0.00           H  
ATOM   3674 1HD  PRO   231      74.191   9.869 -13.616  1.00  0.00           H  
ATOM   3675 2HD  PRO   231      72.974   8.667 -13.133  1.00  0.00           H  
ATOM   3676  N   LEU   232      73.522   8.220  -9.057  1.00  0.00           N  
ATOM   3677  CA  LEU   232      73.545   7.413  -7.837  1.00  0.00           C  
ATOM   3678  C   LEU   232      74.966   7.060  -7.391  1.00  0.00           C  
ATOM   3679  O   LEU   232      75.287   7.164  -6.211  1.00  0.00           O  
ATOM   3680  CB  LEU   232      72.725   6.123  -7.964  1.00  0.00           C  
ATOM   3681  CG  LEU   232      71.210   6.300  -8.162  1.00  0.00           C  
ATOM   3682  CD1 LEU   232      70.517   4.956  -7.932  1.00  0.00           C  
ATOM   3683  CD2 LEU   232      70.576   7.402  -7.298  1.00  0.00           C  
ATOM   3684  H   LEU   232      73.129   7.793  -9.885  1.00  0.00           H  
ATOM   3685  HA  LEU   232      73.084   7.998  -7.050  1.00  0.00           H  
ATOM   3686 1HB  LEU   232      73.116   5.503  -8.771  1.00  0.00           H  
ATOM   3687 2HB  LEU   232      72.877   5.541  -7.052  1.00  0.00           H  
ATOM   3688  HG  LEU   232      71.013   6.581  -9.188  1.00  0.00           H  
ATOM   3689 1HD1 LEU   232      69.437   5.066  -8.001  1.00  0.00           H  
ATOM   3690 2HD1 LEU   232      70.835   4.215  -8.666  1.00  0.00           H  
ATOM   3691 3HD1 LEU   232      70.731   4.559  -6.939  1.00  0.00           H  
ATOM   3692 1HD2 LEU   232      69.491   7.415  -7.414  1.00  0.00           H  
ATOM   3693 2HD2 LEU   232      70.793   7.253  -6.240  1.00  0.00           H  
ATOM   3694 3HD2 LEU   232      70.929   8.394  -7.583  1.00  0.00           H  
ATOM   3695  N   GLY   233      75.810   6.641  -8.341  1.00  0.00           N  
ATOM   3696  CA  GLY   233      77.223   6.347  -8.166  1.00  0.00           C  
ATOM   3697  C   GLY   233      77.990   7.509  -7.542  1.00  0.00           C  
ATOM   3698  O   GLY   233      78.676   7.302  -6.550  1.00  0.00           O  
ATOM   3699  H   GLY   233      75.447   6.555  -9.282  1.00  0.00           H  
ATOM   3700 1HA  GLY   233      77.332   5.453  -7.550  1.00  0.00           H  
ATOM   3701 2HA  GLY   233      77.656   6.119  -9.140  1.00  0.00           H  
ATOM   3702  N   ILE   234      77.849   8.724  -8.101  1.00  0.00           N  
ATOM   3703  CA  ILE   234      78.500   9.941  -7.613  1.00  0.00           C  
ATOM   3704  C   ILE   234      78.058  10.297  -6.201  1.00  0.00           C  
ATOM   3705  O   ILE   234      78.915  10.558  -5.363  1.00  0.00           O  
ATOM   3706  CB  ILE   234      78.285  11.148  -8.555  1.00  0.00           C  
ATOM   3707  CG1 ILE   234      78.767  10.859  -9.983  1.00  0.00           C  
ATOM   3708  CG2 ILE   234      78.935  12.445  -8.017  1.00  0.00           C  
ATOM   3709  CD1 ILE   234      80.248  10.474 -10.113  1.00  0.00           C  
ATOM   3710  H   ILE   234      77.255   8.806  -8.916  1.00  0.00           H  
ATOM   3711  HA  ILE   234      79.570   9.732  -7.555  1.00  0.00           H  
ATOM   3712  HB  ILE   234      77.212  11.338  -8.625  1.00  0.00           H  
ATOM   3713 1HG1 ILE   234      78.159  10.055 -10.377  1.00  0.00           H  
ATOM   3714 2HG1 ILE   234      78.562  11.722 -10.618  1.00  0.00           H  
ATOM   3715 1HG2 ILE   234      78.897  13.241  -8.761  1.00  0.00           H  
ATOM   3716 2HG2 ILE   234      78.426  12.827  -7.132  1.00  0.00           H  
ATOM   3717 3HG2 ILE   234      79.983  12.291  -7.756  1.00  0.00           H  
ATOM   3718 1HD1 ILE   234      80.513  10.344 -11.162  1.00  0.00           H  
ATOM   3719 2HD1 ILE   234      80.904  11.244  -9.706  1.00  0.00           H  
ATOM   3720 3HD1 ILE   234      80.473   9.534  -9.610  1.00  0.00           H  
ATOM   3721  N   ILE   235      76.741  10.323  -5.945  1.00  0.00           N  
ATOM   3722  CA  ILE   235      76.202  10.649  -4.629  1.00  0.00           C  
ATOM   3723  C   ILE   235      76.634   9.642  -3.561  1.00  0.00           C  
ATOM   3724  O   ILE   235      76.991  10.046  -2.460  1.00  0.00           O  
ATOM   3725  CB  ILE   235      74.681  10.871  -4.669  1.00  0.00           C  
ATOM   3726  CG1 ILE   235      74.182  11.609  -3.426  1.00  0.00           C  
ATOM   3727  CG2 ILE   235      73.866   9.594  -4.862  1.00  0.00           C  
ATOM   3728  CD1 ILE   235      72.874  12.316  -3.723  1.00  0.00           C  
ATOM   3729  H   ILE   235      76.087  10.111  -6.687  1.00  0.00           H  
ATOM   3730  HA  ILE   235      76.657  11.605  -4.364  1.00  0.00           H  
ATOM   3731  HB  ILE   235      74.501  11.512  -5.535  1.00  0.00           H  
ATOM   3732 1HG1 ILE   235      74.071  10.930  -2.580  1.00  0.00           H  
ATOM   3733 2HG1 ILE   235      74.899  12.357  -3.109  1.00  0.00           H  
ATOM   3734 1HG2 ILE   235      72.798   9.793  -4.948  1.00  0.00           H  
ATOM   3735 2HG2 ILE   235      74.179   9.189  -5.803  1.00  0.00           H  
ATOM   3736 3HG2 ILE   235      74.003   8.854  -4.074  1.00  0.00           H  
ATOM   3737 1HD1 ILE   235      72.654  13.067  -2.965  1.00  0.00           H  
ATOM   3738 2HD1 ILE   235      72.964  12.835  -4.673  1.00  0.00           H  
ATOM   3739 3HD1 ILE   235      72.037  11.623  -3.798  1.00  0.00           H  
ATOM   3740  N   SER   236      76.636   8.345  -3.910  1.00  0.00           N  
ATOM   3741  CA  SER   236      77.106   7.250  -3.071  1.00  0.00           C  
ATOM   3742  C   SER   236      78.620   7.322  -2.855  1.00  0.00           C  
ATOM   3743  O   SER   236      79.102   7.058  -1.757  1.00  0.00           O  
ATOM   3744  CB  SER   236      76.737   5.888  -3.681  1.00  0.00           C  
ATOM   3745  OG  SER   236      75.344   5.674  -3.625  1.00  0.00           O  
ATOM   3746  H   SER   236      76.317   8.105  -4.840  1.00  0.00           H  
ATOM   3747  HA  SER   236      76.620   7.334  -2.097  1.00  0.00           H  
ATOM   3748 1HB  SER   236      77.076   5.804  -4.715  1.00  0.00           H  
ATOM   3749 2HB  SER   236      77.215   5.081  -3.124  1.00  0.00           H  
ATOM   3750  HG  SER   236      74.921   6.302  -4.193  1.00  0.00           H  
ATOM   3751  N   PHE   237      79.379   7.678  -3.902  1.00  0.00           N  
ATOM   3752  CA  PHE   237      80.823   7.833  -3.847  1.00  0.00           C  
ATOM   3753  C   PHE   237      81.204   8.999  -2.943  1.00  0.00           C  
ATOM   3754  O   PHE   237      82.006   8.819  -2.040  1.00  0.00           O  
ATOM   3755  CB  PHE   237      81.448   8.008  -5.241  1.00  0.00           C  
ATOM   3756  CG  PHE   237      82.962   7.972  -5.181  1.00  0.00           C  
ATOM   3757  CD1 PHE   237      83.697   9.108  -4.777  1.00  0.00           C  
ATOM   3758  CD2 PHE   237      83.634   6.762  -5.438  1.00  0.00           C  
ATOM   3759  CE1 PHE   237      85.086   9.023  -4.587  1.00  0.00           C  
ATOM   3760  CE2 PHE   237      85.029   6.686  -5.282  1.00  0.00           C  
ATOM   3761  CZ  PHE   237      85.753   7.812  -4.846  1.00  0.00           C  
ATOM   3762  H   PHE   237      78.929   7.843  -4.794  1.00  0.00           H  
ATOM   3763  HA  PHE   237      81.231   6.917  -3.413  1.00  0.00           H  
ATOM   3764 1HB  PHE   237      81.120   7.204  -5.898  1.00  0.00           H  
ATOM   3765 2HB  PHE   237      81.125   8.938  -5.709  1.00  0.00           H  
ATOM   3766  HD1 PHE   237      83.196  10.045  -4.581  1.00  0.00           H  
ATOM   3767  HD2 PHE   237      83.083   5.882  -5.737  1.00  0.00           H  
ATOM   3768  HE1 PHE   237      85.642   9.888  -4.258  1.00  0.00           H  
ATOM   3769  HE2 PHE   237      85.545   5.757  -5.477  1.00  0.00           H  
ATOM   3770  HZ  PHE   237      86.823   7.746  -4.713  1.00  0.00           H  
ATOM   3771  N   SER   238      80.647  10.195  -3.178  1.00  0.00           N  
ATOM   3772  CA  SER   238      80.867  11.375  -2.348  1.00  0.00           C  
ATOM   3773  C   SER   238      80.482  11.107  -0.888  1.00  0.00           C  
ATOM   3774  O   SER   238      81.180  11.565   0.012  1.00  0.00           O  
ATOM   3775  CB  SER   238      80.139  12.589  -2.940  1.00  0.00           C  
ATOM   3776  OG  SER   238      78.753  12.495  -2.717  1.00  0.00           O  
ATOM   3777  H   SER   238      79.988  10.284  -3.944  1.00  0.00           H  
ATOM   3778  HA  SER   238      81.938  11.586  -2.377  1.00  0.00           H  
ATOM   3779 1HB  SER   238      80.494  13.505  -2.470  1.00  0.00           H  
ATOM   3780 2HB  SER   238      80.334  12.683  -4.009  1.00  0.00           H  
ATOM   3781  HG  SER   238      78.339  13.262  -3.082  1.00  0.00           H  
ATOM   3782  N   TYR   239      79.420  10.307  -0.684  1.00  0.00           N  
ATOM   3783  CA  TYR   239      78.981   9.762   0.590  1.00  0.00           C  
ATOM   3784  C   TYR   239      80.066   8.948   1.304  1.00  0.00           C  
ATOM   3785  O   TYR   239      80.195   9.081   2.519  1.00  0.00           O  
ATOM   3786  CB  TYR   239      77.668   8.974   0.440  1.00  0.00           C  
ATOM   3787  CG  TYR   239      77.196   8.350   1.727  1.00  0.00           C  
ATOM   3788  CD1 TYR   239      76.413   9.123   2.600  1.00  0.00           C  
ATOM   3789  CD2 TYR   239      77.608   7.051   2.097  1.00  0.00           C  
ATOM   3790  CE1 TYR   239      76.039   8.601   3.847  1.00  0.00           C  
ATOM   3791  CE2 TYR   239      77.246   6.537   3.354  1.00  0.00           C  
ATOM   3792  CZ  TYR   239      76.458   7.314   4.226  1.00  0.00           C  
ATOM   3793  OH  TYR   239      76.096   6.824   5.446  1.00  0.00           O  
ATOM   3794  H   TYR   239      78.893  10.023  -1.499  1.00  0.00           H  
ATOM   3795  HA  TYR   239      78.761  10.618   1.229  1.00  0.00           H  
ATOM   3796 1HB  TYR   239      76.885   9.644   0.085  1.00  0.00           H  
ATOM   3797 2HB  TYR   239      77.728   8.188  -0.292  1.00  0.00           H  
ATOM   3798  HD1 TYR   239      76.113  10.124   2.326  1.00  0.00           H  
ATOM   3799  HD2 TYR   239      78.225   6.464   1.432  1.00  0.00           H  
ATOM   3800  HE1 TYR   239      75.438   9.194   4.520  1.00  0.00           H  
ATOM   3801  HE2 TYR   239      77.573   5.549   3.644  1.00  0.00           H  
ATOM   3802  HH  TYR   239      76.424   5.953   5.606  1.00  0.00           H  
ATOM   3803  N   THR   240      80.841   8.110   0.588  1.00  0.00           N  
ATOM   3804  CA  THR   240      81.930   7.331   1.188  1.00  0.00           C  
ATOM   3805  C   THR   240      82.994   8.233   1.815  1.00  0.00           C  
ATOM   3806  O   THR   240      83.538   7.917   2.868  1.00  0.00           O  
ATOM   3807  CB  THR   240      82.559   6.296   0.222  1.00  0.00           C  
ATOM   3808  OG1 THR   240      83.130   5.268   1.008  1.00  0.00           O  
ATOM   3809  CG2 THR   240      83.717   6.785  -0.684  1.00  0.00           C  
ATOM   3810  H   THR   240      80.689   8.028  -0.409  1.00  0.00           H  
ATOM   3811  HA  THR   240      81.463   6.773   2.003  1.00  0.00           H  
ATOM   3812  HB  THR   240      81.771   5.856  -0.391  1.00  0.00           H  
ATOM   3813  HG1 THR   240      83.463   4.596   0.432  1.00  0.00           H  
ATOM   3814 1HG2 THR   240      83.682   6.288  -1.654  1.00  0.00           H  
ATOM   3815 2HG2 THR   240      83.736   7.850  -0.865  1.00  0.00           H  
ATOM   3816 3HG2 THR   240      84.693   6.565  -0.249  1.00  0.00           H  
ATOM   3817  N   ARG   241      83.267   9.373   1.163  1.00  0.00           N  
ATOM   3818  CA  ARG   241      84.203  10.374   1.633  1.00  0.00           C  
ATOM   3819  C   ARG   241      83.693  11.092   2.875  1.00  0.00           C  
ATOM   3820  O   ARG   241      84.476  11.332   3.796  1.00  0.00           O  
ATOM   3821  CB  ARG   241      84.568  11.347   0.503  1.00  0.00           C  
ATOM   3822  CG  ARG   241      85.362  10.679  -0.630  1.00  0.00           C  
ATOM   3823  CD  ARG   241      86.625   9.933  -0.165  1.00  0.00           C  
ATOM   3824  NE  ARG   241      87.334  10.625   0.928  1.00  0.00           N  
ATOM   3825  CZ  ARG   241      88.398  11.431   0.799  1.00  0.00           C  
ATOM   3826  NH1 ARG   241      88.910  11.712  -0.407  1.00  0.00           N  
ATOM   3827  NH2 ARG   241      88.958  11.960   1.895  1.00  0.00           N  
ATOM   3828  H   ARG   241      82.762   9.565   0.309  1.00  0.00           H  
ATOM   3829  HA  ARG   241      85.093   9.843   1.966  1.00  0.00           H  
ATOM   3830 1HB  ARG   241      83.679  11.823   0.097  1.00  0.00           H  
ATOM   3831 2HB  ARG   241      85.176  12.145   0.909  1.00  0.00           H  
ATOM   3832 1HG  ARG   241      84.711   9.964  -1.133  1.00  0.00           H  
ATOM   3833 2HG  ARG   241      85.626  11.384  -1.413  1.00  0.00           H  
ATOM   3834 1HD  ARG   241      86.339   8.951   0.213  1.00  0.00           H  
ATOM   3835 2HD  ARG   241      87.288   9.735  -1.007  1.00  0.00           H  
ATOM   3836  HE  ARG   241      86.973  10.454   1.856  1.00  0.00           H  
ATOM   3837 1HH1 ARG   241      89.715  12.313  -0.501  1.00  0.00           H  
ATOM   3838 2HH1 ARG   241      88.494  11.313  -1.236  1.00  0.00           H  
ATOM   3839 1HH2 ARG   241      89.777  12.545   1.814  1.00  0.00           H  
ATOM   3840 2HH2 ARG   241      88.604  11.720   2.809  1.00  0.00           H  
ATOM   3841  N   ILE   242      82.378  11.368   2.911  1.00  0.00           N  
ATOM   3842  CA  ILE   242      81.656  11.898   4.062  1.00  0.00           C  
ATOM   3843  C   ILE   242      81.806  11.002   5.294  1.00  0.00           C  
ATOM   3844  O   ILE   242      81.877  11.542   6.391  1.00  0.00           O  
ATOM   3845  CB  ILE   242      80.163  12.191   3.733  1.00  0.00           C  
ATOM   3846  CG1 ILE   242      79.936  13.198   2.580  1.00  0.00           C  
ATOM   3847  CG2 ILE   242      79.352  12.625   4.966  1.00  0.00           C  
ATOM   3848  CD1 ILE   242      81.008  14.277   2.397  1.00  0.00           C  
ATOM   3849  H   ILE   242      81.825  11.128   2.100  1.00  0.00           H  
ATOM   3850  HA  ILE   242      82.145  12.835   4.333  1.00  0.00           H  
ATOM   3851  HB  ILE   242      79.689  11.267   3.417  1.00  0.00           H  
ATOM   3852 1HG1 ILE   242      79.810  12.666   1.645  1.00  0.00           H  
ATOM   3853 2HG1 ILE   242      78.976  13.698   2.714  1.00  0.00           H  
ATOM   3854 1HG2 ILE   242      78.345  12.947   4.701  1.00  0.00           H  
ATOM   3855 2HG2 ILE   242      79.223  11.807   5.674  1.00  0.00           H  
ATOM   3856 3HG2 ILE   242      79.841  13.439   5.484  1.00  0.00           H  
ATOM   3857 1HD1 ILE   242      80.637  15.091   1.777  1.00  0.00           H  
ATOM   3858 2HD1 ILE   242      81.339  14.688   3.345  1.00  0.00           H  
ATOM   3859 3HD1 ILE   242      81.889  13.873   1.899  1.00  0.00           H  
ATOM   3860  N   TRP   243      81.865   9.667   5.133  1.00  0.00           N  
ATOM   3861  CA  TRP   243      81.982   8.725   6.243  1.00  0.00           C  
ATOM   3862  C   TRP   243      83.127   9.050   7.214  1.00  0.00           C  
ATOM   3863  O   TRP   243      82.863   9.211   8.405  1.00  0.00           O  
ATOM   3864  CB  TRP   243      82.096   7.275   5.756  1.00  0.00           C  
ATOM   3865  CG  TRP   243      82.298   6.260   6.843  1.00  0.00           C  
ATOM   3866  CD1 TRP   243      81.815   6.323   8.108  1.00  0.00           C  
ATOM   3867  CD2 TRP   243      83.123   5.068   6.791  1.00  0.00           C  
ATOM   3868  NE1 TRP   243      82.308   5.273   8.847  1.00  0.00           N  
ATOM   3869  CE2 TRP   243      83.108   4.454   8.080  1.00  0.00           C  
ATOM   3870  CE3 TRP   243      83.879   4.438   5.778  1.00  0.00           C  
ATOM   3871  CZ2 TRP   243      83.800   3.265   8.350  1.00  0.00           C  
ATOM   3872  CZ3 TRP   243      84.571   3.239   6.036  1.00  0.00           C  
ATOM   3873  CH2 TRP   243      84.531   2.654   7.316  1.00  0.00           C  
ATOM   3874  H   TRP   243      81.791   9.288   4.199  1.00  0.00           H  
ATOM   3875  HA  TRP   243      81.050   8.812   6.805  1.00  0.00           H  
ATOM   3876 1HB  TRP   243      81.223   6.994   5.166  1.00  0.00           H  
ATOM   3877 2HB  TRP   243      82.958   7.186   5.101  1.00  0.00           H  
ATOM   3878  HD1 TRP   243      81.174   7.106   8.486  1.00  0.00           H  
ATOM   3879  HE1 TRP   243      82.084   5.136   9.822  1.00  0.00           H  
ATOM   3880  HE3 TRP   243      83.916   4.873   4.790  1.00  0.00           H  
ATOM   3881  HZ2 TRP   243      83.767   2.822   9.334  1.00  0.00           H  
ATOM   3882  HZ3 TRP   243      85.138   2.768   5.247  1.00  0.00           H  
ATOM   3883  HH2 TRP   243      85.066   1.735   7.506  1.00  0.00           H  
ATOM   3884  N   SER   244      84.372   9.128   6.711  1.00  0.00           N  
ATOM   3885  CA  SER   244      85.575   9.383   7.506  1.00  0.00           C  
ATOM   3886  C   SER   244      85.475  10.685   8.298  1.00  0.00           C  
ATOM   3887  O   SER   244      85.704  10.698   9.506  1.00  0.00           O  
ATOM   3888  CB  SER   244      86.819   9.433   6.606  1.00  0.00           C  
ATOM   3889  OG  SER   244      87.127   8.144   6.130  1.00  0.00           O  
ATOM   3890  H   SER   244      84.497   8.969   5.722  1.00  0.00           H  
ATOM   3891  HA  SER   244      85.687   8.568   8.224  1.00  0.00           H  
ATOM   3892 1HB  SER   244      86.670  10.106   5.760  1.00  0.00           H  
ATOM   3893 2HB  SER   244      87.686   9.797   7.159  1.00  0.00           H  
ATOM   3894  HG  SER   244      87.922   8.187   5.622  1.00  0.00           H  
ATOM   3895  N   LYS   245      85.088  11.763   7.603  1.00  0.00           N  
ATOM   3896  CA  LYS   245      84.862  13.074   8.184  1.00  0.00           C  
ATOM   3897  C   LYS   245      83.509  13.106   8.896  1.00  0.00           C  
ATOM   3898  O   LYS   245      83.162  12.168   9.616  1.00  0.00           O  
ATOM   3899  CB  LYS   245      85.009  14.139   7.090  1.00  0.00           C  
ATOM   3900  CG  LYS   245      86.438  14.252   6.567  1.00  0.00           C  
ATOM   3901  CD  LYS   245      86.659  15.546   5.794  1.00  0.00           C  
ATOM   3902  CE  LYS   245      88.129  15.788   5.444  1.00  0.00           C  
ATOM   3903  NZ  LYS   245      88.637  14.803   4.480  1.00  0.00           N  
ATOM   3904  H   LYS   245      84.869  11.646   6.625  1.00  0.00           H  
ATOM   3905  HA  LYS   245      85.615  13.265   8.950  1.00  0.00           H  
ATOM   3906 1HB  LYS   245      84.330  13.911   6.269  1.00  0.00           H  
ATOM   3907 2HB  LYS   245      84.743  15.116   7.494  1.00  0.00           H  
ATOM   3908 1HG  LYS   245      87.131  14.224   7.409  1.00  0.00           H  
ATOM   3909 2HG  LYS   245      86.672  13.388   5.944  1.00  0.00           H  
ATOM   3910 1HD  LYS   245      86.021  15.589   4.923  1.00  0.00           H  
ATOM   3911 2HD  LYS   245      86.351  16.362   6.446  1.00  0.00           H  
ATOM   3912 1HE  LYS   245      88.300  16.797   5.074  1.00  0.00           H  
ATOM   3913 2HE  LYS   245      88.733  15.712   6.348  1.00  0.00           H  
ATOM   3914 1HZ  LYS   245      89.610  14.997   4.289  1.00  0.00           H  
ATOM   3915 2HZ  LYS   245      88.549  13.877   4.874  1.00  0.00           H  
ATOM   3916 3HZ  LYS   245      88.105  14.862   3.624  1.00  0.00           H  
ATOM   3917  N   LEU   246      82.761  14.202   8.726  1.00  0.00           N  
ATOM   3918  CA  LEU   246      81.453  14.437   9.301  1.00  0.00           C  
ATOM   3919  C   LEU   246      80.524  13.259   9.045  1.00  0.00           C  
ATOM   3920  O   LEU   246      80.169  12.992   7.905  1.00  0.00           O  
ATOM   3921  CB  LEU   246      80.880  15.706   8.666  1.00  0.00           C  
ATOM   3922  CG  LEU   246      79.702  16.314   9.429  1.00  0.00           C  
ATOM   3923  CD1 LEU   246      79.567  17.777   8.973  1.00  0.00           C  
ATOM   3924  CD2 LEU   246      78.347  15.573   9.321  1.00  0.00           C  
ATOM   3925  H   LEU   246      83.124  14.924   8.122  1.00  0.00           H  
ATOM   3926  HA  LEU   246      81.591  14.584  10.374  1.00  0.00           H  
ATOM   3927 1HB  LEU   246      81.691  16.435   8.635  1.00  0.00           H  
ATOM   3928 2HB  LEU   246      80.605  15.541   7.628  1.00  0.00           H  
ATOM   3929  HG  LEU   246      80.031  16.280  10.464  1.00  0.00           H  
ATOM   3930 1HD1 LEU   246      79.065  18.398   9.694  1.00  0.00           H  
ATOM   3931 2HD1 LEU   246      80.540  18.256   8.857  1.00  0.00           H  
ATOM   3932 3HD1 LEU   246      79.061  17.868   8.014  1.00  0.00           H  
ATOM   3933 1HD2 LEU   246      77.757  15.709  10.225  1.00  0.00           H  
ATOM   3934 2HD2 LEU   246      77.771  15.959   8.488  1.00  0.00           H  
ATOM   3935 3HD2 LEU   246      78.379  14.509   9.153  1.00  0.00           H  
ATOM   3936  N   LYS   247      80.094  12.603  10.117  1.00  0.00           N  
ATOM   3937  CA  LYS   247      79.127  11.523  10.067  1.00  0.00           C  
ATOM   3938  C   LYS   247      77.826  11.962  10.736  1.00  0.00           C  
ATOM   3939  O   LYS   247      77.686  13.103  11.181  1.00  0.00           O  
ATOM   3940  CB  LYS   247      79.757  10.258  10.674  1.00  0.00           C  
ATOM   3941  CG  LYS   247      80.307  10.424  12.102  1.00  0.00           C  
ATOM   3942  CD  LYS   247      80.795   9.084  12.666  1.00  0.00           C  
ATOM   3943  CE  LYS   247      81.566   9.207  13.987  1.00  0.00           C  
ATOM   3944  NZ  LYS   247      80.688   9.498  15.128  1.00  0.00           N  
ATOM   3945  H   LYS   247      80.422  12.891  11.027  1.00  0.00           H  
ATOM   3946  HA  LYS   247      78.860  11.280   9.037  1.00  0.00           H  
ATOM   3947 1HB  LYS   247      79.033   9.442  10.657  1.00  0.00           H  
ATOM   3948 2HB  LYS   247      80.570   9.931  10.023  1.00  0.00           H  
ATOM   3949 1HG  LYS   247      81.134  11.135  12.095  1.00  0.00           H  
ATOM   3950 2HG  LYS   247      79.542  10.839  12.758  1.00  0.00           H  
ATOM   3951 1HD  LYS   247      79.958   8.394  12.781  1.00  0.00           H  
ATOM   3952 2HD  LYS   247      81.462   8.627  11.933  1.00  0.00           H  
ATOM   3953 1HE  LYS   247      82.079   8.268  14.196  1.00  0.00           H  
ATOM   3954 2HE  LYS   247      82.336   9.976  13.915  1.00  0.00           H  
ATOM   3955 1HZ  LYS   247      81.233   9.530  15.977  1.00  0.00           H  
ATOM   3956 2HZ  LYS   247      80.241  10.392  14.993  1.00  0.00           H  
ATOM   3957 3HZ  LYS   247      79.971   8.790  15.240  1.00  0.00           H  
ATOM   3958  N   ASN   248      76.864  11.033  10.787  1.00  0.00           N  
ATOM   3959  CA  ASN   248      75.533  11.228  11.355  1.00  0.00           C  
ATOM   3960  C   ASN   248      75.543  11.673  12.810  1.00  0.00           C  
ATOM   3961  O   ASN   248      74.682  12.466  13.183  1.00  0.00           O  
ATOM   3962  CB  ASN   248      74.677   9.960  11.212  1.00  0.00           C  
ATOM   3963  CG  ASN   248      74.245   9.715   9.770  1.00  0.00           C  
ATOM   3964  OD1 ASN   248      73.896  10.648   9.049  1.00  0.00           O  
ATOM   3965  ND2 ASN   248      74.270   8.452   9.343  1.00  0.00           N  
ATOM   3966  H   ASN   248      77.059  10.127  10.385  1.00  0.00           H  
ATOM   3967  HA  ASN   248      75.068  12.048  10.803  1.00  0.00           H  
ATOM   3968 1HB  ASN   248      75.214   9.093  11.603  1.00  0.00           H  
ATOM   3969 2HB  ASN   248      73.762  10.047  11.801  1.00  0.00           H  
ATOM   3970 1HD2 ASN   248      73.998   8.242   8.394  1.00  0.00           H  
ATOM   3971 2HD2 ASN   248      74.559   7.710   9.964  1.00  0.00           H  
ATOM   3972  N   HIS   249      76.500  11.187  13.622  1.00  0.00           N  
ATOM   3973  CA  HIS   249      76.670  11.634  15.001  1.00  0.00           C  
ATOM   3974  C   HIS   249      76.990  13.121  15.016  1.00  0.00           C  
ATOM   3975  O   HIS   249      78.062  13.542  14.579  1.00  0.00           O  
ATOM   3976  CB  HIS   249      77.786  10.876  15.718  1.00  0.00           C  
ATOM   3977  CG  HIS   249      77.500   9.429  16.039  1.00  0.00           C  
ATOM   3978  ND1 HIS   249      78.365   8.573  16.695  1.00  0.00           N  
ATOM   3979  CD2 HIS   249      76.323   8.699  15.750  1.00  0.00           C  
ATOM   3980  CE1 HIS   249      77.776   7.349  16.841  1.00  0.00           C  
ATOM   3981  NE2 HIS   249      76.543   7.430  16.256  1.00  0.00           N  
ATOM   3982  H   HIS   249      77.174  10.538  13.246  1.00  0.00           H  
ATOM   3983  HA  HIS   249      75.734  11.467  15.540  1.00  0.00           H  
ATOM   3984 1HB  HIS   249      78.684  10.951  15.114  1.00  0.00           H  
ATOM   3985 2HB  HIS   249      78.011  11.361  16.669  1.00  0.00           H  
ATOM   3986  HD2 HIS   249      75.434   9.051  15.247  1.00  0.00           H  
ATOM   3987  HE1 HIS   249      78.205   6.480  17.318  1.00  0.00           H  
ATOM   3988  N   VAL   250      76.009  13.886  15.495  1.00  0.00           N  
ATOM   3989  CA  VAL   250      76.086  15.316  15.666  1.00  0.00           C  
ATOM   3990  C   VAL   250      76.145  15.533  17.165  1.00  0.00           C  
ATOM   3991  O   VAL   250      75.238  15.132  17.895  1.00  0.00           O  
ATOM   3992  CB  VAL   250      74.870  16.009  15.012  1.00  0.00           C  
ATOM   3993  CG1 VAL   250      74.860  17.536  15.226  1.00  0.00           C  
ATOM   3994  CG2 VAL   250      74.756  15.664  13.517  1.00  0.00           C  
ATOM   3995  H   VAL   250      75.158  13.438  15.802  1.00  0.00           H  
ATOM   3996  HA  VAL   250      76.994  15.694  15.213  1.00  0.00           H  
ATOM   3997  HB  VAL   250      73.963  15.633  15.489  1.00  0.00           H  
ATOM   3998 1HG1 VAL   250      74.003  17.985  14.722  1.00  0.00           H  
ATOM   3999 2HG1 VAL   250      74.758  17.793  16.277  1.00  0.00           H  
ATOM   4000 3HG1 VAL   250      75.744  18.028  14.840  1.00  0.00           H  
ATOM   4001 1HG2 VAL   250      74.440  16.516  12.916  1.00  0.00           H  
ATOM   4002 2HG2 VAL   250      75.689  15.275  13.113  1.00  0.00           H  
ATOM   4003 3HG2 VAL   250      74.001  14.893  13.369  1.00  0.00           H  
ATOM   4004  N   SER   251      77.220  16.190  17.603  1.00  0.00           N  
ATOM   4005  CA  SER   251      77.422  16.593  18.982  1.00  0.00           C  
ATOM   4006  C   SER   251      76.518  17.792  19.309  1.00  0.00           C  
ATOM   4007  O   SER   251      75.890  18.367  18.415  1.00  0.00           O  
ATOM   4008  CB  SER   251      78.912  16.961  19.142  1.00  0.00           C  
ATOM   4009  OG  SER   251      79.694  15.786  19.134  1.00  0.00           O  
ATOM   4010  H   SER   251      77.911  16.485  16.929  1.00  0.00           H  
ATOM   4011  HA  SER   251      77.172  15.760  19.641  1.00  0.00           H  
ATOM   4012 1HB  SER   251      79.241  17.621  18.338  1.00  0.00           H  
ATOM   4013 2HB  SER   251      79.118  17.491  20.070  1.00  0.00           H  
ATOM   4014  HG  SER   251      80.600  16.025  19.256  1.00  0.00           H  
ATOM   4015  N   PRO   252      76.485  18.234  20.580  1.00  0.00           N  
ATOM   4016  CA  PRO   252      75.941  19.542  20.964  1.00  0.00           C  
ATOM   4017  C   PRO   252      76.647  20.693  20.227  1.00  0.00           C  
ATOM   4018  O   PRO   252      77.637  20.464  19.524  1.00  0.00           O  
ATOM   4019  CB  PRO   252      76.208  19.633  22.473  1.00  0.00           C  
ATOM   4020  CG  PRO   252      76.252  18.188  22.939  1.00  0.00           C  
ATOM   4021  CD  PRO   252      76.809  17.418  21.748  1.00  0.00           C  
ATOM   4022  HA  PRO   252      74.869  19.558  20.759  1.00  0.00           H  
ATOM   4023 1HB  PRO   252      77.174  20.098  22.677  1.00  0.00           H  
ATOM   4024 2HB  PRO   252      75.446  20.212  22.997  1.00  0.00           H  
ATOM   4025 1HG  PRO   252      75.237  17.847  23.150  1.00  0.00           H  
ATOM   4026 2HG  PRO   252      76.843  18.051  23.845  1.00  0.00           H  
ATOM   4027 1HD  PRO   252      76.368  16.421  21.695  1.00  0.00           H  
ATOM   4028 2HD  PRO   252      77.887  17.310  21.856  1.00  0.00           H  
ATOM   4029  N   GLY   253      76.136  21.924  20.402  1.00  0.00           N  
ATOM   4030  CA  GLY   253      76.674  23.167  19.847  1.00  0.00           C  
ATOM   4031  C   GLY   253      78.203  23.232  19.908  1.00  0.00           C  
ATOM   4032  O   GLY   253      78.796  22.886  20.930  1.00  0.00           O  
ATOM   4033  H   GLY   253      75.324  22.012  20.995  1.00  0.00           H  
ATOM   4034 1HA  GLY   253      76.321  23.282  18.821  1.00  0.00           H  
ATOM   4035 2HA  GLY   253      76.270  24.004  20.416  1.00  0.00           H  
ATOM   4036  N   ALA   254      78.827  23.606  18.790  1.00  0.00           N  
ATOM   4037  CA  ALA   254      80.265  23.547  18.581  1.00  0.00           C  
ATOM   4038  C   ALA   254      80.883  22.156  18.734  1.00  0.00           C  
ATOM   4039  O   ALA   254      81.407  21.820  19.792  1.00  0.00           O  
ATOM   4040  CB  ALA   254      81.007  24.639  19.372  1.00  0.00           C  
ATOM   4041  H   ALA   254      78.258  23.863  17.997  1.00  0.00           H  
ATOM   4042  HA  ALA   254      80.372  23.737  17.534  1.00  0.00           H  
ATOM   4043 1HB  ALA   254      82.068  24.653  19.121  1.00  0.00           H  
ATOM   4044 2HB  ALA   254      80.606  25.628  19.150  1.00  0.00           H  
ATOM   4045 3HB  ALA   254      80.927  24.487  20.449  1.00  0.00           H  
ATOM   4046  N   ALA   255      80.855  21.367  17.649  1.00  0.00           N  
ATOM   4047  CA  ALA   255      81.567  20.105  17.490  1.00  0.00           C  
ATOM   4048  C   ALA   255      83.076  20.363  17.506  1.00  0.00           C  
ATOM   4049  O   ALA   255      83.816  19.690  18.218  1.00  0.00           O  
ATOM   4050  CB  ALA   255      81.136  19.419  16.184  1.00  0.00           C  
ATOM   4051  H   ALA   255      80.384  21.722  16.830  1.00  0.00           H  
ATOM   4052  HA  ALA   255      81.312  19.455  18.330  1.00  0.00           H  
ATOM   4053 1HB  ALA   255      81.654  18.470  16.045  1.00  0.00           H  
ATOM   4054 2HB  ALA   255      80.066  19.208  16.193  1.00  0.00           H  
ATOM   4055 3HB  ALA   255      81.340  20.042  15.311  1.00  0.00           H  
ATOM   4056  N   ASN   256      83.496  21.380  16.742  1.00  0.00           N  
ATOM   4057  CA  ASN   256      84.825  21.980  16.737  1.00  0.00           C  
ATOM   4058  C   ASN   256      84.599  23.476  16.945  1.00  0.00           C  
ATOM   4059  O   ASN   256      84.952  24.033  17.981  1.00  0.00           O  
ATOM   4060  CB  ASN   256      85.515  21.695  15.388  1.00  0.00           C  
ATOM   4061  CG  ASN   256      85.913  20.233  15.236  1.00  0.00           C  
ATOM   4062  OD1 ASN   256      86.891  19.794  15.833  1.00  0.00           O  
ATOM   4063  ND2 ASN   256      85.155  19.474  14.440  1.00  0.00           N  
ATOM   4064  H   ASN   256      82.787  21.869  16.215  1.00  0.00           H  
ATOM   4065  HA  ASN   256      85.436  21.609  17.563  1.00  0.00           H  
ATOM   4066 1HB  ASN   256      84.866  21.961  14.562  1.00  0.00           H  
ATOM   4067 2HB  ASN   256      86.416  22.302  15.286  1.00  0.00           H  
ATOM   4068 1HD2 ASN   256      85.391  18.500  14.318  1.00  0.00           H  
ATOM   4069 2HD2 ASN   256      84.353  19.868  13.973  1.00  0.00           H  
ATOM   4070  N   ASP   257      83.933  24.094  15.966  1.00  0.00           N  
ATOM   4071  CA  ASP   257      83.254  25.375  16.056  1.00  0.00           C  
ATOM   4072  C   ASP   257      81.773  25.056  15.882  1.00  0.00           C  
ATOM   4073  O   ASP   257      81.418  24.010  15.329  1.00  0.00           O  
ATOM   4074  CB  ASP   257      83.746  26.318  14.928  1.00  0.00           C  
ATOM   4075  CG  ASP   257      83.296  27.772  15.072  1.00  0.00           C  
ATOM   4076  OD1 ASP   257      82.794  28.124  16.161  1.00  0.00           O  
ATOM   4077  OD2 ASP   257      83.444  28.509  14.075  1.00  0.00           O  
ATOM   4078  H   ASP   257      83.711  23.544  15.150  1.00  0.00           H  
ATOM   4079  HA  ASP   257      83.419  25.821  17.039  1.00  0.00           H  
ATOM   4080 1HB  ASP   257      84.836  26.328  14.898  1.00  0.00           H  
ATOM   4081 2HB  ASP   257      83.392  25.974  13.957  1.00  0.00           H  
ATOM   4082  N   HIS   258      80.890  25.964  16.327  1.00  0.00           N  
ATOM   4083  CA  HIS   258      79.447  25.896  16.069  1.00  0.00           C  
ATOM   4084  C   HIS   258      79.169  25.830  14.571  1.00  0.00           C  
ATOM   4085  O   HIS   258      78.207  25.205  14.153  1.00  0.00           O  
ATOM   4086  CB  HIS   258      78.688  27.053  16.733  1.00  0.00           C  
ATOM   4087  CG  HIS   258      78.857  28.367  16.022  1.00  0.00           C  
ATOM   4088  ND1 HIS   258      78.087  28.730  14.927  1.00  0.00           N  
ATOM   4089  CD2 HIS   258      79.785  29.365  16.182  1.00  0.00           C  
ATOM   4090  CE1 HIS   258      78.579  29.879  14.472  1.00  0.00           C  
ATOM   4091  NE2 HIS   258      79.595  30.329  15.198  1.00  0.00           N  
ATOM   4092  H   HIS   258      81.258  26.814  16.738  1.00  0.00           H  
ATOM   4093  HA  HIS   258      79.050  24.981  16.494  1.00  0.00           H  
ATOM   4094 1HB  HIS   258      77.623  26.823  16.781  1.00  0.00           H  
ATOM   4095 2HB  HIS   258      79.016  27.165  17.767  1.00  0.00           H  
ATOM   4096  HD1 HIS   258      77.321  28.204  14.534  1.00  0.00           H  
ATOM   4097  HD2 HIS   258      80.587  29.448  16.901  1.00  0.00           H  
ATOM   4098  HE1 HIS   258      78.176  30.398  13.614  1.00  0.00           H  
ATOM   4099  N   TYR   259      80.039  26.479  13.783  1.00  0.00           N  
ATOM   4100  CA  TYR   259      80.077  26.430  12.342  1.00  0.00           C  
ATOM   4101  C   TYR   259      80.244  24.995  11.825  1.00  0.00           C  
ATOM   4102  O   TYR   259      79.470  24.567  10.972  1.00  0.00           O  
ATOM   4103  CB  TYR   259      81.190  27.352  11.840  1.00  0.00           C  
ATOM   4104  CG  TYR   259      81.173  27.444  10.339  1.00  0.00           C  
ATOM   4105  CD1 TYR   259      80.237  28.281   9.703  1.00  0.00           C  
ATOM   4106  CD2 TYR   259      82.016  26.614   9.582  1.00  0.00           C  
ATOM   4107  CE1 TYR   259      80.142  28.288   8.300  1.00  0.00           C  
ATOM   4108  CE2 TYR   259      81.924  26.635   8.187  1.00  0.00           C  
ATOM   4109  CZ  TYR   259      80.987  27.460   7.538  1.00  0.00           C  
ATOM   4110  OH  TYR   259      80.903  27.474   6.177  1.00  0.00           O  
ATOM   4111  H   TYR   259      80.776  26.999  14.240  1.00  0.00           H  
ATOM   4112  HA  TYR   259      79.119  26.813  11.984  1.00  0.00           H  
ATOM   4113 1HB  TYR   259      81.068  28.355  12.254  1.00  0.00           H  
ATOM   4114 2HB  TYR   259      82.168  27.002  12.171  1.00  0.00           H  
ATOM   4115  HD1 TYR   259      79.577  28.903  10.288  1.00  0.00           H  
ATOM   4116  HD2 TYR   259      82.727  25.960  10.067  1.00  0.00           H  
ATOM   4117  HE1 TYR   259      79.421  28.926   7.811  1.00  0.00           H  
ATOM   4118  HE2 TYR   259      82.603  26.019   7.639  1.00  0.00           H  
ATOM   4119  HH  TYR   259      81.617  27.015   5.763  1.00  0.00           H  
ATOM   4120  N   HIS   260      81.233  24.256  12.356  1.00  0.00           N  
ATOM   4121  CA  HIS   260      81.460  22.842  12.062  1.00  0.00           C  
ATOM   4122  C   HIS   260      80.275  21.975  12.493  1.00  0.00           C  
ATOM   4123  O   HIS   260      79.861  21.107  11.731  1.00  0.00           O  
ATOM   4124  CB  HIS   260      82.748  22.324  12.718  1.00  0.00           C  
ATOM   4125  CG  HIS   260      84.009  22.983  12.226  1.00  0.00           C  
ATOM   4126  ND1 HIS   260      84.610  22.664  11.024  1.00  0.00           N  
ATOM   4127  CD2 HIS   260      84.837  23.920  12.797  1.00  0.00           C  
ATOM   4128  CE1 HIS   260      85.715  23.411  10.925  1.00  0.00           C  
ATOM   4129  NE2 HIS   260      85.909  24.206  11.965  1.00  0.00           N  
ATOM   4130  H   HIS   260      81.822  24.680  13.059  1.00  0.00           H  
ATOM   4131  HA  HIS   260      81.563  22.743  10.980  1.00  0.00           H  
ATOM   4132 1HB  HIS   260      82.697  22.450  13.798  1.00  0.00           H  
ATOM   4133 2HB  HIS   260      82.853  21.251  12.550  1.00  0.00           H  
ATOM   4134  HD1 HIS   260      84.299  21.968  10.362  1.00  0.00           H  
ATOM   4135  HD2 HIS   260      84.800  24.394  13.749  1.00  0.00           H  
ATOM   4136  HE1 HIS   260      86.390  23.367  10.082  1.00  0.00           H  
ATOM   4137  N   GLN   261      79.715  22.233  13.689  1.00  0.00           N  
ATOM   4138  CA  GLN   261      78.507  21.589  14.205  1.00  0.00           C  
ATOM   4139  C   GLN   261      77.316  21.795  13.270  1.00  0.00           C  
ATOM   4140  O   GLN   261      76.588  20.851  12.980  1.00  0.00           O  
ATOM   4141  CB  GLN   261      78.180  22.102  15.616  1.00  0.00           C  
ATOM   4142  CG  GLN   261      77.032  21.362  16.328  1.00  0.00           C  
ATOM   4143  CD  GLN   261      75.643  21.860  15.922  1.00  0.00           C  
ATOM   4144  OE1 GLN   261      75.431  23.062  15.766  1.00  0.00           O  
ATOM   4145  NE2 GLN   261      74.710  20.936  15.696  1.00  0.00           N  
ATOM   4146  H   GLN   261      80.126  22.966  14.253  1.00  0.00           H  
ATOM   4147  HA  GLN   261      78.712  20.520  14.270  1.00  0.00           H  
ATOM   4148 1HB  GLN   261      79.066  22.009  16.215  1.00  0.00           H  
ATOM   4149 2HB  GLN   261      77.979  23.169  15.601  1.00  0.00           H  
ATOM   4150 1HG  GLN   261      77.122  20.282  16.196  1.00  0.00           H  
ATOM   4151 2HG  GLN   261      77.118  21.552  17.392  1.00  0.00           H  
ATOM   4152 1HE2 GLN   261      73.783  21.218  15.414  1.00  0.00           H  
ATOM   4153 2HE2 GLN   261      74.930  19.959  15.824  1.00  0.00           H  
ATOM   4154  N   ARG   262      77.115  23.043  12.831  1.00  0.00           N  
ATOM   4155  CA  ARG   262      76.090  23.465  11.895  1.00  0.00           C  
ATOM   4156  C   ARG   262      76.199  22.775  10.541  1.00  0.00           C  
ATOM   4157  O   ARG   262      75.182  22.529   9.908  1.00  0.00           O  
ATOM   4158  CB  ARG   262      76.139  24.980  11.683  1.00  0.00           C  
ATOM   4159  CG  ARG   262      75.255  25.763  12.657  1.00  0.00           C  
ATOM   4160  CD  ARG   262      74.978  27.171  12.139  1.00  0.00           C  
ATOM   4161  NE  ARG   262      74.337  27.115  10.820  1.00  0.00           N  
ATOM   4162  CZ  ARG   262      73.262  27.793  10.403  1.00  0.00           C  
ATOM   4163  NH1 ARG   262      72.620  28.662  11.196  1.00  0.00           N  
ATOM   4164  NH2 ARG   262      72.830  27.594   9.153  1.00  0.00           N  
ATOM   4165  H   ARG   262      77.732  23.766  13.180  1.00  0.00           H  
ATOM   4166  HA  ARG   262      75.124  23.182  12.315  1.00  0.00           H  
ATOM   4167 1HB  ARG   262      77.159  25.354  11.736  1.00  0.00           H  
ATOM   4168 2HB  ARG   262      75.834  25.191  10.659  1.00  0.00           H  
ATOM   4169 1HG  ARG   262      74.300  25.255  12.787  1.00  0.00           H  
ATOM   4170 2HG  ARG   262      75.710  25.801  13.646  1.00  0.00           H  
ATOM   4171 1HD  ARG   262      74.309  27.663  12.832  1.00  0.00           H  
ATOM   4172 2HD  ARG   262      75.898  27.754  12.076  1.00  0.00           H  
ATOM   4173  HE  ARG   262      74.799  26.515  10.152  1.00  0.00           H  
ATOM   4174 1HH1 ARG   262      71.854  29.217  10.841  1.00  0.00           H  
ATOM   4175 2HH1 ARG   262      72.941  28.813  12.141  1.00  0.00           H  
ATOM   4176 1HH2 ARG   262      72.028  28.099   8.801  1.00  0.00           H  
ATOM   4177 2HH2 ARG   262      73.325  26.967   8.535  1.00  0.00           H  
ATOM   4178  N   ARG   263      77.413  22.464  10.068  1.00  0.00           N  
ATOM   4179  CA  ARG   263      77.579  21.662   8.862  1.00  0.00           C  
ATOM   4180  C   ARG   263      76.975  20.269   9.012  1.00  0.00           C  
ATOM   4181  O   ARG   263      76.474  19.730   8.034  1.00  0.00           O  
ATOM   4182  CB  ARG   263      79.042  21.531   8.439  1.00  0.00           C  
ATOM   4183  CG  ARG   263      79.592  22.769   7.736  1.00  0.00           C  
ATOM   4184  CD  ARG   263      80.969  22.451   7.163  1.00  0.00           C  
ATOM   4185  NE  ARG   263      81.523  23.583   6.412  1.00  0.00           N  
ATOM   4186  CZ  ARG   263      82.796  24.008   6.488  1.00  0.00           C  
ATOM   4187  NH1 ARG   263      83.653  23.497   7.385  1.00  0.00           N  
ATOM   4188  NH2 ARG   263      83.228  24.943   5.630  1.00  0.00           N  
ATOM   4189  H   ARG   263      78.234  22.716  10.601  1.00  0.00           H  
ATOM   4190  HA  ARG   263      77.034  22.152   8.052  1.00  0.00           H  
ATOM   4191 1HB  ARG   263      79.673  21.269   9.284  1.00  0.00           H  
ATOM   4192 2HB  ARG   263      79.134  20.695   7.742  1.00  0.00           H  
ATOM   4193 1HG  ARG   263      78.922  23.074   6.932  1.00  0.00           H  
ATOM   4194 2HG  ARG   263      79.653  23.605   8.434  1.00  0.00           H  
ATOM   4195 1HD  ARG   263      81.626  22.155   7.980  1.00  0.00           H  
ATOM   4196 2HD  ARG   263      80.917  21.597   6.487  1.00  0.00           H  
ATOM   4197  HE  ARG   263      80.913  24.005   5.726  1.00  0.00           H  
ATOM   4198 1HH1 ARG   263      84.613  23.809   7.412  1.00  0.00           H  
ATOM   4199 2HH1 ARG   263      83.347  22.778   8.022  1.00  0.00           H  
ATOM   4200 1HH2 ARG   263      84.186  25.267   5.670  1.00  0.00           H  
ATOM   4201 2HH2 ARG   263      82.632  25.270   4.885  1.00  0.00           H  
ATOM   4202  N   GLN   264      77.014  19.695  10.226  1.00  0.00           N  
ATOM   4203  CA  GLN   264      76.516  18.354  10.496  1.00  0.00           C  
ATOM   4204  C   GLN   264      75.025  18.226  10.228  1.00  0.00           C  
ATOM   4205  O   GLN   264      74.614  17.227   9.639  1.00  0.00           O  
ATOM   4206  CB  GLN   264      76.843  17.861  11.911  1.00  0.00           C  
ATOM   4207  CG  GLN   264      78.308  17.975  12.345  1.00  0.00           C  
ATOM   4208  CD  GLN   264      78.561  17.313  13.689  1.00  0.00           C  
ATOM   4209  OE1 GLN   264      78.131  17.830  14.714  1.00  0.00           O  
ATOM   4210  NE2 GLN   264      79.263  16.178  13.699  1.00  0.00           N  
ATOM   4211  H   GLN   264      77.417  20.208  10.998  1.00  0.00           H  
ATOM   4212  HA  GLN   264      76.987  17.703   9.772  1.00  0.00           H  
ATOM   4213 1HB  GLN   264      76.204  18.359  12.638  1.00  0.00           H  
ATOM   4214 2HB  GLN   264      76.581  16.808  11.938  1.00  0.00           H  
ATOM   4215 1HG  GLN   264      78.971  17.536  11.628  1.00  0.00           H  
ATOM   4216 2HG  GLN   264      78.593  19.021  12.423  1.00  0.00           H  
ATOM   4217 1HE2 GLN   264      79.428  15.696  14.571  1.00  0.00           H  
ATOM   4218 2HE2 GLN   264      79.585  15.774  12.832  1.00  0.00           H  
ATOM   4219  N   LYS   265      74.238  19.247  10.620  1.00  0.00           N  
ATOM   4220  CA  LYS   265      72.808  19.302  10.334  1.00  0.00           C  
ATOM   4221  C   LYS   265      72.522  19.279   8.841  1.00  0.00           C  
ATOM   4222  O   LYS   265      71.684  18.480   8.441  1.00  0.00           O  
ATOM   4223  CB  LYS   265      72.050  20.458  11.017  1.00  0.00           C  
ATOM   4224  CG  LYS   265      72.392  21.876  10.533  1.00  0.00           C  
ATOM   4225  CD  LYS   265      71.348  22.941  10.824  1.00  0.00           C  
ATOM   4226  CE  LYS   265      71.446  23.383  12.282  1.00  0.00           C  
ATOM   4227  NZ  LYS   265      70.517  24.480  12.561  1.00  0.00           N  
ATOM   4228  H   LYS   265      74.661  20.035  11.090  1.00  0.00           H  
ATOM   4229  HA  LYS   265      72.391  18.381  10.751  1.00  0.00           H  
ATOM   4230 1HB  LYS   265      70.984  20.289  10.857  1.00  0.00           H  
ATOM   4231 2HB  LYS   265      72.190  20.396  12.097  1.00  0.00           H  
ATOM   4232 1HG  LYS   265      73.283  22.154  11.078  1.00  0.00           H  
ATOM   4233 2HG  LYS   265      72.601  21.949   9.473  1.00  0.00           H  
ATOM   4234 1HD  LYS   265      71.534  23.802  10.180  1.00  0.00           H  
ATOM   4235 2HD  LYS   265      70.347  22.582  10.580  1.00  0.00           H  
ATOM   4236 1HE  LYS   265      71.221  22.553  12.953  1.00  0.00           H  
ATOM   4237 2HE  LYS   265      72.454  23.725  12.518  1.00  0.00           H  
ATOM   4238 1HZ  LYS   265      70.614  24.757  13.529  1.00  0.00           H  
ATOM   4239 2HZ  LYS   265      70.730  25.266  11.965  1.00  0.00           H  
ATOM   4240 3HZ  LYS   265      69.572  24.166  12.398  1.00  0.00           H  
ATOM   4241  N   THR   266      73.227  20.116   8.050  1.00  0.00           N  
ATOM   4242  CA  THR   266      73.035  20.280   6.614  1.00  0.00           C  
ATOM   4243  C   THR   266      73.249  18.949   5.915  1.00  0.00           C  
ATOM   4244  O   THR   266      72.345  18.524   5.215  1.00  0.00           O  
ATOM   4245  CB  THR   266      73.865  21.418   5.994  1.00  0.00           C  
ATOM   4246  OG1 THR   266      75.236  21.120   5.955  1.00  0.00           O  
ATOM   4247  CG2 THR   266      73.663  22.778   6.663  1.00  0.00           C  
ATOM   4248  H   THR   266      73.934  20.695   8.481  1.00  0.00           H  
ATOM   4249  HA  THR   266      71.999  20.583   6.474  1.00  0.00           H  
ATOM   4250  HB  THR   266      73.552  21.518   4.953  1.00  0.00           H  
ATOM   4251  HG1 THR   266      75.665  21.772   5.426  1.00  0.00           H  
ATOM   4252 1HG2 THR   266      74.190  23.563   6.120  1.00  0.00           H  
ATOM   4253 2HG2 THR   266      72.607  23.049   6.689  1.00  0.00           H  
ATOM   4254 3HG2 THR   266      74.033  22.783   7.685  1.00  0.00           H  
ATOM   4255  N   THR   267      74.376  18.272   6.202  1.00  0.00           N  
ATOM   4256  CA  THR   267      74.748  16.943   5.722  1.00  0.00           C  
ATOM   4257  C   THR   267      73.649  15.924   5.989  1.00  0.00           C  
ATOM   4258  O   THR   267      73.268  15.197   5.077  1.00  0.00           O  
ATOM   4259  CB  THR   267      76.016  16.434   6.426  1.00  0.00           C  
ATOM   4260  OG1 THR   267      77.006  17.433   6.431  1.00  0.00           O  
ATOM   4261  CG2 THR   267      76.569  15.149   5.769  1.00  0.00           C  
ATOM   4262  H   THR   267      75.049  18.728   6.805  1.00  0.00           H  
ATOM   4263  HA  THR   267      74.920  17.012   4.650  1.00  0.00           H  
ATOM   4264  HB  THR   267      75.800  16.226   7.474  1.00  0.00           H  
ATOM   4265  HG1 THR   267      77.712  17.148   6.992  1.00  0.00           H  
ATOM   4266 1HG2 THR   267      77.512  14.852   6.228  1.00  0.00           H  
ATOM   4267 2HG2 THR   267      75.889  14.306   5.891  1.00  0.00           H  
ATOM   4268 3HG2 THR   267      76.744  15.269   4.701  1.00  0.00           H  
ATOM   4269  N   LYS   268      73.161  15.881   7.243  1.00  0.00           N  
ATOM   4270  CA  LYS   268      72.097  14.993   7.688  1.00  0.00           C  
ATOM   4271  C   LYS   268      70.831  15.189   6.842  1.00  0.00           C  
ATOM   4272  O   LYS   268      70.204  14.217   6.428  1.00  0.00           O  
ATOM   4273  CB  LYS   268      71.811  15.132   9.196  1.00  0.00           C  
ATOM   4274  CG  LYS   268      71.413  13.806   9.878  1.00  0.00           C  
ATOM   4275  CD  LYS   268      70.196  13.097   9.261  1.00  0.00           C  
ATOM   4276  CE  LYS   268      69.745  11.833   9.989  1.00  0.00           C  
ATOM   4277  NZ  LYS   268      69.254  12.134  11.340  1.00  0.00           N  
ATOM   4278  H   LYS   268      73.544  16.519   7.929  1.00  0.00           H  
ATOM   4279  HA  LYS   268      72.497  13.994   7.542  1.00  0.00           H  
ATOM   4280 1HB  LYS   268      72.702  15.497   9.706  1.00  0.00           H  
ATOM   4281 2HB  LYS   268      71.046  15.889   9.376  1.00  0.00           H  
ATOM   4282 1HG  LYS   268      72.266  13.125   9.865  1.00  0.00           H  
ATOM   4283 2HG  LYS   268      71.219  14.017  10.930  1.00  0.00           H  
ATOM   4284 1HD  LYS   268      69.376  13.801   9.176  1.00  0.00           H  
ATOM   4285 2HD  LYS   268      70.456  12.754   8.265  1.00  0.00           H  
ATOM   4286 1HE  LYS   268      68.946  11.346   9.429  1.00  0.00           H  
ATOM   4287 2HE  LYS   268      70.568  11.120  10.057  1.00  0.00           H  
ATOM   4288 1HZ  LYS   268      68.956  11.280  11.789  1.00  0.00           H  
ATOM   4289 2HZ  LYS   268      69.996  12.556  11.881  1.00  0.00           H  
ATOM   4290 3HZ  LYS   268      68.475  12.774  11.283  1.00  0.00           H  
ATOM   4291  N   MET   269      70.491  16.448   6.520  1.00  0.00           N  
ATOM   4292  CA  MET   269      69.415  16.769   5.589  1.00  0.00           C  
ATOM   4293  C   MET   269      69.648  16.131   4.240  1.00  0.00           C  
ATOM   4294  O   MET   269      68.784  15.406   3.772  1.00  0.00           O  
ATOM   4295  CB  MET   269      69.227  18.261   5.327  1.00  0.00           C  
ATOM   4296  CG  MET   269      69.346  19.127   6.563  1.00  0.00           C  
ATOM   4297  SD  MET   269      68.804  20.842   6.426  1.00  0.00           S  
ATOM   4298  CE  MET   269      67.373  20.663   5.343  1.00  0.00           C  
ATOM   4299  H   MET   269      71.048  17.209   6.886  1.00  0.00           H  
ATOM   4300  HA  MET   269      68.494  16.371   6.003  1.00  0.00           H  
ATOM   4301 1HB  MET   269      69.914  18.659   4.580  1.00  0.00           H  
ATOM   4302 2HB  MET   269      68.253  18.342   4.860  1.00  0.00           H  
ATOM   4303 1HG  MET   269      69.020  18.616   7.464  1.00  0.00           H  
ATOM   4304 2HG  MET   269      70.401  19.243   6.709  1.00  0.00           H  
ATOM   4305 1HE  MET   269      66.659  21.455   5.526  1.00  0.00           H  
ATOM   4306 2HE  MET   269      67.722  20.703   4.311  1.00  0.00           H  
ATOM   4307 3HE  MET   269      66.848  19.730   5.464  1.00  0.00           H  
ATOM   4308  N   LEU   270      70.825  16.392   3.652  1.00  0.00           N  
ATOM   4309  CA  LEU   270      71.219  15.931   2.332  1.00  0.00           C  
ATOM   4310  C   LEU   270      71.084  14.424   2.205  1.00  0.00           C  
ATOM   4311  O   LEU   270      70.460  13.986   1.248  1.00  0.00           O  
ATOM   4312  CB  LEU   270      72.644  16.346   1.965  1.00  0.00           C  
ATOM   4313  CG  LEU   270      72.952  17.833   2.149  1.00  0.00           C  
ATOM   4314  CD1 LEU   270      74.384  18.134   1.757  1.00  0.00           C  
ATOM   4315  CD2 LEU   270      71.888  18.836   1.653  1.00  0.00           C  
ATOM   4316  H   LEU   270      71.477  16.985   4.148  1.00  0.00           H  
ATOM   4317  HA  LEU   270      70.531  16.389   1.619  1.00  0.00           H  
ATOM   4318 1HB  LEU   270      73.365  15.773   2.549  1.00  0.00           H  
ATOM   4319 2HB  LEU   270      72.829  16.057   0.931  1.00  0.00           H  
ATOM   4320  HG  LEU   270      73.008  17.971   3.201  1.00  0.00           H  
ATOM   4321 1HD1 LEU   270      74.591  19.204   1.742  1.00  0.00           H  
ATOM   4322 2HD1 LEU   270      75.016  17.649   2.491  1.00  0.00           H  
ATOM   4323 3HD1 LEU   270      74.676  17.695   0.813  1.00  0.00           H  
ATOM   4324 1HD2 LEU   270      72.283  19.851   1.616  1.00  0.00           H  
ATOM   4325 2HD2 LEU   270      71.467  18.604   0.681  1.00  0.00           H  
ATOM   4326 3HD2 LEU   270      71.043  18.859   2.341  1.00  0.00           H  
ATOM   4327  N   VAL   271      71.591  13.652   3.188  1.00  0.00           N  
ATOM   4328  CA  VAL   271      71.444  12.197   3.223  1.00  0.00           C  
ATOM   4329  C   VAL   271      69.977  11.772   3.276  1.00  0.00           C  
ATOM   4330  O   VAL   271      69.589  10.891   2.519  1.00  0.00           O  
ATOM   4331  CB  VAL   271      72.291  11.489   4.309  1.00  0.00           C  
ATOM   4332  CG1 VAL   271      73.780  11.850   4.203  1.00  0.00           C  
ATOM   4333  CG2 VAL   271      71.803  11.649   5.753  1.00  0.00           C  
ATOM   4334  H   VAL   271      72.081  14.098   3.953  1.00  0.00           H  
ATOM   4335  HA  VAL   271      71.827  11.843   2.263  1.00  0.00           H  
ATOM   4336  HB  VAL   271      72.224  10.421   4.095  1.00  0.00           H  
ATOM   4337 1HG1 VAL   271      74.374  11.273   4.911  1.00  0.00           H  
ATOM   4338 2HG1 VAL   271      74.163  11.637   3.205  1.00  0.00           H  
ATOM   4339 3HG1 VAL   271      73.968  12.901   4.408  1.00  0.00           H  
ATOM   4340 1HG2 VAL   271      72.387  11.023   6.428  1.00  0.00           H  
ATOM   4341 2HG2 VAL   271      71.972  12.668   6.053  1.00  0.00           H  
ATOM   4342 3HG2 VAL   271      70.758  11.386   5.908  1.00  0.00           H  
ATOM   4343  N   CYS   272      69.160  12.422   4.122  1.00  0.00           N  
ATOM   4344  CA  CYS   272      67.725  12.183   4.220  1.00  0.00           C  
ATOM   4345  C   CYS   272      67.012  12.465   2.892  1.00  0.00           C  
ATOM   4346  O   CYS   272      66.152  11.679   2.504  1.00  0.00           O  
ATOM   4347  CB  CYS   272      67.126  12.949   5.410  1.00  0.00           C  
ATOM   4348  SG  CYS   272      65.376  12.529   5.675  1.00  0.00           S  
ATOM   4349  H   CYS   272      69.552  13.151   4.703  1.00  0.00           H  
ATOM   4350  HA  CYS   272      67.603  11.117   4.429  1.00  0.00           H  
ATOM   4351 1HB  CYS   272      67.669  12.675   6.315  1.00  0.00           H  
ATOM   4352 2HB  CYS   272      67.235  14.025   5.293  1.00  0.00           H  
ATOM   4353  HG  CYS   272      65.209  13.273   6.771  1.00  0.00           H  
ATOM   4354  N   VAL   273      67.400  13.540   2.176  1.00  0.00           N  
ATOM   4355  CA  VAL   273      66.876  13.898   0.858  1.00  0.00           C  
ATOM   4356  C   VAL   273      67.143  12.774  -0.154  1.00  0.00           C  
ATOM   4357  O   VAL   273      66.273  12.465  -0.965  1.00  0.00           O  
ATOM   4358  CB  VAL   273      67.379  15.258   0.316  1.00  0.00           C  
ATOM   4359  CG1 VAL   273      66.685  15.599  -1.021  1.00  0.00           C  
ATOM   4360  CG2 VAL   273      67.125  16.444   1.263  1.00  0.00           C  
ATOM   4361  H   VAL   273      68.113  14.142   2.571  1.00  0.00           H  
ATOM   4362  HA  VAL   273      65.805  14.015   0.982  1.00  0.00           H  
ATOM   4363  HB  VAL   273      68.453  15.188   0.145  1.00  0.00           H  
ATOM   4364 1HG1 VAL   273      67.022  16.563  -1.403  1.00  0.00           H  
ATOM   4365 2HG1 VAL   273      66.832  14.876  -1.815  1.00  0.00           H  
ATOM   4366 3HG1 VAL   273      65.607  15.647  -0.877  1.00  0.00           H  
ATOM   4367 1HG2 VAL   273      67.872  17.224   1.117  1.00  0.00           H  
ATOM   4368 2HG2 VAL   273      66.147  16.894   1.095  1.00  0.00           H  
ATOM   4369 3HG2 VAL   273      67.140  16.166   2.305  1.00  0.00           H  
ATOM   4370  N   VAL   274      68.334  12.153  -0.097  1.00  0.00           N  
ATOM   4371  CA  VAL   274      68.681  10.999  -0.924  1.00  0.00           C  
ATOM   4372  C   VAL   274      67.770   9.804  -0.634  1.00  0.00           C  
ATOM   4373  O   VAL   274      67.321   9.151  -1.572  1.00  0.00           O  
ATOM   4374  CB  VAL   274      70.164  10.588  -0.792  1.00  0.00           C  
ATOM   4375  CG1 VAL   274      70.512   9.406  -1.718  1.00  0.00           C  
ATOM   4376  CG2 VAL   274      71.102  11.750  -1.104  1.00  0.00           C  
ATOM   4377  H   VAL   274      69.014  12.467   0.582  1.00  0.00           H  
ATOM   4378  HA  VAL   274      68.509  11.290  -1.962  1.00  0.00           H  
ATOM   4379  HB  VAL   274      70.371  10.262   0.226  1.00  0.00           H  
ATOM   4380 1HG1 VAL   274      71.580   9.183  -1.690  1.00  0.00           H  
ATOM   4381 2HG1 VAL   274      70.004   8.485  -1.432  1.00  0.00           H  
ATOM   4382 3HG1 VAL   274      70.253   9.625  -2.755  1.00  0.00           H  
ATOM   4383 1HG2 VAL   274      72.120  11.399  -1.262  1.00  0.00           H  
ATOM   4384 2HG2 VAL   274      70.766  12.290  -1.986  1.00  0.00           H  
ATOM   4385 3HG2 VAL   274      71.167  12.445  -0.286  1.00  0.00           H  
ATOM   4386  N   VAL   275      67.512   9.509   0.650  1.00  0.00           N  
ATOM   4387  CA  VAL   275      66.667   8.393   1.070  1.00  0.00           C  
ATOM   4388  C   VAL   275      65.235   8.550   0.550  1.00  0.00           C  
ATOM   4389  O   VAL   275      64.704   7.602  -0.027  1.00  0.00           O  
ATOM   4390  CB  VAL   275      66.692   8.190   2.602  1.00  0.00           C  
ATOM   4391  CG1 VAL   275      65.753   7.046   3.042  1.00  0.00           C  
ATOM   4392  CG2 VAL   275      68.107   7.889   3.117  1.00  0.00           C  
ATOM   4393  H   VAL   275      67.926  10.084   1.371  1.00  0.00           H  
ATOM   4394  HA  VAL   275      67.079   7.491   0.611  1.00  0.00           H  
ATOM   4395  HB  VAL   275      66.353   9.107   3.085  1.00  0.00           H  
ATOM   4396 1HG1 VAL   275      65.866   6.838   4.106  1.00  0.00           H  
ATOM   4397 2HG1 VAL   275      64.701   7.288   2.887  1.00  0.00           H  
ATOM   4398 3HG1 VAL   275      65.969   6.123   2.503  1.00  0.00           H  
ATOM   4399 1HG2 VAL   275      68.132   7.872   4.207  1.00  0.00           H  
ATOM   4400 2HG2 VAL   275      68.452   6.916   2.764  1.00  0.00           H  
ATOM   4401 3HG2 VAL   275      68.839   8.617   2.789  1.00  0.00           H  
ATOM   4402  N   VAL   276      64.622   9.734   0.741  1.00  0.00           N  
ATOM   4403  CA  VAL   276      63.264  10.032   0.274  1.00  0.00           C  
ATOM   4404  C   VAL   276      63.139   9.946  -1.252  1.00  0.00           C  
ATOM   4405  O   VAL   276      62.102   9.535  -1.769  1.00  0.00           O  
ATOM   4406  CB  VAL   276      62.701  11.368   0.798  1.00  0.00           C  
ATOM   4407  CG1 VAL   276      62.679  11.420   2.332  1.00  0.00           C  
ATOM   4408  CG2 VAL   276      63.388  12.604   0.218  1.00  0.00           C  
ATOM   4409  H   VAL   276      65.121  10.465   1.233  1.00  0.00           H  
ATOM   4410  HA  VAL   276      62.634   9.263   0.715  1.00  0.00           H  
ATOM   4411  HB  VAL   276      61.658  11.421   0.478  1.00  0.00           H  
ATOM   4412 1HG1 VAL   276      62.205  12.337   2.686  1.00  0.00           H  
ATOM   4413 2HG1 VAL   276      62.113  10.584   2.744  1.00  0.00           H  
ATOM   4414 3HG1 VAL   276      63.676  11.383   2.764  1.00  0.00           H  
ATOM   4415 1HG2 VAL   276      62.934  13.521   0.595  1.00  0.00           H  
ATOM   4416 2HG2 VAL   276      64.409  12.584   0.558  1.00  0.00           H  
ATOM   4417 3HG2 VAL   276      63.366  12.657  -0.869  1.00  0.00           H  
ATOM   4418  N   PHE   277      64.207  10.330  -1.967  1.00  0.00           N  
ATOM   4419  CA  PHE   277      64.330  10.187  -3.407  1.00  0.00           C  
ATOM   4420  C   PHE   277      64.242   8.709  -3.792  1.00  0.00           C  
ATOM   4421  O   PHE   277      63.364   8.334  -4.563  1.00  0.00           O  
ATOM   4422  CB  PHE   277      65.630  10.855  -3.886  1.00  0.00           C  
ATOM   4423  CG  PHE   277      65.860  10.760  -5.375  1.00  0.00           C  
ATOM   4424  CD1 PHE   277      65.390  11.789  -6.212  1.00  0.00           C  
ATOM   4425  CD2 PHE   277      66.456   9.608  -5.935  1.00  0.00           C  
ATOM   4426  CE1 PHE   277      65.463  11.639  -7.607  1.00  0.00           C  
ATOM   4427  CE2 PHE   277      66.513   9.453  -7.331  1.00  0.00           C  
ATOM   4428  CZ  PHE   277      65.994  10.459  -8.164  1.00  0.00           C  
ATOM   4429  H   PHE   277      65.011  10.686  -1.468  1.00  0.00           H  
ATOM   4430  HA  PHE   277      63.490  10.708  -3.870  1.00  0.00           H  
ATOM   4431 1HB  PHE   277      65.585  11.907  -3.607  1.00  0.00           H  
ATOM   4432 2HB  PHE   277      66.507  10.454  -3.393  1.00  0.00           H  
ATOM   4433  HD1 PHE   277      64.935  12.673  -5.790  1.00  0.00           H  
ATOM   4434  HD2 PHE   277      66.826   8.818  -5.297  1.00  0.00           H  
ATOM   4435  HE1 PHE   277      65.067  12.408  -8.248  1.00  0.00           H  
ATOM   4436  HE2 PHE   277      66.931   8.555  -7.761  1.00  0.00           H  
ATOM   4437  HZ  PHE   277      65.996  10.312  -9.233  1.00  0.00           H  
ATOM   4438  N   ALA   278      65.121   7.876  -3.218  1.00  0.00           N  
ATOM   4439  CA  ALA   278      65.175   6.439  -3.438  1.00  0.00           C  
ATOM   4440  C   ALA   278      63.825   5.749  -3.206  1.00  0.00           C  
ATOM   4441  O   ALA   278      63.340   5.069  -4.100  1.00  0.00           O  
ATOM   4442  CB  ALA   278      66.290   5.818  -2.593  1.00  0.00           C  
ATOM   4443  H   ALA   278      65.798   8.268  -2.575  1.00  0.00           H  
ATOM   4444  HA  ALA   278      65.439   6.300  -4.488  1.00  0.00           H  
ATOM   4445 1HB  ALA   278      66.337   4.740  -2.716  1.00  0.00           H  
ATOM   4446 2HB  ALA   278      67.263   6.222  -2.874  1.00  0.00           H  
ATOM   4447 3HB  ALA   278      66.150   6.016  -1.531  1.00  0.00           H  
ATOM   4448  N   VAL   279      63.161   5.973  -2.061  1.00  0.00           N  
ATOM   4449  CA  VAL   279      61.846   5.380  -1.795  1.00  0.00           C  
ATOM   4450  C   VAL   279      60.778   5.749  -2.834  1.00  0.00           C  
ATOM   4451  O   VAL   279      59.966   4.899  -3.177  1.00  0.00           O  
ATOM   4452  CB  VAL   279      61.354   5.629  -0.356  1.00  0.00           C  
ATOM   4453  CG1 VAL   279      60.920   7.074  -0.107  1.00  0.00           C  
ATOM   4454  CG2 VAL   279      60.218   4.668   0.029  1.00  0.00           C  
ATOM   4455  H   VAL   279      63.577   6.565  -1.354  1.00  0.00           H  
ATOM   4456  HA  VAL   279      62.000   4.303  -1.888  1.00  0.00           H  
ATOM   4457  HB  VAL   279      62.189   5.415   0.314  1.00  0.00           H  
ATOM   4458 1HG1 VAL   279      60.668   7.235   0.942  1.00  0.00           H  
ATOM   4459 2HG1 VAL   279      61.763   7.700  -0.335  1.00  0.00           H  
ATOM   4460 3HG1 VAL   279      60.064   7.388  -0.704  1.00  0.00           H  
ATOM   4461 1HG2 VAL   279      59.976   4.762   1.088  1.00  0.00           H  
ATOM   4462 2HG2 VAL   279      59.304   4.867  -0.530  1.00  0.00           H  
ATOM   4463 3HG2 VAL   279      60.499   3.630  -0.147  1.00  0.00           H  
ATOM   4464  N   SER   280      60.785   6.994  -3.333  1.00  0.00           N  
ATOM   4465  CA  SER   280      59.877   7.454  -4.375  1.00  0.00           C  
ATOM   4466  C   SER   280      60.162   6.760  -5.716  1.00  0.00           C  
ATOM   4467  O   SER   280      59.243   6.252  -6.358  1.00  0.00           O  
ATOM   4468  CB  SER   280      59.940   8.990  -4.480  1.00  0.00           C  
ATOM   4469  OG  SER   280      59.076   9.470  -5.484  1.00  0.00           O  
ATOM   4470  H   SER   280      61.483   7.646  -2.999  1.00  0.00           H  
ATOM   4471  HA  SER   280      58.861   7.188  -4.077  1.00  0.00           H  
ATOM   4472 1HB  SER   280      59.656   9.447  -3.531  1.00  0.00           H  
ATOM   4473 2HB  SER   280      60.951   9.330  -4.707  1.00  0.00           H  
ATOM   4474  HG  SER   280      59.145  10.412  -5.521  1.00  0.00           H  
ATOM   4475  N   TRP   281      61.442   6.749  -6.118  1.00  0.00           N  
ATOM   4476  CA  TRP   281      61.894   6.414  -7.463  1.00  0.00           C  
ATOM   4477  C   TRP   281      62.252   4.969  -7.699  1.00  0.00           C  
ATOM   4478  O   TRP   281      61.959   4.478  -8.781  1.00  0.00           O  
ATOM   4479  CB  TRP   281      63.043   7.336  -7.882  1.00  0.00           C  
ATOM   4480  CG  TRP   281      62.567   8.741  -7.882  1.00  0.00           C  
ATOM   4481  CD1 TRP   281      63.030   9.746  -7.122  1.00  0.00           C  
ATOM   4482  CD2 TRP   281      61.377   9.249  -8.519  1.00  0.00           C  
ATOM   4483  NE1 TRP   281      62.230  10.856  -7.253  1.00  0.00           N  
ATOM   4484  CE2 TRP   281      61.163  10.583  -8.075  1.00  0.00           C  
ATOM   4485  CE3 TRP   281      60.454   8.707  -9.436  1.00  0.00           C  
ATOM   4486  CZ2 TRP   281      60.077  11.338  -8.523  1.00  0.00           C  
ATOM   4487  CZ3 TRP   281      59.340   9.447  -9.847  1.00  0.00           C  
ATOM   4488  CH2 TRP   281      59.122  10.743  -9.355  1.00  0.00           C  
ATOM   4489  H   TRP   281      62.128   7.165  -5.501  1.00  0.00           H  
ATOM   4490  HA  TRP   281      61.051   6.571  -8.128  1.00  0.00           H  
ATOM   4491 1HB  TRP   281      63.893   7.233  -7.204  1.00  0.00           H  
ATOM   4492 2HB  TRP   281      63.399   7.093  -8.884  1.00  0.00           H  
ATOM   4493  HD1 TRP   281      63.875   9.649  -6.477  1.00  0.00           H  
ATOM   4494  HE1 TRP   281      62.399  11.724  -6.765  1.00  0.00           H  
ATOM   4495  HE3 TRP   281      60.606   7.723  -9.849  1.00  0.00           H  
ATOM   4496  HZ2 TRP   281      59.996  12.379  -8.287  1.00  0.00           H  
ATOM   4497  HZ3 TRP   281      58.663   9.033 -10.576  1.00  0.00           H  
ATOM   4498  HH2 TRP   281      58.275  11.316  -9.702  1.00  0.00           H  
ATOM   4499  N   LEU   282      62.884   4.293  -6.733  1.00  0.00           N  
ATOM   4500  CA  LEU   282      63.242   2.879  -6.811  1.00  0.00           C  
ATOM   4501  C   LEU   282      62.072   1.965  -7.185  1.00  0.00           C  
ATOM   4502  O   LEU   282      62.234   1.202  -8.132  1.00  0.00           O  
ATOM   4503  CB  LEU   282      63.950   2.372  -5.545  1.00  0.00           C  
ATOM   4504  CG  LEU   282      65.302   3.026  -5.233  1.00  0.00           C  
ATOM   4505  CD1 LEU   282      65.905   2.381  -3.982  1.00  0.00           C  
ATOM   4506  CD2 LEU   282      66.265   2.991  -6.403  1.00  0.00           C  
ATOM   4507  H   LEU   282      63.079   4.767  -5.859  1.00  0.00           H  
ATOM   4508  HA  LEU   282      63.939   2.793  -7.643  1.00  0.00           H  
ATOM   4509 1HB  LEU   282      63.323   2.497  -4.668  1.00  0.00           H  
ATOM   4510 2HB  LEU   282      64.106   1.296  -5.640  1.00  0.00           H  
ATOM   4511  HG  LEU   282      65.196   4.081  -5.040  1.00  0.00           H  
ATOM   4512 1HD1 LEU   282      66.888   2.794  -3.754  1.00  0.00           H  
ATOM   4513 2HD1 LEU   282      65.267   2.537  -3.111  1.00  0.00           H  
ATOM   4514 3HD1 LEU   282      66.031   1.306  -4.113  1.00  0.00           H  
ATOM   4515 1HD2 LEU   282      67.252   3.345  -6.104  1.00  0.00           H  
ATOM   4516 2HD2 LEU   282      66.372   1.975  -6.783  1.00  0.00           H  
ATOM   4517 3HD2 LEU   282      65.932   3.637  -7.215  1.00  0.00           H  
ATOM   4518  N   PRO   283      60.899   2.050  -6.520  1.00  0.00           N  
ATOM   4519  CA  PRO   283      59.700   1.350  -6.961  1.00  0.00           C  
ATOM   4520  C   PRO   283      59.295   1.646  -8.412  1.00  0.00           C  
ATOM   4521  O   PRO   283      59.027   0.709  -9.146  1.00  0.00           O  
ATOM   4522  CB  PRO   283      58.598   1.735  -5.988  1.00  0.00           C  
ATOM   4523  CG  PRO   283      59.193   2.606  -4.917  1.00  0.00           C  
ATOM   4524  CD  PRO   283      60.653   2.791  -5.283  1.00  0.00           C  
ATOM   4525  HA  PRO   283      59.892   0.279  -6.867  1.00  0.00           H  
ATOM   4526 1HB  PRO   283      57.857   2.356  -6.490  1.00  0.00           H  
ATOM   4527 2HB  PRO   283      58.126   0.855  -5.553  1.00  0.00           H  
ATOM   4528 1HG  PRO   283      59.091   2.146  -3.933  1.00  0.00           H  
ATOM   4529 2HG  PRO   283      58.670   3.563  -4.885  1.00  0.00           H  
ATOM   4530 1HD  PRO   283      61.255   2.403  -4.464  1.00  0.00           H  
ATOM   4531 2HD  PRO   283      60.854   3.853  -5.388  1.00  0.00           H  
ATOM   4532  N   LEU   284      59.265   2.915  -8.856  1.00  0.00           N  
ATOM   4533  CA  LEU   284      58.949   3.252 -10.248  1.00  0.00           C  
ATOM   4534  C   LEU   284      59.989   2.688 -11.217  1.00  0.00           C  
ATOM   4535  O   LEU   284      59.618   2.010 -12.170  1.00  0.00           O  
ATOM   4536  CB  LEU   284      58.778   4.768 -10.454  1.00  0.00           C  
ATOM   4537  CG  LEU   284      58.391   5.155 -11.906  1.00  0.00           C  
ATOM   4538  CD1 LEU   284      57.051   4.531 -12.326  1.00  0.00           C  
ATOM   4539  CD2 LEU   284      58.385   6.673 -12.094  1.00  0.00           C  
ATOM   4540  H   LEU   284      59.495   3.668  -8.222  1.00  0.00           H  
ATOM   4541  HA  LEU   284      58.002   2.771 -10.489  1.00  0.00           H  
ATOM   4542 1HB  LEU   284      58.016   5.140  -9.767  1.00  0.00           H  
ATOM   4543 2HB  LEU   284      59.699   5.280 -10.175  1.00  0.00           H  
ATOM   4544  HG  LEU   284      59.151   4.795 -12.601  1.00  0.00           H  
ATOM   4545 1HD1 LEU   284      56.622   5.035 -13.192  1.00  0.00           H  
ATOM   4546 2HD1 LEU   284      57.171   3.480 -12.592  1.00  0.00           H  
ATOM   4547 3HD1 LEU   284      56.328   4.574 -11.519  1.00  0.00           H  
ATOM   4548 1HD2 LEU   284      58.160   6.941 -13.126  1.00  0.00           H  
ATOM   4549 2HD2 LEU   284      57.634   7.142 -11.458  1.00  0.00           H  
ATOM   4550 3HD2 LEU   284      59.357   7.102 -11.852  1.00  0.00           H  
ATOM   4551  N   HIS   285      61.271   2.973 -10.951  1.00  0.00           N  
ATOM   4552  CA  HIS   285      62.440   2.525 -11.693  1.00  0.00           C  
ATOM   4553  C   HIS   285      62.468   1.007 -11.870  1.00  0.00           C  
ATOM   4554  O   HIS   285      62.751   0.534 -12.965  1.00  0.00           O  
ATOM   4555  CB  HIS   285      63.741   3.007 -11.027  1.00  0.00           C  
ATOM   4556  CG  HIS   285      64.976   2.539 -11.757  1.00  0.00           C  
ATOM   4557  ND1 HIS   285      65.549   1.293 -11.546  1.00  0.00           N  
ATOM   4558  CD2 HIS   285      65.693   3.106 -12.783  1.00  0.00           C  
ATOM   4559  CE1 HIS   285      66.536   1.156 -12.432  1.00  0.00           C  
ATOM   4560  NE2 HIS   285      66.695   2.228 -13.195  1.00  0.00           N  
ATOM   4561  H   HIS   285      61.457   3.545 -10.134  1.00  0.00           H  
ATOM   4562  HA  HIS   285      62.390   2.985 -12.680  1.00  0.00           H  
ATOM   4563 1HB  HIS   285      63.755   4.097 -11.001  1.00  0.00           H  
ATOM   4564 2HB  HIS   285      63.800   2.673  -9.992  1.00  0.00           H  
ATOM   4565  HD1 HIS   285      65.247   0.599 -10.877  1.00  0.00           H  
ATOM   4566  HD2 HIS   285      65.554   4.061 -13.269  1.00  0.00           H  
ATOM   4567  HE1 HIS   285      67.154   0.274 -12.508  1.00  0.00           H  
ATOM   4568  N   ALA   286      62.216   0.255 -10.788  1.00  0.00           N  
ATOM   4569  CA  ALA   286      62.190  -1.201 -10.777  1.00  0.00           C  
ATOM   4570  C   ALA   286      61.160  -1.750 -11.762  1.00  0.00           C  
ATOM   4571  O   ALA   286      61.493  -2.603 -12.578  1.00  0.00           O  
ATOM   4572  CB  ALA   286      61.933  -1.727  -9.360  1.00  0.00           C  
ATOM   4573  H   ALA   286      62.024   0.723  -9.911  1.00  0.00           H  
ATOM   4574  HA  ALA   286      63.174  -1.552 -11.095  1.00  0.00           H  
ATOM   4575 1HB  ALA   286      61.872  -2.816  -9.345  1.00  0.00           H  
ATOM   4576 2HB  ALA   286      62.741  -1.440  -8.687  1.00  0.00           H  
ATOM   4577 3HB  ALA   286      61.004  -1.335  -8.945  1.00  0.00           H  
ATOM   4578  N   PHE   287      59.933  -1.214 -11.714  1.00  0.00           N  
ATOM   4579  CA  PHE   287      58.827  -1.593 -12.586  1.00  0.00           C  
ATOM   4580  C   PHE   287      59.051  -1.161 -14.028  1.00  0.00           C  
ATOM   4581  O   PHE   287      58.792  -1.946 -14.935  1.00  0.00           O  
ATOM   4582  CB  PHE   287      57.494  -1.095 -12.017  1.00  0.00           C  
ATOM   4583  CG  PHE   287      57.051  -1.996 -10.887  1.00  0.00           C  
ATOM   4584  CD1 PHE   287      57.761  -2.011  -9.671  1.00  0.00           C  
ATOM   4585  CD2 PHE   287      56.027  -2.937 -11.094  1.00  0.00           C  
ATOM   4586  CE1 PHE   287      57.429  -2.900  -8.643  1.00  0.00           C  
ATOM   4587  CE2 PHE   287      55.715  -3.864 -10.081  1.00  0.00           C  
ATOM   4588  CZ  PHE   287      56.408  -3.840  -8.855  1.00  0.00           C  
ATOM   4589  H   PHE   287      59.753  -0.494 -11.027  1.00  0.00           H  
ATOM   4590  HA  PHE   287      58.787  -2.684 -12.608  1.00  0.00           H  
ATOM   4591 1HB  PHE   287      57.575  -0.067 -11.659  1.00  0.00           H  
ATOM   4592 2HB  PHE   287      56.720  -1.093 -12.787  1.00  0.00           H  
ATOM   4593  HD1 PHE   287      58.636  -1.424  -9.529  1.00  0.00           H  
ATOM   4594  HD2 PHE   287      55.493  -2.969 -12.031  1.00  0.00           H  
ATOM   4595  HE1 PHE   287      57.987  -2.897  -7.719  1.00  0.00           H  
ATOM   4596  HE2 PHE   287      54.934  -4.591 -10.244  1.00  0.00           H  
ATOM   4597  HZ  PHE   287      56.158  -4.549  -8.080  1.00  0.00           H  
ATOM   4598  N   GLN   288      59.586   0.053 -14.222  1.00  0.00           N  
ATOM   4599  CA  GLN   288      60.087   0.595 -15.481  1.00  0.00           C  
ATOM   4600  C   GLN   288      61.093  -0.334 -16.161  1.00  0.00           C  
ATOM   4601  O   GLN   288      60.951  -0.630 -17.345  1.00  0.00           O  
ATOM   4602  CB  GLN   288      60.715   1.976 -15.233  1.00  0.00           C  
ATOM   4603  CG  GLN   288      61.713   2.446 -16.316  1.00  0.00           C  
ATOM   4604  CD  GLN   288      62.138   3.897 -16.152  1.00  0.00           C  
ATOM   4605  OE1 GLN   288      61.870   4.521 -15.128  1.00  0.00           O  
ATOM   4606  NE2 GLN   288      62.819   4.435 -17.165  1.00  0.00           N  
ATOM   4607  H   GLN   288      59.732   0.630 -13.403  1.00  0.00           H  
ATOM   4608  HA  GLN   288      59.240   0.718 -16.152  1.00  0.00           H  
ATOM   4609 1HB  GLN   288      59.917   2.699 -15.087  1.00  0.00           H  
ATOM   4610 2HB  GLN   288      61.244   1.969 -14.289  1.00  0.00           H  
ATOM   4611 1HG  GLN   288      62.635   1.868 -16.248  1.00  0.00           H  
ATOM   4612 2HG  GLN   288      61.327   2.268 -17.314  1.00  0.00           H  
ATOM   4613 1HE2 GLN   288      63.135   5.391 -17.101  1.00  0.00           H  
ATOM   4614 2HE2 GLN   288      63.028   3.880 -17.984  1.00  0.00           H  
ATOM   4615  N   LEU   289      62.138  -0.738 -15.424  1.00  0.00           N  
ATOM   4616  CA  LEU   289      63.187  -1.601 -15.939  1.00  0.00           C  
ATOM   4617  C   LEU   289      62.630  -2.978 -16.265  1.00  0.00           C  
ATOM   4618  O   LEU   289      62.910  -3.487 -17.348  1.00  0.00           O  
ATOM   4619  CB  LEU   289      64.377  -1.721 -14.971  1.00  0.00           C  
ATOM   4620  CG  LEU   289      65.515  -2.623 -15.517  1.00  0.00           C  
ATOM   4621  CD1 LEU   289      66.134  -2.038 -16.791  1.00  0.00           C  
ATOM   4622  CD2 LEU   289      66.588  -2.865 -14.454  1.00  0.00           C  
ATOM   4623  H   LEU   289      62.217  -0.416 -14.467  1.00  0.00           H  
ATOM   4624  HA  LEU   289      63.535  -1.144 -16.866  1.00  0.00           H  
ATOM   4625 1HB  LEU   289      64.772  -0.726 -14.758  1.00  0.00           H  
ATOM   4626 2HB  LEU   289      64.028  -2.112 -14.014  1.00  0.00           H  
ATOM   4627  HG  LEU   289      65.132  -3.614 -15.759  1.00  0.00           H  
ATOM   4628 1HD1 LEU   289      67.009  -2.606 -17.108  1.00  0.00           H  
ATOM   4629 2HD1 LEU   289      65.438  -2.026 -17.629  1.00  0.00           H  
ATOM   4630 3HD1 LEU   289      66.446  -1.019 -16.586  1.00  0.00           H  
ATOM   4631 1HD2 LEU   289      67.366  -3.534 -14.823  1.00  0.00           H  
ATOM   4632 2HD2 LEU   289      67.065  -1.931 -14.154  1.00  0.00           H  
ATOM   4633 3HD2 LEU   289      66.160  -3.322 -13.561  1.00  0.00           H  
ATOM   4634  N   ALA   290      61.853  -3.555 -15.328  1.00  0.00           N  
ATOM   4635  CA  ALA   290      61.179  -4.837 -15.464  1.00  0.00           C  
ATOM   4636  C   ALA   290      60.379  -4.898 -16.758  1.00  0.00           C  
ATOM   4637  O   ALA   290      60.629  -5.784 -17.557  1.00  0.00           O  
ATOM   4638  CB  ALA   290      60.303  -5.158 -14.251  1.00  0.00           C  
ATOM   4639  H   ALA   290      61.699  -3.051 -14.464  1.00  0.00           H  
ATOM   4640  HA  ALA   290      61.953  -5.603 -15.497  1.00  0.00           H  
ATOM   4641 1HB  ALA   290      59.823  -6.131 -14.361  1.00  0.00           H  
ATOM   4642 2HB  ALA   290      60.896  -5.188 -13.337  1.00  0.00           H  
ATOM   4643 3HB  ALA   290      59.516  -4.418 -14.113  1.00  0.00           H  
ATOM   4644  N   VAL   291      59.512  -3.912 -17.030  1.00  0.00           N  
ATOM   4645  CA  VAL   291      58.760  -3.861 -18.278  1.00  0.00           C  
ATOM   4646  C   VAL   291      59.621  -3.753 -19.533  1.00  0.00           C  
ATOM   4647  O   VAL   291      59.256  -4.346 -20.539  1.00  0.00           O  
ATOM   4648  CB  VAL   291      57.663  -2.810 -18.272  1.00  0.00           C  
ATOM   4649  CG1 VAL   291      58.171  -1.381 -18.281  1.00  0.00           C  
ATOM   4650  CG2 VAL   291      56.674  -3.014 -19.444  1.00  0.00           C  
ATOM   4651  H   VAL   291      59.356  -3.182 -16.346  1.00  0.00           H  
ATOM   4652  HA  VAL   291      58.222  -4.804 -18.317  1.00  0.00           H  
ATOM   4653  HB  VAL   291      57.155  -2.972 -17.328  1.00  0.00           H  
ATOM   4654 1HG1 VAL   291      57.347  -0.736 -18.560  1.00  0.00           H  
ATOM   4655 2HG1 VAL   291      58.513  -1.079 -17.300  1.00  0.00           H  
ATOM   4656 3HG1 VAL   291      58.967  -1.227 -18.991  1.00  0.00           H  
ATOM   4657 1HG2 VAL   291      55.834  -2.323 -19.401  1.00  0.00           H  
ATOM   4658 2HG2 VAL   291      57.140  -2.850 -20.415  1.00  0.00           H  
ATOM   4659 3HG2 VAL   291      56.269  -4.025 -19.438  1.00  0.00           H  
ATOM   4660  N   ASP   292      60.728  -2.991 -19.499  1.00  0.00           N  
ATOM   4661  CA  ASP   292      61.605  -2.835 -20.653  1.00  0.00           C  
ATOM   4662  C   ASP   292      62.218  -4.183 -21.039  1.00  0.00           C  
ATOM   4663  O   ASP   292      62.123  -4.579 -22.199  1.00  0.00           O  
ATOM   4664  CB  ASP   292      62.685  -1.763 -20.426  1.00  0.00           C  
ATOM   4665  CG  ASP   292      63.347  -1.342 -21.745  1.00  0.00           C  
ATOM   4666  OD1 ASP   292      63.851  -2.218 -22.480  1.00  0.00           O  
ATOM   4667  OD2 ASP   292      63.329  -0.126 -22.011  1.00  0.00           O  
ATOM   4668  H   ASP   292      60.974  -2.514 -18.642  1.00  0.00           H  
ATOM   4669  HA  ASP   292      60.974  -2.506 -21.480  1.00  0.00           H  
ATOM   4670 1HB  ASP   292      62.240  -0.882 -19.962  1.00  0.00           H  
ATOM   4671 2HB  ASP   292      63.454  -2.113 -19.736  1.00  0.00           H  
ATOM   4672  N   ILE   293      62.802  -4.892 -20.059  1.00  0.00           N  
ATOM   4673  CA  ILE   293      63.341  -6.235 -20.250  1.00  0.00           C  
ATOM   4674  C   ILE   293      62.247  -7.226 -20.662  1.00  0.00           C  
ATOM   4675  O   ILE   293      62.464  -8.046 -21.551  1.00  0.00           O  
ATOM   4676  CB  ILE   293      64.157  -6.732 -19.029  1.00  0.00           C  
ATOM   4677  CG1 ILE   293      63.322  -7.015 -17.761  1.00  0.00           C  
ATOM   4678  CG2 ILE   293      65.320  -5.772 -18.725  1.00  0.00           C  
ATOM   4679  CD1 ILE   293      63.993  -7.910 -16.725  1.00  0.00           C  
ATOM   4680  H   ILE   293      62.827  -4.500 -19.126  1.00  0.00           H  
ATOM   4681  HA  ILE   293      64.033  -6.173 -21.093  1.00  0.00           H  
ATOM   4682  HB  ILE   293      64.601  -7.682 -19.331  1.00  0.00           H  
ATOM   4683 1HG1 ILE   293      63.077  -6.065 -17.300  1.00  0.00           H  
ATOM   4684 2HG1 ILE   293      62.394  -7.525 -17.986  1.00  0.00           H  
ATOM   4685 1HG2 ILE   293      65.989  -6.182 -17.968  1.00  0.00           H  
ATOM   4686 2HG2 ILE   293      65.920  -5.589 -19.617  1.00  0.00           H  
ATOM   4687 3HG2 ILE   293      64.970  -4.806 -18.362  1.00  0.00           H  
ATOM   4688 1HD1 ILE   293      63.326  -8.082 -15.880  1.00  0.00           H  
ATOM   4689 2HD1 ILE   293      64.246  -8.882 -17.150  1.00  0.00           H  
ATOM   4690 3HD1 ILE   293      64.906  -7.462 -16.336  1.00  0.00           H  
ATOM   4691  N   ASP   294      61.074  -7.118 -20.017  1.00  0.00           N  
ATOM   4692  CA  ASP   294      59.909  -7.962 -20.222  1.00  0.00           C  
ATOM   4693  C   ASP   294      59.331  -7.774 -21.615  1.00  0.00           C  
ATOM   4694  O   ASP   294      58.888  -8.746 -22.219  1.00  0.00           O  
ATOM   4695  CB  ASP   294      58.819  -7.713 -19.158  1.00  0.00           C  
ATOM   4696  CG  ASP   294      59.135  -8.265 -17.765  1.00  0.00           C  
ATOM   4697  OD1 ASP   294      60.185  -8.928 -17.611  1.00  0.00           O  
ATOM   4698  OD2 ASP   294      58.331  -7.975 -16.853  1.00  0.00           O  
ATOM   4699  H   ASP   294      60.997  -6.422 -19.287  1.00  0.00           H  
ATOM   4700  HA  ASP   294      60.256  -8.995 -20.163  1.00  0.00           H  
ATOM   4701 1HB  ASP   294      58.625  -6.653 -19.091  1.00  0.00           H  
ATOM   4702 2HB  ASP   294      57.868  -8.138 -19.469  1.00  0.00           H  
ATOM   4703  N   SER   295      59.357  -6.542 -22.149  1.00  0.00           N  
ATOM   4704  CA  SER   295      58.969  -6.266 -23.517  1.00  0.00           C  
ATOM   4705  C   SER   295      59.859  -7.064 -24.461  1.00  0.00           C  
ATOM   4706  O   SER   295      61.077  -7.116 -24.298  1.00  0.00           O  
ATOM   4707  CB  SER   295      58.970  -4.773 -23.846  1.00  0.00           C  
ATOM   4708  OG  SER   295      58.611  -4.618 -25.207  1.00  0.00           O  
ATOM   4709  H   SER   295      59.685  -5.769 -21.584  1.00  0.00           H  
ATOM   4710  HA  SER   295      57.944  -6.582 -23.647  1.00  0.00           H  
ATOM   4711 1HB  SER   295      58.242  -4.258 -23.220  1.00  0.00           H  
ATOM   4712 2HB  SER   295      59.941  -4.311 -23.669  1.00  0.00           H  
ATOM   4713  HG  SER   295      58.227  -3.760 -25.322  1.00  0.00           H  
ATOM   4714  N   GLN   296      59.206  -7.731 -25.406  1.00  0.00           N  
ATOM   4715  CA  GLN   296      59.839  -8.476 -26.471  1.00  0.00           C  
ATOM   4716  C   GLN   296      59.059  -8.113 -27.730  1.00  0.00           C  
ATOM   4717  O   GLN   296      58.627  -6.969 -27.891  1.00  0.00           O  
ATOM   4718  CB  GLN   296      59.807  -9.987 -26.161  1.00  0.00           C  
ATOM   4719  CG  GLN   296      60.534 -10.412 -24.876  1.00  0.00           C  
ATOM   4720  CD  GLN   296      60.357 -11.903 -24.601  1.00  0.00           C  
ATOM   4721  OE1 GLN   296      59.870 -12.654 -25.446  1.00  0.00           O  
ATOM   4722  NE2 GLN   296      60.751 -12.341 -23.405  1.00  0.00           N  
ATOM   4723  H   GLN   296      58.201  -7.645 -25.441  1.00  0.00           H  
ATOM   4724  HA  GLN   296      60.871  -8.152 -26.623  1.00  0.00           H  
ATOM   4725 1HB  GLN   296      58.778 -10.338 -26.128  1.00  0.00           H  
ATOM   4726 2HB  GLN   296      60.279 -10.522 -26.986  1.00  0.00           H  
ATOM   4727 1HG  GLN   296      61.597 -10.179 -24.948  1.00  0.00           H  
ATOM   4728 2HG  GLN   296      60.150  -9.870 -24.018  1.00  0.00           H  
ATOM   4729 1HE2 GLN   296      60.649 -13.318 -23.172  1.00  0.00           H  
ATOM   4730 2HE2 GLN   296      61.132 -11.691 -22.733  1.00  0.00           H  
ATOM   4731  N   VAL   297      58.818  -9.104 -28.601  1.00  0.00           N  
ATOM   4732  CA  VAL   297      57.810  -9.035 -29.654  1.00  0.00           C  
ATOM   4733  C   VAL   297      56.447  -8.728 -29.020  1.00  0.00           C  
ATOM   4734  O   VAL   297      55.756  -7.806 -29.445  1.00  0.00           O  
ATOM   4735  CB  VAL   297      57.761 -10.351 -30.461  1.00  0.00           C  
ATOM   4736  CG1 VAL   297      56.759 -10.241 -31.627  1.00  0.00           C  
ATOM   4737  CG2 VAL   297      59.146 -10.759 -30.990  1.00  0.00           C  
ATOM   4738  H   VAL   297      59.227 -10.008 -28.416  1.00  0.00           H  
ATOM   4739  HA  VAL   297      58.078  -8.214 -30.323  1.00  0.00           H  
ATOM   4740  HB  VAL   297      57.422 -11.157 -29.808  1.00  0.00           H  
ATOM   4741 1HG1 VAL   297      56.766 -11.149 -32.231  1.00  0.00           H  
ATOM   4742 2HG1 VAL   297      55.734 -10.105 -31.281  1.00  0.00           H  
ATOM   4743 3HG1 VAL   297      57.005  -9.407 -32.285  1.00  0.00           H  
ATOM   4744 1HG2 VAL   297      59.083 -11.666 -31.593  1.00  0.00           H  
ATOM   4745 2HG2 VAL   297      59.577  -9.977 -31.616  1.00  0.00           H  
ATOM   4746 3HG2 VAL   297      59.848 -10.965 -30.182  1.00  0.00           H  
ATOM   4747  N   LEU   298      56.123  -9.485 -27.965  1.00  0.00           N  
ATOM   4748  CA  LEU   298      55.017  -9.236 -27.063  1.00  0.00           C  
ATOM   4749  C   LEU   298      55.628  -8.969 -25.693  1.00  0.00           C  
ATOM   4750  O   LEU   298      56.572  -9.655 -25.295  1.00  0.00           O  
ATOM   4751  CB  LEU   298      54.127 -10.495 -27.011  1.00  0.00           C  
ATOM   4752  CG  LEU   298      53.566 -10.943 -28.378  1.00  0.00           C  
ATOM   4753  CD1 LEU   298      52.700 -12.200 -28.216  1.00  0.00           C  
ATOM   4754  CD2 LEU   298      52.775  -9.832 -29.088  1.00  0.00           C  
ATOM   4755  H   LEU   298      56.772 -10.205 -27.684  1.00  0.00           H  
ATOM   4756  HA  LEU   298      54.431  -8.366 -27.362  1.00  0.00           H  
ATOM   4757 1HB  LEU   298      54.687 -11.324 -26.575  1.00  0.00           H  
ATOM   4758 2HB  LEU   298      53.294 -10.309 -26.329  1.00  0.00           H  
ATOM   4759  HG  LEU   298      54.400 -11.217 -29.025  1.00  0.00           H  
ATOM   4760 1HD1 LEU   298      52.337 -12.556 -29.181  1.00  0.00           H  
ATOM   4761 2HD1 LEU   298      53.267 -13.013 -27.760  1.00  0.00           H  
ATOM   4762 3HD1 LEU   298      51.832 -12.005 -27.585  1.00  0.00           H  
ATOM   4763 1HD2 LEU   298      52.347 -10.195 -30.022  1.00  0.00           H  
ATOM   4764 2HD2 LEU   298      51.953  -9.475 -28.466  1.00  0.00           H  
ATOM   4765 3HD2 LEU   298      53.398  -8.976 -29.340  1.00  0.00           H  
ATOM   4766  N   ASP   299      55.055  -8.025 -24.934  1.00  0.00           N  
ATOM   4767  CA  ASP   299      55.394  -7.871 -23.522  1.00  0.00           C  
ATOM   4768  C   ASP   299      54.857  -9.062 -22.730  1.00  0.00           C  
ATOM   4769  O   ASP   299      54.038  -9.836 -23.227  1.00  0.00           O  
ATOM   4770  CB  ASP   299      54.867  -6.519 -22.993  1.00  0.00           C  
ATOM   4771  CG  ASP   299      55.390  -6.115 -21.616  1.00  0.00           C  
ATOM   4772  OD1 ASP   299      56.536  -6.487 -21.300  1.00  0.00           O  
ATOM   4773  OD2 ASP   299      54.625  -5.445 -20.895  1.00  0.00           O  
ATOM   4774  H   ASP   299      54.278  -7.488 -25.293  1.00  0.00           H  
ATOM   4775  HA  ASP   299      56.472  -7.930 -23.424  1.00  0.00           H  
ATOM   4776 1HB  ASP   299      55.164  -5.721 -23.673  1.00  0.00           H  
ATOM   4777 2HB  ASP   299      53.778  -6.545 -22.943  1.00  0.00           H  
ATOM   4778  N   LEU   300      55.335  -9.217 -21.491  1.00  0.00           N  
ATOM   4779  CA  LEU   300      54.796 -10.194 -20.561  1.00  0.00           C  
ATOM   4780  C   LEU   300      53.404  -9.765 -20.111  1.00  0.00           C  
ATOM   4781  O   LEU   300      53.010  -8.603 -20.247  1.00  0.00           O  
ATOM   4782  CB  LEU   300      55.730 -10.372 -19.344  1.00  0.00           C  
ATOM   4783  CG  LEU   300      56.872 -11.393 -19.533  1.00  0.00           C  
ATOM   4784  CD1 LEU   300      56.378 -12.819 -19.805  1.00  0.00           C  
ATOM   4785  CD2 LEU   300      57.890 -10.991 -20.589  1.00  0.00           C  
ATOM   4786  H   LEU   300      55.997  -8.535 -21.141  1.00  0.00           H  
ATOM   4787  HA  LEU   300      54.678 -11.144 -21.081  1.00  0.00           H  
ATOM   4788 1HB  LEU   300      56.127  -9.406 -19.035  1.00  0.00           H  
ATOM   4789 2HB  LEU   300      55.155 -10.712 -18.480  1.00  0.00           H  
ATOM   4790  HG  LEU   300      57.407 -11.428 -18.583  1.00  0.00           H  
ATOM   4791 1HD1 LEU   300      57.198 -13.534 -19.725  1.00  0.00           H  
ATOM   4792 2HD1 LEU   300      55.617 -13.116 -19.084  1.00  0.00           H  
ATOM   4793 3HD1 LEU   300      55.957 -12.927 -20.804  1.00  0.00           H  
ATOM   4794 1HD2 LEU   300      58.670 -11.746 -20.695  1.00  0.00           H  
ATOM   4795 2HD2 LEU   300      57.444 -10.841 -21.571  1.00  0.00           H  
ATOM   4796 3HD2 LEU   300      58.376 -10.091 -20.262  1.00  0.00           H  
ATOM   4797  N   LYS   301      52.664 -10.739 -19.569  1.00  0.00           N  
ATOM   4798  CA  LYS   301      51.342 -10.521 -19.023  1.00  0.00           C  
ATOM   4799  C   LYS   301      51.458  -9.792 -17.692  1.00  0.00           C  
ATOM   4800  O   LYS   301      51.667 -10.399 -16.643  1.00  0.00           O  
ATOM   4801  CB  LYS   301      50.561 -11.839 -18.923  1.00  0.00           C  
ATOM   4802  CG  LYS   301      49.092 -11.627 -18.507  1.00  0.00           C  
ATOM   4803  CD  LYS   301      48.230 -12.879 -18.708  1.00  0.00           C  
ATOM   4804  CE  LYS   301      48.387 -13.924 -17.595  1.00  0.00           C  
ATOM   4805  NZ  LYS   301      47.629 -13.538 -16.393  1.00  0.00           N  
ATOM   4806  H   LYS   301      53.058 -11.665 -19.495  1.00  0.00           H  
ATOM   4807  HA  LYS   301      50.807  -9.864 -19.706  1.00  0.00           H  
ATOM   4808 1HB  LYS   301      50.586 -12.324 -19.900  1.00  0.00           H  
ATOM   4809 2HB  LYS   301      51.055 -12.526 -18.234  1.00  0.00           H  
ATOM   4810 1HG  LYS   301      49.026 -11.284 -17.474  1.00  0.00           H  
ATOM   4811 2HG  LYS   301      48.661 -10.824 -19.104  1.00  0.00           H  
ATOM   4812 1HD  LYS   301      47.180 -12.589 -18.782  1.00  0.00           H  
ATOM   4813 2HD  LYS   301      48.470 -13.330 -19.672  1.00  0.00           H  
ATOM   4814 1HE  LYS   301      47.994 -14.881 -17.940  1.00  0.00           H  
ATOM   4815 2HE  LYS   301      49.435 -14.085 -17.342  1.00  0.00           H  
ATOM   4816 1HZ  LYS   301      47.708 -14.262 -15.694  1.00  0.00           H  
ATOM   4817 2HZ  LYS   301      48.002 -12.674 -16.027  1.00  0.00           H  
ATOM   4818 3HZ  LYS   301      46.658 -13.406 -16.636  1.00  0.00           H  
ATOM   4819  N   GLU   302      51.326  -8.473 -17.783  1.00  0.00           N  
ATOM   4820  CA  GLU   302      51.220  -7.553 -16.677  1.00  0.00           C  
ATOM   4821  C   GLU   302      49.865  -6.868 -16.816  1.00  0.00           C  
ATOM   4822  O   GLU   302      49.238  -6.898 -17.877  1.00  0.00           O  
ATOM   4823  CB  GLU   302      52.369  -6.544 -16.781  1.00  0.00           C  
ATOM   4824  CG  GLU   302      53.750  -7.154 -16.478  1.00  0.00           C  
ATOM   4825  CD  GLU   302      54.856  -6.099 -16.491  1.00  0.00           C  
ATOM   4826  OE1 GLU   302      54.928  -5.352 -17.489  1.00  0.00           O  
ATOM   4827  OE2 GLU   302      55.576  -6.016 -15.472  1.00  0.00           O  
ATOM   4828  H   GLU   302      51.210  -8.072 -18.705  1.00  0.00           H  
ATOM   4829  HA  GLU   302      51.258  -8.066 -15.714  1.00  0.00           H  
ATOM   4830 1HB  GLU   302      52.385  -6.094 -17.773  1.00  0.00           H  
ATOM   4831 2HB  GLU   302      52.169  -5.731 -16.094  1.00  0.00           H  
ATOM   4832 1HG  GLU   302      53.735  -7.647 -15.505  1.00  0.00           H  
ATOM   4833 2HG  GLU   302      54.002  -7.918 -17.214  1.00  0.00           H  
ATOM   4834  N   TYR   303      49.405  -6.256 -15.725  1.00  0.00           N
[truncated: 103,357 more chars]
