# Supplementary material for: Design and Evaluation of Peptide Dual-Agonists of GLP-1 and NPY2 Receptors for Glucoregulation and Weight Loss with Mitigated Nausea and Emesis
Source: J Med Chem. 2021 Jan 15;64(2):1127–38. doi: 10.1021/acs.jmedchem.0c01783 (PMC7956155; doi:10.1021/acs.jmedchem.0c01783)
Supplement: Supplementary file 3 — jm0c01783_si_003.pdb [file jm0c01783_si_003.pdb]

HEADER    SIGNALING PROTEIN/SIGNALING PROTEIN     14-AUG-09   3IOL              
TITLE     CRYSTAL STRUCTURE OF GLUCAGON-LIKE PEPTIDE-1 IN COMPLEX WITH THE      
TITLE    2 EXTRACELLULAR DOMAIN OF THE GLUCAGON-LIKE PEPTIDE-1 RECEPTOR         
COMPND    MOL_ID: 1;                                                            
COMPND   2 MOLECULE: GLUCAGON-LIKE PEPTIDE 1 RECEPTOR;                          
COMPND   3 CHAIN: A;                                                            
COMPND   4 FRAGMENT: N-TERMINAL EXTRACELLULAR DOMAIN, UNP RESIDUES 24-145;      
COMPND   5 SYNONYM: GLP-1 RECEPTOR, GLP-1-R, GLP-1R;                            
COMPND   6 ENGINEERED: YES;                                                     
COMPND   7 MOL_ID: 2;                                                           
COMPND   8 MOLECULE: GLUCAGON;                                                  
COMPND   9 CHAIN: B;                                                            
COMPND  10 FRAGMENT: UNP RESIDUES 98-128;                                       
COMPND  11 SYNONYM: GLP-1, GLUCAGON-LIKE PEPTIDE 1, GLICENTIN, GLICENTIN-RELATED
COMPND  12 POLYPEPTIDE;                                                         
COMPND  13 ENGINEERED: YES                                                      
SOURCE    MOL_ID: 1;                                                            
SOURCE   2 ORGANISM_SCIENTIFIC: HOMO SAPIENS;                                   
SOURCE   3 ORGANISM_COMMON: HUMAN;                                              
SOURCE   4 ORGANISM_TAXID: 9606;                                                
SOURCE   5 EXPRESSION_SYSTEM: ESCHERICHIA COLI;                                 
SOURCE   6 EXPRESSION_SYSTEM_TAXID: 469008;                                     
SOURCE   7 EXPRESSION_SYSTEM_STRAIN: BL21(DE3);                                 
SOURCE   8 EXPRESSION_SYSTEM_VECTOR_TYPE: PLASMID;                              
SOURCE   9 EXPRESSION_SYSTEM_PLASMID: PET15B;                                   
SOURCE  10 MOL_ID: 2;                                                           
SOURCE  11 SYNTHETIC: YES;                                                      
SOURCE  12 ORGANISM_SCIENTIFIC: HOMO SAPIENS;                                   
SOURCE  13 ORGANISM_COMMON: HUMAN;                                              
SOURCE  14 ORGANISM_TAXID: 9606;                                                
SOURCE  15 OTHER_DETAILS: THIS PEPTIDE HAS BEEN CHEMICALLY SYNTHESIZED          
KEYWDS    RECEPTOR-LIGAND COMPLEX, CELL MEMBRANE, DISULFIDE BOND, G-PROTEIN     
KEYWDS   2 COUPLED RECEPTOR, GLYCOPROTEIN, MEMBRANE, RECEPTOR, TRANSDUCER,      
KEYWDS   3 TRANSMEMBRANE, AMIDATION, CLEAVAGE ON PAIR OF BASIC RESIDUES,        
KEYWDS   4 HORMONE, SECRETED, SIGNALING PROTEIN-SIGNALING PROTEIN COMPLEX       
EXPDTA    X-RAY DIFFRACTION                                                     
AUTHOR    S.REEDTZ-RUNGE                                                        
REVDAT   4   23-MAY-18 3IOL    1       REMARK                                   
REVDAT   3   13-JUL-11 3IOL    1       VERSN                                    
REVDAT   2   05-JAN-10 3IOL    1       JRNL                                     
REVDAT   1   27-OCT-09 3IOL    0                                                
JRNL        AUTH   C.R.UNDERWOOD,P.GARIBAY,L.B.KNUDSEN,S.HASTRUP,G.H.PETERS,    
JRNL        AUTH 2 R.RUDOLPH,S.REEDTZ-RUNGE                                     
JRNL        TITL   CRYSTAL STRUCTURE OF GLUCAGON-LIKE PEPTIDE-1 IN COMPLEX WITH 
JRNL        TITL 2 THE EXTRACELLULAR DOMAIN OF THE GLUCAGON-LIKE PEPTIDE-1      
JRNL        TITL 3 RECEPTOR                                                     
JRNL        REF    J.BIOL.CHEM.                  V. 285   723 2010              
JRNL        REFN                   ISSN 0021-9258                               
JRNL        PMID   19861722                                                     
JRNL        DOI    10.1074/JBC.M109.033829                                      
REMARK   2                                                                      
REMARK   2 RESOLUTION.    2.10 ANGSTROMS.                                       
REMARK   3                                                                      
REMARK   3 REFINEMENT.                                                          
REMARK   3   PROGRAM     : REFMAC 5.5.0088                                      
REMARK   3   AUTHORS     : MURSHUDOV,SKUBAK,LEBEDEV,PANNU,STEINER,              
REMARK   3               : NICHOLLS,WINN,LONG,VAGIN                             
REMARK   3                                                                      
REMARK   3    REFINEMENT TARGET : MAXIMUM LIKELIHOOD                            
REMARK   3                                                                      
REMARK   3  DATA USED IN REFINEMENT.                                            
REMARK   3   RESOLUTION RANGE HIGH (ANGSTROMS) : 2.10                           
REMARK   3   RESOLUTION RANGE LOW  (ANGSTROMS) : 28.53                          
REMARK   3   DATA CUTOFF            (SIGMA(F)) : NULL                           
REMARK   3   COMPLETENESS FOR RANGE        (%) : 97.9                           
REMARK   3   NUMBER OF REFLECTIONS             : 8357                           
REMARK   3                                                                      
REMARK   3  FIT TO DATA USED IN REFINEMENT.                                     
REMARK   3   CROSS-VALIDATION METHOD          : THROUGHOUT                      
REMARK   3   FREE R VALUE TEST SET SELECTION  : RANDOM                          
REMARK   3   R VALUE     (WORKING + TEST SET) : 0.181                           
REMARK   3   R VALUE            (WORKING SET) : 0.178                           
REMARK   3   FREE R VALUE                     : 0.226                           
REMARK   3   FREE R VALUE TEST SET SIZE   (%) : 4.900                           
REMARK   3   FREE R VALUE TEST SET COUNT      : 429                             
REMARK   3                                                                      
REMARK   3  FIT IN THE HIGHEST RESOLUTION BIN.                                  
REMARK   3   TOTAL NUMBER OF BINS USED           : 20                           
REMARK   3   BIN RESOLUTION RANGE HIGH       (A) : 2.10                         
REMARK   3   BIN RESOLUTION RANGE LOW        (A) : 2.16                         
REMARK   3   REFLECTION IN BIN     (WORKING SET) : 581                          
REMARK   3   BIN COMPLETENESS (WORKING+TEST) (%) : 96.55                        
REMARK   3   BIN R VALUE           (WORKING SET) : 0.1870                       
REMARK   3   BIN FREE R VALUE SET COUNT          : 35                           
REMARK   3   BIN FREE R VALUE                    : 0.2550                       
REMARK   3                                                                      
REMARK   3  NUMBER OF NON-HYDROGEN ATOMS USED IN REFINEMENT.                    
REMARK   3   PROTEIN ATOMS            : 1024                                    
REMARK   3   NUCLEIC ACID ATOMS       : 0                                       
REMARK   3   HETEROGEN ATOMS          : 33                                      
REMARK   3   SOLVENT ATOMS            : 73                                      
REMARK   3                                                                      
REMARK   3  B VALUES.                                                           
REMARK   3   B VALUE TYPE : LIKELY RESIDUAL                                     
REMARK   3   FROM WILSON PLOT           (A**2) : 25.80                          
REMARK   3   MEAN B VALUE      (OVERALL, A**2) : 13.66                          
REMARK   3   OVERALL ANISOTROPIC B VALUE.                                       
REMARK   3    B11 (A**2) : 2.61000                                              
REMARK   3    B22 (A**2) : -1.42000                                             
REMARK   3    B33 (A**2) : -1.19000                                             
REMARK   3    B12 (A**2) : 0.00000                                              
REMARK   3    B13 (A**2) : 0.00000                                              
REMARK   3    B23 (A**2) : 0.00000                                              
REMARK   3                                                                      
REMARK   3  ESTIMATED OVERALL COORDINATE ERROR.                                 
REMARK   3   ESU BASED ON R VALUE                            (A): 0.204         
REMARK   3   ESU BASED ON FREE R VALUE                       (A): 0.177         
REMARK   3   ESU BASED ON MAXIMUM LIKELIHOOD                 (A): 0.130         
REMARK   3   ESU FOR B VALUES BASED ON MAXIMUM LIKELIHOOD (A**2): 10.679        
REMARK   3                                                                      
REMARK   3 CORRELATION COEFFICIENTS.                                            
REMARK   3   CORRELATION COEFFICIENT FO-FC      : 0.947                         
REMARK   3   CORRELATION COEFFICIENT FO-FC FREE : 0.914                         
REMARK   3                                                                      
REMARK   3  RMS DEVIATIONS FROM IDEAL VALUES        COUNT    RMS    WEIGHT      
REMARK   3   BOND LENGTHS REFINED ATOMS        (A):  1074 ; 0.020 ; 0.022       
REMARK   3   BOND LENGTHS OTHERS               (A):   742 ; 0.003 ; 0.020       
REMARK   3   BOND ANGLES REFINED ATOMS   (DEGREES):  1466 ; 1.681 ; 1.934       
REMARK   3   BOND ANGLES OTHERS          (DEGREES):  1788 ; 1.072 ; 3.000       
REMARK   3   TORSION ANGLES, PERIOD 1    (DEGREES):   124 ; 6.462 ; 5.000       
REMARK   3   TORSION ANGLES, PERIOD 2    (DEGREES):    53 ;30.406 ;23.585       
REMARK   3   TORSION ANGLES, PERIOD 3    (DEGREES):   156 ;14.042 ;15.000       
REMARK   3   TORSION ANGLES, PERIOD 4    (DEGREES):     7 ;13.082 ;15.000       
REMARK   3   CHIRAL-CENTER RESTRAINTS       (A**3):   147 ; 0.097 ; 0.200       
REMARK   3   GENERAL PLANES REFINED ATOMS      (A):  1184 ; 0.008 ; 0.021       
REMARK   3   GENERAL PLANES OTHERS             (A):   235 ; 0.001 ; 0.020       
REMARK   3   NON-BONDED CONTACTS REFINED ATOMS (A):  NULL ;  NULL ;  NULL       
REMARK   3   NON-BONDED CONTACTS OTHERS        (A):  NULL ;  NULL ;  NULL       
REMARK   3   NON-BONDED TORSION REFINED ATOMS  (A):  NULL ;  NULL ;  NULL       
REMARK   3   NON-BONDED TORSION OTHERS         (A):  NULL ;  NULL ;  NULL       
REMARK   3   H-BOND (X...Y) REFINED ATOMS      (A):  NULL ;  NULL ;  NULL       
REMARK   3   H-BOND (X...Y) OTHERS             (A):  NULL ;  NULL ;  NULL       
REMARK   3   POTENTIAL METAL-ION REFINED ATOMS (A):  NULL ;  NULL ;  NULL       
REMARK   3   POTENTIAL METAL-ION OTHERS        (A):  NULL ;  NULL ;  NULL       
REMARK   3   SYMMETRY VDW REFINED ATOMS        (A):  NULL ;  NULL ;  NULL       
REMARK   3   SYMMETRY VDW OTHERS               (A):  NULL ;  NULL ;  NULL       
REMARK   3   SYMMETRY H-BOND REFINED ATOMS     (A):  NULL ;  NULL ;  NULL       
REMARK   3   SYMMETRY H-BOND OTHERS            (A):  NULL ;  NULL ;  NULL       
REMARK   3   SYMMETRY METAL-ION REFINED ATOMS  (A):  NULL ;  NULL ;  NULL       
REMARK   3   SYMMETRY METAL-ION OTHERS         (A):  NULL ;  NULL ;  NULL       
REMARK   3                                                                      
REMARK   3  ISOTROPIC THERMAL FACTOR RESTRAINTS.     COUNT   RMS    WEIGHT      
REMARK   3   MAIN-CHAIN BOND REFINED ATOMS  (A**2):   629 ; 1.003 ; 1.500       
REMARK   3   MAIN-CHAIN BOND OTHER ATOMS    (A**2):   249 ; 0.263 ; 1.500       
REMARK   3   MAIN-CHAIN ANGLE REFINED ATOMS (A**2):  1015 ; 1.885 ; 2.000       
REMARK   3   MAIN-CHAIN ANGLE OTHER ATOMS   (A**2):  NULL ;  NULL ;  NULL       
REMARK   3   SIDE-CHAIN BOND REFINED ATOMS  (A**2):   445 ; 2.859 ; 3.000       
REMARK   3   SIDE-CHAIN BOND OTHER ATOMS    (A**2):  NULL ;  NULL ;  NULL       
REMARK   3   SIDE-CHAIN ANGLE REFINED ATOMS (A**2):   448 ; 4.717 ; 4.500       
REMARK   3   SIDE-CHAIN ANGLE OTHER ATOMS   (A**2):  NULL ;  NULL ;  NULL       
REMARK   3   LONG RANGE B REFINED ATOMS     (A**2):  NULL ;  NULL ;  NULL       
REMARK   3   LONG RANGE B OTHER ATOMS       (A**2):  NULL ;  NULL ;  NULL       
REMARK   3                                                                      
REMARK   3 ANISOTROPIC THERMAL FACTOR RESTRAINTS.    COUNT   RMS   WEIGHT       
REMARK   3   RIGID-BOND RESTRAINTS          (A**2):  NULL ;  NULL ;  NULL       
REMARK   3   SPHERICITY; FREE ATOMS         (A**2):  NULL ;  NULL ;  NULL       
REMARK   3   SPHERICITY; BONDED ATOMS       (A**2):  NULL ;  NULL ;  NULL       
REMARK   3                                                                      
REMARK   3  NCS RESTRAINTS STATISTICS                                           
REMARK   3   NUMBER OF DIFFERENT NCS GROUPS : NULL                              
REMARK   3                                                                      
REMARK   3  TLS DETAILS                                                         
REMARK   3   NUMBER OF TLS GROUPS  : 2                                          
REMARK   3                                                                      
REMARK   3   TLS GROUP : 1                                                      
REMARK   3    NUMBER OF COMPONENTS GROUP : 1                                    
REMARK   3    COMPONENTS        C SSSEQI   TO  C SSSEQI                         
REMARK   3    RESIDUE RANGE :   A    29        A   128                          
REMARK   3    ORIGIN FOR THE GROUP (A):  -5.9740 -16.6120  13.5130              
REMARK   3    T TENSOR                                                          
REMARK   3      T11:   0.0249 T22:   0.0359                                     
REMARK   3      T33:   0.0053 T12:  -0.0108                                     
REMARK   3      T13:   0.0049 T23:  -0.0051                                     
REMARK   3    L TENSOR                                                          
REMARK   3      L11:   0.3386 L22:   1.8018                                     
REMARK   3      L33:   0.4454 L12:  -0.1889                                     
REMARK   3      L13:  -0.1748 L23:   0.3468                                     
REMARK   3    S TENSOR                                                          
REMARK   3      S11:   0.0147 S12:   0.0236 S13:   0.0261                       
REMARK   3      S21:  -0.0322 S22:  -0.0162 S23:  -0.0010                       
REMARK   3      S31:  -0.0059 S32:   0.0315 S33:   0.0014                       
REMARK   3                                                                      
REMARK   3   TLS GROUP : 2                                                      
REMARK   3    NUMBER OF COMPONENTS GROUP : 1                                    
REMARK   3    COMPONENTS        C SSSEQI   TO  C SSSEQI                         
REMARK   3    RESIDUE RANGE :   B    11        B    35                          
REMARK   3    ORIGIN FOR THE GROUP (A):  -3.6670   3.3610   3.5740              
REMARK   3    T TENSOR                                                          
REMARK   3      T11:   0.0381 T22:   0.0499                                     
REMARK   3      T33:   0.0219 T12:  -0.0167                                     
REMARK   3      T13:   0.0031 T23:  -0.0079                                     
REMARK   3    L TENSOR                                                          
REMARK   3      L11:   0.9042 L22:   9.3486                                     
REMARK   3      L33:   5.3619 L12:  -2.3283                                     
REMARK   3      L13:   1.9602 L23:  -6.9668                                     
REMARK   3    S TENSOR                                                          
REMARK   3      S11:   0.0231 S12:  -0.0813 S13:   0.0030                       
REMARK   3      S21:  -0.1982 S22:  -0.0459 S23:  -0.0498                       
REMARK   3      S31:   0.1499 S32:  -0.0427 S33:   0.0227                       
REMARK   3                                                                      
REMARK   3  BULK SOLVENT MODELLING.                                             
REMARK   3   METHOD USED : MASK                                                 
REMARK   3   PARAMETERS FOR MASK CALCULATION                                    
REMARK   3   VDW PROBE RADIUS   : 1.40                                          
REMARK   3   ION PROBE RADIUS   : 0.80                                          
REMARK   3   SHRINKAGE RADIUS   : 0.80                                          
REMARK   3                                                                      
REMARK   3  OTHER REFINEMENT REMARKS: HYDROGENS HAVE BEEN ADDED IN THE RIDING   
REMARK   3  POSITIONS                                                           
REMARK   4                                                                      
REMARK   4 3IOL COMPLIES WITH FORMAT V. 3.30, 13-JUL-11                         
REMARK 100                                                                      
REMARK 100 THIS ENTRY HAS BEEN PROCESSED BY PDBJ ON 19-AUG-09.                  
REMARK 100 THE DEPOSITION ID IS D_1000054669.                                   
REMARK 200                                                                      
REMARK 200 EXPERIMENTAL DETAILS                                                 
REMARK 200  EXPERIMENT TYPE                : X-RAY DIFFRACTION                  
REMARK 200  DATE OF DATA COLLECTION        : 26-NOV-08                          
REMARK 200  TEMPERATURE           (KELVIN) : 100                                
REMARK 200  PH                             : 6.9                                
REMARK 200  NUMBER OF CRYSTALS USED        : 1                                  
REMARK 200                                                                      
REMARK 200  SYNCHROTRON              (Y/N) : Y                                  
REMARK 200  RADIATION SOURCE               : MAX II                             
REMARK 200  BEAMLINE                       : I911-3                             
REMARK 200  X-RAY GENERATOR MODEL          : NULL                               
REMARK 200  MONOCHROMATIC OR LAUE    (M/L) : M                                  
REMARK 200  WAVELENGTH OR RANGE        (A) : 1.0                                
REMARK 200  MONOCHROMATOR                  : NULL                               
REMARK 200  OPTICS                         : NULL                               
REMARK 200                                                                      
REMARK 200  DETECTOR TYPE                  : CCD                                
REMARK 200  DETECTOR MANUFACTURER          : MARMOSAIC 225 MM CCD               
REMARK 200  INTENSITY-INTEGRATION SOFTWARE : XDS                                
REMARK 200  DATA SCALING SOFTWARE          : XSCALE                             
REMARK 200                                                                      
REMARK 200  NUMBER OF UNIQUE REFLECTIONS   : 10348                              
REMARK 200  RESOLUTION RANGE HIGH      (A) : 2.100                              
REMARK 200  RESOLUTION RANGE LOW       (A) : 95.000                             
REMARK 200  REJECTION CRITERIA  (SIGMA(I)) : NULL                               
REMARK 200                                                                      
REMARK 200 OVERALL.                                                             
REMARK 200  COMPLETENESS FOR RANGE     (%) : 98.0                               
REMARK 200  DATA REDUNDANCY                : 7.000                              
REMARK 200  R MERGE                    (I) : NULL                               
REMARK 200  R SYM                      (I) : 0.11100                            
REMARK 200  <I/SIGMA(I)> FOR THE DATA SET  : 14.0000                            
REMARK 200                                                                      
REMARK 200 IN THE HIGHEST RESOLUTION SHELL.                                     
REMARK 200  HIGHEST RESOLUTION SHELL, RANGE HIGH (A) : 2.10                     
REMARK 200  HIGHEST RESOLUTION SHELL, RANGE LOW  (A) : 2.20                     
REMARK 200  COMPLETENESS FOR SHELL     (%) : 98.0                               
REMARK 200  DATA REDUNDANCY IN SHELL       : 7.00                               
REMARK 200  R MERGE FOR SHELL          (I) : NULL                               
REMARK 200  R SYM FOR SHELL            (I) : 0.44900                            
REMARK 200  <I/SIGMA(I)> FOR SHELL         : 5.300                              
REMARK 200                                                                      
REMARK 200 DIFFRACTION PROTOCOL: SINGLE WAVELENGTH                              
REMARK 200 METHOD USED TO DETERMINE THE STRUCTURE: MOLECULAR REPLACEMENT        
REMARK 200 SOFTWARE USED: PHASER                                                
REMARK 200 STARTING MODEL: PDB ENTRY 3C59 WITHOUT LIGAND                        
REMARK 200                                                                      
REMARK 200 REMARK: NULL                                                         
REMARK 280                                                                      
REMARK 280 CRYSTAL                                                              
REMARK 280 SOLVENT CONTENT, VS   (%): 38.47                                     
REMARK 280 MATTHEWS COEFFICIENT, VM (ANGSTROMS**3/DA): 2.00                     
REMARK 280                                                                      
REMARK 280 CRYSTALLIZATION CONDITIONS: 0.1M N-(2-ACETAMIDO) IMINODIACETIC       
REMARK 280  ACID (ADA), PH 6.9, 14 VOL-% (+/-)-2-METHYL-2,4-PENTANEDIOL (MPD)   
REMARK 280  , 9MM N-DECYL-BETA-D-THIOMALTOSIDE, VAPOR DIFFUSION, HANGING        
REMARK 280  DROP, TEMPERATURE 291K                                              
REMARK 290                                                                      
REMARK 290 CRYSTALLOGRAPHIC SYMMETRY                                            
REMARK 290 SYMMETRY OPERATORS FOR SPACE GROUP: P 21 2 21                        
REMARK 290                                                                      
REMARK 290      SYMOP   SYMMETRY                                                
REMARK 290     NNNMMM   OPERATOR                                                
REMARK 290       1555   X,Y,Z                                                   
REMARK 290       2555   -X,Y,-Z                                                 
REMARK 290       3555   X+1/2,-Y,-Z+1/2                                         
REMARK 290       4555   -X+1/2,-Y,Z+1/2                                         
REMARK 290                                                                      
REMARK 290     WHERE NNN -> OPERATOR NUMBER                                     
REMARK 290           MMM -> TRANSLATION VECTOR                                  
REMARK 290                                                                      
REMARK 290 CRYSTALLOGRAPHIC SYMMETRY TRANSFORMATIONS                            
REMARK 290 THE FOLLOWING TRANSFORMATIONS OPERATE ON THE ATOM/HETATM             
REMARK 290 RECORDS IN THIS ENTRY TO PRODUCE CRYSTALLOGRAPHICALLY                
REMARK 290 RELATED MOLECULES.                                                   
REMARK 290   SMTRY1   1  1.000000  0.000000  0.000000        0.00000            
REMARK 290   SMTRY2   1  0.000000  1.000000  0.000000        0.00000            
REMARK 290   SMTRY3   1  0.000000  0.000000  1.000000        0.00000            
REMARK 290   SMTRY1   2 -1.000000  0.000000  0.000000        0.00000            
REMARK 290   SMTRY2   2  0.000000  1.000000  0.000000        0.00000            
REMARK 290   SMTRY3   2  0.000000  0.000000 -1.000000        0.00000            
REMARK 290   SMTRY1   3  1.000000  0.000000  0.000000       17.83500            
REMARK 290   SMTRY2   3  0.000000 -1.000000  0.000000        0.00000            
REMARK 290   SMTRY3   3  0.000000  0.000000 -1.000000       47.54500            
REMARK 290   SMTRY1   4 -1.000000  0.000000  0.000000       17.83500            
REMARK 290   SMTRY2   4  0.000000 -1.000000  0.000000        0.00000            
REMARK 290   SMTRY3   4  0.000000  0.000000  1.000000       47.54500            
REMARK 290                                                                      
REMARK 290 REMARK: NULL                                                         
REMARK 300                                                                      
REMARK 300 BIOMOLECULE: 1                                                       
REMARK 300 SEE REMARK 350 FOR THE AUTHOR PROVIDED AND/OR PROGRAM                
REMARK 300 GENERATED ASSEMBLY INFORMATION FOR THE STRUCTURE IN                  
REMARK 300 THIS ENTRY. THE REMARK MAY ALSO PROVIDE INFORMATION ON               
REMARK 300 BURIED SURFACE AREA.                                                 
REMARK 350                                                                      
REMARK 350 COORDINATES FOR A COMPLETE MULTIMER REPRESENTING THE KNOWN           
REMARK 350 BIOLOGICALLY SIGNIFICANT OLIGOMERIZATION STATE OF THE                
REMARK 350 MOLECULE CAN BE GENERATED BY APPLYING BIOMT TRANSFORMATIONS          
REMARK 350 GIVEN BELOW.  BOTH NON-CRYSTALLOGRAPHIC AND                          
REMARK 350 CRYSTALLOGRAPHIC OPERATIONS ARE GIVEN.                               
REMARK 350                                                                      
REMARK 350 BIOMOLECULE: 1                                                       
REMARK 350 AUTHOR DETERMINED BIOLOGICAL UNIT: DIMERIC                           
REMARK 350 SOFTWARE DETERMINED QUATERNARY STRUCTURE: DIMERIC                    
REMARK 350 SOFTWARE USED: PISA                                                  
REMARK 350 TOTAL BURIED SURFACE AREA: 1100 ANGSTROM**2                          
REMARK 350 SURFACE AREA OF THE COMPLEX: 8030 ANGSTROM**2                        
REMARK 350 CHANGE IN SOLVENT FREE ENERGY: -10.0 KCAL/MOL                        
REMARK 350 APPLY THE FOLLOWING TO CHAINS: A, B                                  
REMARK 350   BIOMT1   1  1.000000  0.000000  0.000000        0.00000            
REMARK 350   BIOMT2   1  0.000000  1.000000  0.000000        0.00000            
REMARK 350   BIOMT3   1  0.000000  0.000000  1.000000        0.00000            
REMARK 375                                                                      
REMARK 375 SPECIAL POSITION                                                     
REMARK 375 THE FOLLOWING ATOMS ARE FOUND TO BE WITHIN 0.15 ANGSTROMS            
REMARK 375 OF A SYMMETRY RELATED ATOM AND ARE ASSUMED TO BE ON SPECIAL          
REMARK 375 POSITIONS.                                                           
REMARK 375                                                                      
REMARK 375 ATOM RES CSSEQI                                                      
REMARK 375 O6   10M A   1  LIES ON A SPECIAL POSITION.                          
REMARK 375      HOH A 191  LIES ON A SPECIAL POSITION.                          
REMARK 465                                                                      
REMARK 465 MISSING RESIDUES                                                     
REMARK 465 THE FOLLOWING RESIDUES WERE NOT LOCATED IN THE                       
REMARK 465 EXPERIMENT. (M=MODEL NUMBER; RES=RESIDUE NAME; C=CHAIN               
REMARK 465 IDENTIFIER; SSSEQ=SEQUENCE NUMBER; I=INSERTION CODE.)                
REMARK 465                                                                      
REMARK 465   M RES C SSSEQI                                                     
REMARK 465     GLY A    20                                                      
REMARK 465     SER A    21                                                      
REMARK 465     HIS A    22                                                      
REMARK 465     MET A    23                                                      
REMARK 465     ARG A    24                                                      
REMARK 465     PRO A    25                                                      
REMARK 465     GLN A    26                                                      
REMARK 465     GLY A    27                                                      
REMARK 465     ALA A    28                                                      
REMARK 465     SER A   129                                                      
REMARK 465     LYS A   130                                                      
REMARK 465     ARG A   131                                                      
REMARK 465     GLY A   132                                                      
REMARK 465     GLU A   133                                                      
REMARK 465     ARG A   134                                                      
REMARK 465     SER A   135                                                      
REMARK 465     SER A   136                                                      
REMARK 465     PRO A   137                                                      
REMARK 465     GLU A   138                                                      
REMARK 465     GLU A   139                                                      
REMARK 465     GLN A   140                                                      
REMARK 465     LEU A   141                                                      
REMARK 465     LEU A   142                                                      
REMARK 465     PHE A   143                                                      
REMARK 465     LEU A   144                                                      
REMARK 465     TYR A   145                                                      
REMARK 465     HIS B     7                                                      
REMARK 465     ALA B     8                                                      
REMARK 465     GLU B     9                                                      
REMARK 465     ARG B    36                                                      
REMARK 465     GLY B    37                                                      
REMARK 470                                                                      
REMARK 470 MISSING ATOM                                                         
REMARK 470 THE FOLLOWING RESIDUES HAVE MISSING ATOMS (M=MODEL NUMBER;           
REMARK 470 RES=RESIDUE NAME; C=CHAIN IDENTIFIER; SSEQ=SEQUENCE NUMBER;          
REMARK 470 I=INSERTION CODE):                                                   
REMARK 470   M RES CSSEQI  ATOMS                                                
REMARK 470     ASN A 115    CB   CG   OD1  ND2                                  
REMARK 500                                                                      
REMARK 500 GEOMETRY AND STEREOCHEMISTRY                                         
REMARK 500 SUBTOPIC: CLOSE CONTACTS IN SAME ASYMMETRIC UNIT                     
REMARK 500                                                                      
REMARK 500 THE FOLLOWING ATOMS ARE IN CLOSE CONTACT.                            
REMARK 500                                                                      
REMARK 500  ATM1  RES C  SSEQI   ATM2  RES C  SSEQI           DISTANCE          
REMARK 500   O    HOH A    17     O    HOH A   188              2.16            
REMARK 500                                                                      
REMARK 500 REMARK: NULL                                                         
REMARK 500                                                                      
REMARK 500 GEOMETRY AND STEREOCHEMISTRY                                         
REMARK 500 SUBTOPIC: COVALENT BOND LENGTHS                                      
REMARK 500                                                                      
REMARK 500 THE STEREOCHEMICAL PARAMETERS OF THE FOLLOWING RESIDUES              
REMARK 500 HAVE VALUES WHICH DEVIATE FROM EXPECTED VALUES BY MORE               
REMARK 500 THAN 6*RMSD (M=MODEL NUMBER; RES=RESIDUE NAME; C=CHAIN               
REMARK 500 IDENTIFIER; SSEQ=SEQUENCE NUMBER; I=INSERTION CODE).                 
REMARK 500                                                                      
REMARK 500 STANDARD TABLE:                                                      
REMARK 500 FORMAT: (10X,I3,1X,2(A3,1X,A1,I4,A1,1X,A4,3X),1X,F6.3)               
REMARK 500                                                                      
REMARK 500 EXPECTED VALUES PROTEIN: ENGH AND HUBER, 1999                        
REMARK 500 EXPECTED VALUES NUCLEIC ACID: CLOWNEY ET AL 1996                     
REMARK 500                                                                      
REMARK 500  M RES CSSEQI ATM1   RES CSSEQI ATM2   DEVIATION                     
REMARK 500    VAL A  83   CB    VAL A  83   CG2    -0.147                       
REMARK 500                                                                      
REMARK 500 REMARK: NULL                                                         
REMARK 500                                                                      
REMARK 500 GEOMETRY AND STEREOCHEMISTRY                                         
REMARK 500 SUBTOPIC: TORSION ANGLES                                             
REMARK 500                                                                      
REMARK 500 TORSION ANGLES OUTSIDE THE EXPECTED RAMACHANDRAN REGIONS:            
REMARK 500 (M=MODEL NUMBER; RES=RESIDUE NAME; C=CHAIN IDENTIFIER;               
REMARK 500 SSEQ=SEQUENCE NUMBER; I=INSERTION CODE).                             
REMARK 500                                                                      
REMARK 500 STANDARD TABLE:                                                      
REMARK 500 FORMAT:(10X,I3,1X,A3,1X,A1,I4,A1,4X,F7.2,3X,F7.2)                    
REMARK 500                                                                      
REMARK 500 EXPECTED VALUES: GJ KLEYWEGT AND TA JONES (1996). PHI/PSI-           
REMARK 500 CHOLOGY: RAMACHANDRAN REVISITED. STRUCTURE 4, 1395 - 1400            
REMARK 500                                                                      
REMARK 500  M RES CSSEQI        PSI       PHI                                   
REMARK 500    GLU A  68      -18.62     88.31                                   
REMARK 500    ASN A 115      -72.55     76.33                                   
REMARK 500    LYS B  34       79.54   -101.38                                   
REMARK 500                                                                      
REMARK 500 REMARK: NULL                                                         
REMARK 615                                                                      
REMARK 615 ZERO OCCUPANCY ATOM                                                  
REMARK 615 THE FOLLOWING RESIDUES HAVE ATOMS MODELED WITH ZERO                  
REMARK 615 OCCUPANCY. THE LOCATION AND PROPERTIES OF THESE ATOMS                
REMARK 615 MAY NOT BE RELIABLE. (M=MODEL NUMBER; RES=RESIDUE NAME;              
REMARK 615 C=CHAIN IDENTIFIER; SSEQ=SEQUENCE NUMBER; I=INSERTION CODE):         
REMARK 615   M RES C  SSEQI                                                     
REMARK 615     10M A     1                                                      
REMARK 800                                                                      
REMARK 800 SITE                                                                 
REMARK 800 SITE_IDENTIFIER: AC1                                                 
REMARK 800 EVIDENCE_CODE: SOFTWARE                                              
REMARK 800 SITE_DESCRIPTION: BINDING SITE FOR RESIDUE 10M A 1                   
REMARK 900                                                                      
REMARK 900 RELATED ENTRIES                                                      
REMARK 900 RELATED ID: 3C59   RELATED DB: PDB                                   
REMARK 900 THE SAME PROTEIN IN COMPLEX WITH THE ANTAGONIST (SEMET14,21)-        
REMARK 900 EXENDIN-4(9-39)                                                      
REMARK 900 RELATED ID: 3C5T   RELATED DB: PDB                                   
REMARK 900 THE SAME PROTEIN IN COMPLEX WITH THE ANTAGONIST EXENDIN-4(9-39)      
DBREF  3IOL A   24   145  UNP    P43220   GLP1R_HUMAN     24    145             
DBREF  3IOL B    7    37  UNP    P01275   GLUC_HUMAN      98    128             
SEQADV 3IOL GLY A   20  UNP  P43220              EXPRESSION TAG                 
SEQADV 3IOL SER A   21  UNP  P43220              EXPRESSION TAG                 
SEQADV 3IOL HIS A   22  UNP  P43220              EXPRESSION TAG                 
SEQADV 3IOL MET A   23  UNP  P43220              EXPRESSION TAG                 
SEQRES   1 A  126  GLY SER HIS MET ARG PRO GLN GLY ALA THR VAL SER LEU          
SEQRES   2 A  126  TRP GLU THR VAL GLN LYS TRP ARG GLU TYR ARG ARG GLN          
SEQRES   3 A  126  CYS GLN ARG SER LEU THR GLU ASP PRO PRO PRO ALA THR          
SEQRES   4 A  126  ASP LEU PHE CYS ASN ARG THR PHE ASP GLU TYR ALA CYS          
SEQRES   5 A  126  TRP PRO ASP GLY GLU PRO GLY SER PHE VAL ASN VAL SER          
SEQRES   6 A  126  CYS PRO TRP TYR LEU PRO TRP ALA SER SER VAL PRO GLN          
SEQRES   7 A  126  GLY HIS VAL TYR ARG PHE CYS THR ALA GLU GLY LEU TRP          
SEQRES   8 A  126  LEU GLN LYS ASP ASN SER SER LEU PRO TRP ARG ASP LEU          
SEQRES   9 A  126  SER GLU CYS GLU GLU SER LYS ARG GLY GLU ARG SER SER          
SEQRES  10 A  126  PRO GLU GLU GLN LEU LEU PHE LEU TYR                          
SEQRES   1 B   31  HIS ALA GLU GLY THR PHE THR SER ASP VAL SER SER TYR          
SEQRES   2 B   31  LEU GLU GLY GLN ALA ALA LYS GLU PHE ILE ALA TRP LEU          
SEQRES   3 B   31  VAL LYS GLY ARG GLY                                          
HET    10M  A   1      33                                                       
HETNAM     10M DECYL 4-O-ALPHA-D-GLUCOPYRANOSYL-1-THIO-BETA-D-                  
HETNAM   2 10M  GLUCOPYRANOSIDE                                                 
HETSYN     10M (2R,3R,4S,5S,6R)-2-((2R,3S,4R,5R,6S)-6-DECYLSULFANYL-4,          
HETSYN   2 10M  5-DIHYDROXY-2-HYDROXYMETHYL-TETRAHYDRO-PYRAN-3-YLOXY)-          
HETSYN   3 10M  6-HYDROXYMETHYL-TETRAHYDRO-PYRAN-3,4,5-TRIOL, N-DECYL-          
HETSYN   4 10M  BETA-D-THIOMALTOSIDE                                            
FORMUL   3  10M    C22 H42 O10 S                                                
FORMUL   4  HOH   *73(H2 O)                                                     
HELIX    1   1 SER A   31  ASP A   53  1                                  23    
HELIX    2   2 TRP A   91  VAL A   95  5                                   5    
HELIX    3   3 LEU A  123  GLU A  127  5                                   5    
HELIX    4   4 PHE B   12  LYS B   34  1                                  23    
SHEET    1   A 2 THR A  65  PHE A  66  0                                        
SHEET    2   A 2 CYS A  71  TRP A  72 -1  O  TRP A  72   N  THR A  65           
SHEET    1   B 2 SER A  79  SER A  84  0                                        
SHEET    2   B 2 HIS A  99  CYS A 104 -1  O  CYS A 104   N  SER A  79           
SSBOND   1 CYS A   46    CYS A   71                          1555   1555  2.14  
SSBOND   2 CYS A   62    CYS A  104                          1555   1555  2.06  
SSBOND   3 CYS A   85    CYS A  126                          1555   1555  1.98  
SITE     1 AC1  8 TYR A 101  LEU A 111  ASP A 114  TRP A 120                    
SITE     2 AC1  8 ASP A 122  THR B  13  VAL B  16  SER B  17                    
CRYST1   35.670   42.670   95.090  90.00  90.00  90.00 P 21 2 21     4          
ORIGX1      1.000000  0.000000  0.000000        0.00000                         
ORIGX2      0.000000  1.000000  0.000000        0.00000                         
ORIGX3      0.000000  0.000000  1.000000        0.00000                         
SCALE1      0.028035  0.000000  0.000000        0.00000                         
SCALE2      0.000000  0.023436  0.000000        0.00000                         
SCALE3      0.000000  0.000000  0.010516        0.00000                         
ATOM      1  N   THR A  29     -13.518   6.629   4.369  1.00 26.74           N  
ATOM      2  CA  THR A  29     -12.541   5.479   4.324  1.00 26.92           C  
ATOM      3  C   THR A  29     -12.384   4.920   5.742  1.00 24.53           C  
ATOM      4  O   THR A  29     -12.637   5.626   6.744  1.00 24.07           O  
ATOM      5  CB  THR A  29     -11.117   5.895   3.787  1.00 27.73           C  
ATOM      6  OG1 THR A  29     -11.231   6.934   2.808  1.00 31.50           O  
ATOM      7  CG2 THR A  29     -10.359   4.698   3.144  1.00 29.63           C  
ATOM      8  N   VAL A  30     -11.954   3.662   5.815  1.00 21.76           N  
ATOM      9  CA  VAL A  30     -11.712   2.992   7.095  1.00 19.26           C  
ATOM     10  C   VAL A  30     -10.375   3.491   7.665  1.00 17.05           C  
ATOM     11  O   VAL A  30      -9.348   3.303   7.049  1.00 16.76           O  
ATOM     12  CB  VAL A  30     -11.738   1.422   6.926  1.00 19.27           C  
ATOM     13  CG1 VAL A  30     -11.269   0.751   8.212  1.00 20.37           C  
ATOM     14  CG2 VAL A  30     -13.168   0.895   6.526  1.00 18.41           C  
ATOM     15  N   SER A  31     -10.401   4.164   8.812  1.00 15.45           N  
ATOM     16  CA  SER A  31      -9.198   4.760   9.411  1.00 14.06           C  
ATOM     17  C   SER A  31      -8.372   3.785  10.205  1.00 11.82           C  
ATOM     18  O   SER A  31      -8.876   2.782  10.702  1.00 10.52           O  
ATOM     19  CB  SER A  31      -9.587   5.850  10.383  1.00 14.83           C  
ATOM     20  OG  SER A  31     -10.167   5.252  11.545  1.00 17.39           O  
ATOM     21  N   LEU A  32      -7.108   4.151  10.395  1.00 10.29           N  
ATOM     22  CA  LEU A  32      -6.171   3.378  11.201  1.00  9.78           C  
ATOM     23  C   LEU A  32      -6.716   3.155  12.616  1.00  9.51           C  
ATOM     24  O   LEU A  32      -6.685   2.055  13.184  1.00  8.76           O  
ATOM     25  CB  LEU A  32      -4.800   4.100  11.257  1.00  8.63           C  
ATOM     26  CG  LEU A  32      -3.871   3.533  12.330  1.00  8.31           C  
ATOM     27  CD1 LEU A  32      -3.542   2.051  11.982  1.00  3.60           C  
ATOM     28  CD2 LEU A  32      -2.545   4.338  12.523  1.00  8.63           C  
ATOM     29  N   TRP A  33      -7.201   4.238  13.210  1.00 11.34           N  
ATOM     30  CA  TRP A  33      -7.603   4.217  14.610  1.00 11.14           C  
ATOM     31  C   TRP A  33      -8.811   3.304  14.760  1.00 10.87           C  
ATOM     32  O   TRP A  33      -8.864   2.509  15.688  1.00  9.66           O  
ATOM     33  CB  TRP A  33      -7.920   5.647  15.138  1.00 11.91           C  
ATOM     34  CG  TRP A  33      -8.496   5.653  16.507  1.00 13.51           C  
ATOM     35  CD1 TRP A  33      -9.686   6.246  16.915  1.00 18.39           C  
ATOM     36  CD2 TRP A  33      -7.943   5.034  17.665  1.00 16.00           C  
ATOM     37  NE1 TRP A  33      -9.877   6.030  18.259  1.00 20.30           N  
ATOM     38  CE2 TRP A  33      -8.827   5.293  18.745  1.00 18.67           C  
ATOM     39  CE3 TRP A  33      -6.775   4.307  17.909  1.00 20.09           C  
ATOM     40  CZ2 TRP A  33      -8.606   4.800  20.020  1.00 21.24           C  
ATOM     41  CZ3 TRP A  33      -6.540   3.838  19.187  1.00 21.53           C  
ATOM     42  CH2 TRP A  33      -7.460   4.075  20.227  1.00 23.23           C  
ATOM     43  N   GLU A  34      -9.760   3.326  13.967  1.00 12.00           N  
ATOM     44  CA  GLU A  34     -10.870   2.384  14.039  1.00 13.76           C  
ATOM     45  C   GLU A  34     -10.481   0.890  13.790  1.00 12.13           C  
ATOM     46  O   GLU A  34     -11.035   0.004  14.372  1.00 11.55           O  
ATOM     47  CB  GLU A  34     -12.106   2.790  13.242  1.00 15.71           C  
ATOM     48  CG  GLU A  34     -12.004   2.916  11.756  1.00 22.52           C  
ATOM     49  CD  GLU A  34     -13.321   3.461  11.077  1.00 30.83           C  
ATOM     50  OE1 GLU A  34     -14.364   3.405  11.724  1.00 36.28           O  
ATOM     51  OE2 GLU A  34     -13.311   3.970   9.945  1.00 32.29           O  
ATOM     52  N   THR A  35      -9.517   0.722  12.925  1.00 10.73           N  
ATOM     53  CA  THR A  35      -8.998  -0.628  12.661  1.00  9.57           C  
ATOM     54  C   THR A  35      -8.272  -1.111  13.913  1.00  9.47           C  
ATOM     55  O   THR A  35      -8.406  -2.253  14.291  1.00  8.68           O  
ATOM     56  CB  THR A  35      -8.081  -0.671  11.418  1.00  9.37           C  
ATOM     57  OG1 THR A  35      -8.815  -0.187  10.275  1.00  8.65           O  
ATOM     58  CG2 THR A  35      -7.538  -2.119  11.138  1.00  3.81           C  
ATOM     59  N   VAL A  36      -7.534  -0.223  14.576  1.00 10.86           N  
ATOM     60  CA  VAL A  36      -6.797  -0.604  15.794  1.00 10.70           C  
ATOM     61  C   VAL A  36      -7.821  -0.967  16.904  1.00 12.94           C  
ATOM     62  O   VAL A  36      -7.717  -2.012  17.550  1.00 12.98           O  
ATOM     63  CB  VAL A  36      -5.830   0.497  16.243  1.00 10.61           C  
ATOM     64  CG1 VAL A  36      -5.346   0.268  17.683  1.00 10.42           C  
ATOM     65  CG2 VAL A  36      -4.618   0.604  15.276  1.00 10.57           C  
ATOM     66  N   GLN A  37      -8.845  -0.157  17.080  1.00 12.75           N  
ATOM     67  CA  GLN A  37      -9.925  -0.450  17.997  1.00 14.23           C  
ATOM     68  C   GLN A  37     -10.571  -1.831  17.757  1.00 13.86           C  
ATOM     69  O   GLN A  37     -10.694  -2.609  18.638  1.00 12.93           O  
ATOM     70  CB  GLN A  37     -10.948   0.661  17.984  1.00 14.67           C  
ATOM     71  CG  GLN A  37     -10.499   1.918  18.653  1.00 17.30           C  
ATOM     72  CD  GLN A  37     -11.565   2.974  18.647  1.00 24.07           C  
ATOM     73  OE1 GLN A  37     -11.986   3.424  17.624  1.00 27.16           O  
ATOM     74  NE2 GLN A  37     -12.030   3.328  19.794  1.00 26.53           N  
ATOM     75  N   LYS A  38     -10.916  -2.099  16.522  1.00 13.21           N  
ATOM     76  CA  LYS A  38     -11.488  -3.369  16.153  1.00 12.21           C  
ATOM     77  C   LYS A  38     -10.467  -4.472  16.453  1.00 10.92           C  
ATOM     78  O   LYS A  38     -10.826  -5.445  17.029  1.00 10.74           O  
ATOM     79  CB  LYS A  38     -11.990  -3.387  14.709  1.00 12.30           C  
ATOM     80  CG  LYS A  38     -13.294  -2.583  14.343  1.00 16.35           C  
ATOM     81  CD  LYS A  38     -13.581  -2.787  12.833  1.00 18.19           C  
ATOM     82  CE  LYS A  38     -14.572  -1.905  12.104  1.00 22.88           C  
ATOM     83  NZ  LYS A  38     -14.084  -1.492  10.661  1.00 22.80           N  
ATOM     84  N   TRP A  39      -9.203  -4.245  16.102  1.00 10.12           N  
ATOM     85  CA  TRP A  39      -8.187  -5.249  16.342  1.00 10.54           C  
ATOM     86  C   TRP A  39      -8.088  -5.611  17.852  1.00 11.70           C  
ATOM     87  O   TRP A  39      -8.148  -6.787  18.252  1.00 10.46           O  
ATOM     88  CB  TRP A  39      -6.849  -4.856  15.716  1.00 10.96           C  
ATOM     89  CG  TRP A  39      -5.783  -5.817  16.042  1.00  9.77           C  
ATOM     90  CD1 TRP A  39      -5.549  -7.016  15.449  1.00 12.48           C  
ATOM     91  CD2 TRP A  39      -4.801  -5.668  17.065  1.00  9.62           C  
ATOM     92  NE1 TRP A  39      -4.486  -7.657  16.074  1.00 12.12           N  
ATOM     93  CE2 TRP A  39      -4.013  -6.842  17.068  1.00 10.82           C  
ATOM     94  CE3 TRP A  39      -4.558  -4.681  18.031  1.00 13.62           C  
ATOM     95  CZ2 TRP A  39      -2.945  -7.038  17.964  1.00 14.08           C  
ATOM     96  CZ3 TRP A  39      -3.501  -4.873  18.933  1.00 16.01           C  
ATOM     97  CH2 TRP A  39      -2.697  -6.045  18.875  1.00 16.01           C  
ATOM     98  N   ARG A  40      -8.016  -4.587  18.689  1.00 12.59           N  
ATOM     99  CA  ARG A  40      -8.045  -4.763  20.139  1.00 13.23           C  
ATOM    100  C   ARG A  40      -9.215  -5.619  20.697  1.00 12.49           C  
ATOM    101  O   ARG A  40      -9.016  -6.484  21.554  1.00 11.83           O  
ATOM    102  CB  ARG A  40      -7.973  -3.366  20.800  1.00 13.76           C  
ATOM    103  CG  ARG A  40      -6.594  -2.736  20.584  1.00 16.90           C  
ATOM    104  CD  ARG A  40      -6.522  -1.246  20.948  1.00 25.41           C  
ATOM    105  NE  ARG A  40      -6.124  -1.090  22.337  1.00 33.88           N  
ATOM    106  CZ  ARG A  40      -6.955  -0.918  23.371  1.00 41.28           C  
ATOM    107  NH1 ARG A  40      -8.286  -0.829  23.202  1.00 42.90           N  
ATOM    108  NH2 ARG A  40      -6.436  -0.811  24.596  1.00 43.63           N  
ATOM    109  N   GLU A  41     -10.413  -5.382  20.199  1.00 12.32           N  
ATOM    110  CA  GLU A  41     -11.568  -6.175  20.528  1.00 12.05           C  
ATOM    111  C   GLU A  41     -11.474  -7.587  19.984  1.00 12.31           C  
ATOM    112  O   GLU A  41     -11.734  -8.569  20.717  1.00 11.96           O  
ATOM    113  CB  GLU A  41     -12.823  -5.483  20.034  1.00 13.84           C  
ATOM    114  CG  GLU A  41     -14.197  -6.153  20.346  1.00 15.55           C  
ATOM    115  CD  GLU A  41     -14.428  -6.563  21.810  1.00 19.11           C  
ATOM    116  OE1 GLU A  41     -13.775  -6.016  22.727  1.00 18.65           O  
ATOM    117  OE2 GLU A  41     -15.318  -7.426  22.035  1.00 21.76           O  
ATOM    118  N   TYR A  42     -11.019  -7.735  18.748  1.00 12.01           N  
ATOM    119  CA  TYR A  42     -10.696  -9.101  18.229  1.00 11.14           C  
ATOM    120  C   TYR A  42      -9.722  -9.866  19.169  1.00 10.38           C  
ATOM    121  O   TYR A  42      -9.940 -11.027  19.495  1.00  8.86           O  
ATOM    122  CB  TYR A  42     -10.089  -9.025  16.825  1.00  9.50           C  
ATOM    123  CG  TYR A  42      -9.864 -10.363  16.154  1.00  7.55           C  
ATOM    124  CD1 TYR A  42     -10.803 -10.882  15.265  1.00  8.05           C  
ATOM    125  CD2 TYR A  42      -8.684 -11.111  16.376  1.00  8.52           C  
ATOM    126  CE1 TYR A  42     -10.578 -12.089  14.606  1.00 11.12           C  
ATOM    127  CE2 TYR A  42      -8.481 -12.340  15.739  1.00 10.12           C  
ATOM    128  CZ  TYR A  42      -9.457 -12.825  14.869  1.00 11.01           C  
ATOM    129  OH  TYR A  42      -9.277 -14.008  14.188  1.00 12.23           O  
ATOM    130  N   ARG A  43      -8.636  -9.213  19.546  1.00 11.60           N  
ATOM    131  CA  ARG A  43      -7.645  -9.796  20.439  1.00 11.62           C  
ATOM    132  C   ARG A  43      -8.239 -10.130  21.798  1.00 12.14           C  
ATOM    133  O   ARG A  43      -7.916 -11.184  22.371  1.00 12.87           O  
ATOM    134  CB  ARG A  43      -6.504  -8.833  20.635  1.00 11.71           C  
ATOM    135  CG  ARG A  43      -5.488  -9.331  21.609  1.00 14.75           C  
ATOM    136  CD  ARG A  43      -4.217  -8.476  21.673  1.00 18.20           C  
ATOM    137  NE  ARG A  43      -4.493  -7.142  22.206  1.00 24.07           N  
ATOM    138  CZ  ARG A  43      -3.557  -6.252  22.556  1.00 29.11           C  
ATOM    139  NH1 ARG A  43      -2.260  -6.538  22.416  1.00 29.14           N  
ATOM    140  NH2 ARG A  43      -3.917  -5.057  23.036  1.00 31.85           N  
ATOM    141  N   ARG A  44      -9.092  -9.233  22.309  1.00 12.53           N  
ATOM    142  CA  ARG A  44      -9.770  -9.425  23.613  1.00 12.63           C  
ATOM    143  C   ARG A  44     -10.570 -10.671  23.583  1.00 12.28           C  
ATOM    144  O   ARG A  44     -10.412 -11.527  24.451  1.00 12.16           O  
ATOM    145  CB  ARG A  44     -10.708  -8.277  23.987  1.00 12.81           C  
ATOM    146  CG  ARG A  44     -11.308  -8.469  25.451  1.00 14.94           C  
ATOM    147  CD  ARG A  44     -12.370  -7.467  25.815  1.00 15.62           C  
ATOM    148  NE  ARG A  44     -13.610  -7.669  25.073  1.00 15.72           N  
ATOM    149  CZ  ARG A  44     -14.583  -8.532  25.368  1.00 19.19           C  
ATOM    150  NH1 ARG A  44     -14.522  -9.336  26.433  1.00 22.71           N  
ATOM    151  NH2 ARG A  44     -15.652  -8.591  24.571  1.00 19.31           N  
ATOM    152  N   GLN A  45     -11.458 -10.777  22.607  1.00 12.74           N  
ATOM    153  CA  GLN A  45     -12.303 -11.933  22.426  1.00 11.75           C  
ATOM    154  C   GLN A  45     -11.489 -13.225  22.224  1.00 11.60           C  
ATOM    155  O   GLN A  45     -11.823 -14.217  22.725  1.00  9.48           O  
ATOM    156  CB  GLN A  45     -13.274 -11.722  21.278  1.00 13.29           C  
ATOM    157  CG  GLN A  45     -14.282 -10.609  21.438  1.00 15.94           C  
ATOM    158  CD  GLN A  45     -15.203 -10.495  20.254  1.00 22.14           C  
ATOM    159  OE1 GLN A  45     -15.269 -11.375  19.451  1.00 26.01           O  
ATOM    160  NE2 GLN A  45     -15.912  -9.420  20.157  1.00 20.69           N  
ATOM    161  N   CYS A  46     -10.395 -13.137  21.495  1.00 12.45           N  
ATOM    162  CA  CYS A  46      -9.500 -14.303  21.242  1.00 12.84           C  
ATOM    163  C   CYS A  46      -8.856 -14.806  22.536  1.00 13.71           C  
ATOM    164  O   CYS A  46      -8.861 -16.005  22.821  1.00 12.64           O  
ATOM    165  CB  CYS A  46      -8.369 -13.917  20.289  1.00 12.02           C  
ATOM    166  SG  CYS A  46      -7.291 -15.347  20.019  1.00 19.07           S  
ATOM    167  N   GLN A  47      -8.253 -13.876  23.292  1.00 14.15           N  
ATOM    168  CA  GLN A  47      -7.683 -14.187  24.595  1.00 14.84           C  
ATOM    169  C   GLN A  47      -8.688 -14.848  25.511  1.00 14.06           C  
ATOM    170  O   GLN A  47      -8.331 -15.760  26.242  1.00 13.84           O  
ATOM    171  CB  GLN A  47      -7.127 -12.932  25.264  1.00 16.09           C  
ATOM    172  CG  GLN A  47      -5.817 -12.423  24.557  1.00 21.35           C  
ATOM    173  CD  GLN A  47      -5.415 -11.014  25.039  1.00 29.43           C  
ATOM    174  OE1 GLN A  47      -6.272 -10.194  25.467  1.00 35.83           O  
ATOM    175  NE2 GLN A  47      -4.116 -10.733  24.995  1.00 34.86           N  
ATOM    176  N   ARG A  48      -9.949 -14.411  25.456  1.00 13.14           N  
ATOM    177  CA  ARG A  48     -10.988 -15.048  26.242  1.00 12.97           C  
ATOM    178  C   ARG A  48     -11.217 -16.529  25.808  1.00 13.44           C  
ATOM    179  O   ARG A  48     -11.329 -17.431  26.638  1.00 13.42           O  
ATOM    180  CB  ARG A  48     -12.265 -14.238  26.189  1.00 11.34           C  
ATOM    181  CG  ARG A  48     -13.445 -15.016  26.613  1.00 13.74           C  
ATOM    182  CD  ARG A  48     -14.622 -14.126  26.907  1.00 17.17           C  
ATOM    183  NE  ARG A  48     -15.243 -13.616  25.697  1.00 16.53           N  
ATOM    184  CZ  ARG A  48     -16.211 -12.706  25.667  1.00 17.01           C  
ATOM    185  NH1 ARG A  48     -16.727 -12.330  24.495  1.00 13.87           N  
ATOM    186  NH2 ARG A  48     -16.671 -12.175  26.799  1.00 17.21           N  
ATOM    187  N   SER A  49     -11.253 -16.774  24.510  1.00 13.90           N  
ATOM    188  CA  SER A  49     -11.276 -18.141  23.976  1.00 13.74           C  
ATOM    189  C   SER A  49     -10.048 -18.921  24.341  1.00 13.50           C  
ATOM    190  O   SER A  49     -10.164 -20.062  24.737  1.00 14.28           O  
ATOM    191  CB  SER A  49     -11.425 -18.084  22.452  1.00 14.68           C  
ATOM    192  OG  SER A  49     -12.719 -17.592  22.155  1.00 14.93           O  
ATOM    193  N   LEU A  50      -8.858 -18.338  24.230  1.00 13.50           N  
ATOM    194  CA  LEU A  50      -7.660 -19.095  24.584  1.00 14.08           C  
ATOM    195  C   LEU A  50      -7.748 -19.636  26.025  1.00 14.55           C  
ATOM    196  O   LEU A  50      -7.387 -20.760  26.279  1.00 14.72           O  
ATOM    197  CB  LEU A  50      -6.359 -18.268  24.413  1.00 13.98           C  
ATOM    198  CG  LEU A  50      -5.987 -17.827  22.977  1.00 14.45           C  
ATOM    199  CD1 LEU A  50      -4.828 -16.792  22.993  1.00 12.58           C  
ATOM    200  CD2 LEU A  50      -5.694 -19.057  22.086  1.00 16.09           C  
ATOM    201  N   THR A  51      -8.232 -18.807  26.943  1.00 14.68           N  
ATOM    202  CA  THR A  51      -8.379 -19.147  28.363  1.00 15.59           C  
ATOM    203  C   THR A  51      -9.562 -20.058  28.633  1.00 14.47           C  
ATOM    204  O   THR A  51      -9.472 -20.959  29.452  1.00 13.86           O  
ATOM    205  CB  THR A  51      -8.562 -17.836  29.216  1.00 15.94           C  
ATOM    206  OG1 THR A  51      -7.415 -17.013  29.052  1.00 18.88           O  
ATOM    207  CG2 THR A  51      -8.708 -18.139  30.711  1.00 17.90           C  
ATOM    208  N   GLU A  52     -10.685 -19.820  27.962  1.00 14.16           N  
ATOM    209  CA  GLU A  52     -11.928 -20.480  28.365  1.00 14.68           C  
ATOM    210  C   GLU A  52     -12.303 -21.720  27.564  1.00 16.81           C  
ATOM    211  O   GLU A  52     -13.101 -22.547  28.050  1.00 16.49           O  
ATOM    212  CB  GLU A  52     -13.097 -19.523  28.357  1.00 14.11           C  
ATOM    213  CG  GLU A  52     -12.902 -18.381  29.317  1.00 13.20           C  
ATOM    214  CD  GLU A  52     -14.172 -17.627  29.636  1.00 14.02           C  
ATOM    215  OE1 GLU A  52     -15.146 -17.698  28.821  1.00 10.37           O  
ATOM    216  OE2 GLU A  52     -14.199 -16.961  30.736  1.00 14.66           O  
ATOM    217  N   ASP A  53     -11.765 -21.873  26.345  1.00 17.37           N  
ATOM    218  CA  ASP A  53     -12.118 -23.078  25.588  1.00 18.06           C  
ATOM    219  C   ASP A  53     -11.556 -24.296  26.319  1.00 18.16           C  
ATOM    220  O   ASP A  53     -10.458 -24.252  26.849  1.00 17.55           O  
ATOM    221  CB  ASP A  53     -11.618 -23.060  24.154  1.00 18.01           C  
ATOM    222  CG  ASP A  53     -12.337 -22.064  23.295  1.00 18.92           C  
ATOM    223  OD1 ASP A  53     -13.502 -21.714  23.601  1.00 22.30           O  
ATOM    224  OD2 ASP A  53     -11.708 -21.574  22.324  1.00 21.16           O  
ATOM    225  N   PRO A  54     -12.321 -25.386  26.344  1.00 19.87           N  
ATOM    226  CA  PRO A  54     -11.905 -26.595  27.023  1.00 21.50           C  
ATOM    227  C   PRO A  54     -10.648 -27.190  26.391  1.00 21.79           C  
ATOM    228  O   PRO A  54     -10.428 -26.978  25.211  1.00 22.28           O  
ATOM    229  CB  PRO A  54     -13.098 -27.542  26.810  1.00 21.12           C  
ATOM    230  CG  PRO A  54     -14.205 -26.682  26.469  1.00 21.62           C  
ATOM    231  CD  PRO A  54     -13.682 -25.513  25.784  1.00 20.98           C  
ATOM    232  N   PRO A  55      -9.842 -27.941  27.167  1.00 22.94           N  
ATOM    233  CA  PRO A  55      -8.627 -28.506  26.578  1.00 22.51           C  
ATOM    234  C   PRO A  55      -8.938 -29.520  25.480  1.00 22.14           C  
ATOM    235  O   PRO A  55     -10.064 -30.027  25.379  1.00 20.69           O  
ATOM    236  CB  PRO A  55      -7.913 -29.165  27.767  1.00 23.16           C  
ATOM    237  CG  PRO A  55      -8.492 -28.525  28.975  1.00 23.41           C  
ATOM    238  CD  PRO A  55      -9.947 -28.289  28.598  1.00 23.12           C  
ATOM    239  N   PRO A  56      -7.952 -29.750  24.602  1.00 21.70           N  
ATOM    240  CA  PRO A  56      -8.165 -30.610  23.465  1.00 21.30           C  
ATOM    241  C   PRO A  56      -8.254 -32.062  23.925  1.00 21.00           C  
ATOM    242  O   PRO A  56      -7.711 -32.401  24.979  1.00 19.42           O  
ATOM    243  CB  PRO A  56      -6.880 -30.385  22.641  1.00 21.68           C  
ATOM    244  CG  PRO A  56      -5.852 -30.042  23.680  1.00 20.98           C  
ATOM    245  CD  PRO A  56      -6.587 -29.178  24.619  1.00 21.97           C  
ATOM    246  N   ALA A  57      -8.892 -32.907  23.113  1.00 20.99           N  
ATOM    247  CA  ALA A  57      -9.035 -34.329  23.427  1.00 21.40           C  
ATOM    248  C   ALA A  57      -7.672 -34.991  23.781  1.00 21.73           C  
ATOM    249  O   ALA A  57      -7.589 -35.772  24.733  1.00 22.00           O  
ATOM    250  CB  ALA A  57      -9.749 -35.053  22.270  1.00 20.93           C  
ATOM    251  N   THR A  58      -6.611 -34.635  23.058  1.00 21.08           N  
ATOM    252  CA  THR A  58      -5.257 -35.159  23.319  1.00 21.69           C  
ATOM    253  C   THR A  58      -4.179 -34.055  23.181  1.00 21.74           C  
ATOM    254  O   THR A  58      -4.407 -33.028  22.513  1.00 22.03           O  
ATOM    255  CB  THR A  58      -4.948 -36.335  22.370  1.00 21.49           C  
ATOM    256  OG1 THR A  58      -3.671 -36.871  22.675  1.00 24.33           O  
ATOM    257  CG2 THR A  58      -4.935 -35.913  20.908  1.00 22.20           C  
ATOM    258  N   ASP A  59      -3.026 -34.260  23.815  1.00 21.14           N  
ATOM    259  CA  ASP A  59      -1.874 -33.348  23.675  1.00 21.72           C  
ATOM    260  C   ASP A  59      -1.158 -33.461  22.324  1.00 21.02           C  
ATOM    261  O   ASP A  59      -0.212 -32.710  22.048  1.00 20.73           O  
ATOM    262  CB  ASP A  59      -0.856 -33.571  24.810  1.00 21.72           C  
ATOM    263  CG  ASP A  59      -1.419 -33.167  26.200  1.00 25.06           C  
ATOM    264  OD1 ASP A  59      -2.071 -32.110  26.286  1.00 29.33           O  
ATOM    265  OD2 ASP A  59      -1.193 -33.897  27.209  1.00 29.34           O  
ATOM    266  N   LEU A  60      -1.585 -34.430  21.538  1.00 20.45           N  
ATOM    267  CA  LEU A  60      -1.248 -34.522  20.159  1.00 20.55           C  
ATOM    268  C   LEU A  60      -1.908 -33.449  19.300  1.00 18.67           C  
ATOM    269  O   LEU A  60      -1.481 -33.265  18.244  1.00 19.26           O  
ATOM    270  CB  LEU A  60      -1.631 -35.864  19.621  1.00 21.25           C  
ATOM    271  CG  LEU A  60      -0.433 -36.701  19.297  1.00 27.06           C  
ATOM    272  CD1 LEU A  60       0.573 -35.921  18.468  1.00 27.75           C  
ATOM    273  CD2 LEU A  60       0.174 -37.195  20.608  1.00 28.96           C  
ATOM    274  N   PHE A  61      -2.943 -32.779  19.793  1.00 16.80           N  
ATOM    275  CA  PHE A  61      -3.582 -31.682  19.103  1.00 15.53           C  
ATOM    276  C   PHE A  61      -2.579 -30.568  19.015  1.00 14.44           C  
ATOM    277  O   PHE A  61      -1.797 -30.422  19.875  1.00 14.69           O  
ATOM    278  CB  PHE A  61      -4.854 -31.244  19.819  1.00 15.25           C  
ATOM    279  CG  PHE A  61      -6.049 -32.003  19.424  1.00 17.84           C  
ATOM    280  CD1 PHE A  61      -7.166 -31.362  18.991  1.00 20.05           C  
ATOM    281  CD2 PHE A  61      -6.066 -33.367  19.455  1.00 19.14           C  
ATOM    282  CE1 PHE A  61      -8.237 -32.075  18.590  1.00 22.62           C  
ATOM    283  CE2 PHE A  61      -7.151 -34.052  19.074  1.00 20.33           C  
ATOM    284  CZ  PHE A  61      -8.228 -33.432  18.649  1.00 19.88           C  
ATOM    285  N   CYS A  62      -2.554 -29.840  17.916  1.00 13.00           N  
ATOM    286  CA  CYS A  62      -1.856 -28.579  17.850  1.00 12.31           C  
ATOM    287  C   CYS A  62      -2.528 -27.538  18.824  1.00 11.40           C  
ATOM    288  O   CYS A  62      -3.686 -27.542  18.988  1.00 11.49           O  
ATOM    289  CB  CYS A  62      -1.748 -28.050  16.418  1.00 12.01           C  
ATOM    290  SG  CYS A  62      -0.678 -29.014  15.268  1.00 14.71           S  
ATOM    291  N   ASN A  63      -1.732 -26.702  19.441  1.00 10.14           N  
ATOM    292  CA  ASN A  63      -2.204 -25.709  20.396  1.00 10.99           C  
ATOM    293  C   ASN A  63      -2.740 -24.394  19.818  1.00 10.63           C  
ATOM    294  O   ASN A  63      -2.124 -23.771  18.976  1.00 10.64           O  
ATOM    295  CB  ASN A  63      -1.071 -25.339  21.335  1.00 11.14           C  
ATOM    296  CG  ASN A  63      -0.755 -26.414  22.363  1.00 12.90           C  
ATOM    297  OD1 ASN A  63       0.395 -26.488  22.820  1.00 16.63           O  
ATOM    298  ND2 ASN A  63      -1.747 -27.233  22.742  1.00  9.42           N  
ATOM    299  N   ARG A  64      -3.912 -24.017  20.279  1.00 10.58           N  
ATOM    300  CA  ARG A  64      -4.480 -22.703  20.047  1.00 10.33           C  
ATOM    301  C   ARG A  64      -3.412 -21.601  20.187  1.00  9.91           C  
ATOM    302  O   ARG A  64      -2.446 -21.738  20.937  1.00  7.64           O  
ATOM    303  CB  ARG A  64      -5.569 -22.455  21.076  1.00  9.97           C  
ATOM    304  CG  ARG A  64      -5.046 -22.312  22.491  1.00 10.68           C  
ATOM    305  CD  ARG A  64      -6.185 -22.376  23.502  1.00 12.43           C  
ATOM    306  NE  ARG A  64      -6.835 -23.674  23.532  1.00 15.24           N  
ATOM    307  CZ  ARG A  64      -7.805 -24.033  24.380  1.00 15.19           C  
ATOM    308  NH1 ARG A  64      -8.248 -23.201  25.330  1.00 15.11           N  
ATOM    309  NH2 ARG A  64      -8.334 -25.241  24.262  1.00 15.31           N  
ATOM    310  N   THR A  65      -3.590 -20.531  19.442  1.00  8.70           N  
ATOM    311  CA  THR A  65      -2.674 -19.416  19.513  1.00 10.26           C  
ATOM    312  C   THR A  65      -3.227 -18.153  18.833  1.00  9.97           C  
ATOM    313  O   THR A  65      -3.991 -18.254  17.870  1.00 10.28           O  
ATOM    314  CB  THR A  65      -1.354 -19.841  18.870  1.00 11.93           C  
ATOM    315  OG1 THR A  65      -0.421 -18.782  18.980  1.00 16.91           O  
ATOM    316  CG2 THR A  65      -1.547 -20.257  17.389  1.00 13.79           C  
ATOM    317  N   PHE A  66      -2.885 -16.978  19.365  1.00  9.56           N  
ATOM    318  CA  PHE A  66      -3.058 -15.691  18.707  1.00 10.27           C  
ATOM    319  C   PHE A  66      -1.711 -15.282  18.159  1.00 10.50           C  
ATOM    320  O   PHE A  66      -0.714 -15.202  18.909  1.00 12.03           O  
ATOM    321  CB  PHE A  66      -3.556 -14.631  19.707  1.00 11.15           C  
ATOM    322  CG  PHE A  66      -3.866 -13.270  19.088  1.00 13.08           C  
ATOM    323  CD1 PHE A  66      -4.779 -13.138  18.044  1.00 14.57           C  
ATOM    324  CD2 PHE A  66      -3.235 -12.126  19.557  1.00 16.03           C  
ATOM    325  CE1 PHE A  66      -5.047 -11.886  17.489  1.00 13.14           C  
ATOM    326  CE2 PHE A  66      -3.504 -10.902  18.995  1.00 16.32           C  
ATOM    327  CZ  PHE A  66      -4.421 -10.790  17.974  1.00 13.87           C  
ATOM    328  N   ASP A  67      -1.653 -15.055  16.852  1.00  9.80           N  
ATOM    329  CA  ASP A  67      -0.401 -14.741  16.179  1.00 10.61           C  
ATOM    330  C   ASP A  67      -0.328 -13.259  15.787  1.00 10.67           C  
ATOM    331  O   ASP A  67       0.525 -12.876  15.000  1.00 10.75           O  
ATOM    332  CB  ASP A  67      -0.140 -15.702  14.966  1.00 11.31           C  
ATOM    333  CG  ASP A  67      -1.220 -15.605  13.828  1.00 10.23           C  
ATOM    334  OD1 ASP A  67      -1.983 -14.634  13.786  1.00  7.95           O  
ATOM    335  OD2 ASP A  67      -1.267 -16.511  12.941  1.00 11.11           O  
ATOM    336  N   GLU A  68      -1.204 -12.452  16.373  1.00 11.27           N  
ATOM    337  CA  GLU A  68      -1.324 -10.992  16.140  1.00 12.13           C  
ATOM    338  C   GLU A  68      -2.277 -10.710  14.961  1.00 11.16           C  
ATOM    339  O   GLU A  68      -2.812  -9.627  14.875  1.00 11.28           O  
ATOM    340  CB  GLU A  68       0.012 -10.288  15.924  1.00 12.70           C  
ATOM    341  CG  GLU A  68       1.015 -10.532  17.040  1.00 18.79           C  
ATOM    342  CD  GLU A  68       0.442 -10.170  18.406  1.00 23.01           C  
ATOM    343  OE1 GLU A  68      -0.298  -9.184  18.512  1.00 23.25           O  
ATOM    344  OE2 GLU A  68       0.736 -10.879  19.373  1.00 26.95           O  
ATOM    345  N   TYR A  69      -2.526 -11.715  14.120  1.00  9.82           N  
ATOM    346  CA  TYR A  69      -3.400 -11.569  12.964  1.00  9.47           C  
ATOM    347  C   TYR A  69      -4.704 -12.287  13.187  1.00  9.08           C  
ATOM    348  O   TYR A  69      -5.762 -11.667  13.097  1.00 10.12           O  
ATOM    349  CB  TYR A  69      -2.706 -12.062  11.672  1.00 10.01           C  
ATOM    350  CG  TYR A  69      -3.595 -12.010  10.437  1.00 11.09           C  
ATOM    351  CD1 TYR A  69      -3.944 -10.787   9.836  1.00 11.23           C  
ATOM    352  CD2 TYR A  69      -4.090 -13.181   9.874  1.00 14.81           C  
ATOM    353  CE1 TYR A  69      -4.778 -10.756   8.709  1.00 13.59           C  
ATOM    354  CE2 TYR A  69      -4.920 -13.146   8.788  1.00 16.56           C  
ATOM    355  CZ  TYR A  69      -5.246 -11.937   8.205  1.00 13.54           C  
ATOM    356  OH  TYR A  69      -6.062 -11.976   7.135  1.00 14.23           O  
ATOM    357  N   ALA A  70      -4.669 -13.601  13.495  1.00  9.11           N  
ATOM    358  CA  ALA A  70      -5.897 -14.374  13.655  1.00  8.95           C  
ATOM    359  C   ALA A  70      -5.814 -15.181  14.933  1.00  9.96           C  
ATOM    360  O   ALA A  70      -4.736 -15.449  15.439  1.00 10.37           O  
ATOM    361  CB  ALA A  70      -6.144 -15.349  12.432  1.00  8.74           C  
ATOM    362  N   CYS A  71      -6.985 -15.524  15.434  1.00 11.94           N  
ATOM    363  CA  CYS A  71      -7.163 -16.429  16.542  1.00 14.44           C  
ATOM    364  C   CYS A  71      -7.286 -17.917  16.036  1.00 13.26           C  
ATOM    365  O   CYS A  71      -8.235 -18.278  15.346  1.00 14.47           O  
ATOM    366  CB  CYS A  71      -8.430 -16.026  17.301  1.00 14.44           C  
ATOM    367  SG  CYS A  71      -8.505 -16.736  18.939  1.00 23.30           S  
ATOM    368  N   TRP A  72      -6.314 -18.747  16.373  1.00 12.40           N  
ATOM    369  CA  TRP A  72      -6.282 -20.158  15.928  1.00 11.99           C  
ATOM    370  C   TRP A  72      -6.800 -21.068  17.069  1.00 11.20           C  
ATOM    371  O   TRP A  72      -6.284 -20.995  18.186  1.00 10.42           O  
ATOM    372  CB  TRP A  72      -4.832 -20.553  15.478  1.00 10.69           C  
ATOM    373  CG  TRP A  72      -4.383 -19.723  14.322  1.00 10.80           C  
ATOM    374  CD1 TRP A  72      -3.629 -18.600  14.380  1.00  9.91           C  
ATOM    375  CD2 TRP A  72      -4.723 -19.902  12.924  1.00 11.42           C  
ATOM    376  NE1 TRP A  72      -3.465 -18.059  13.115  1.00  9.79           N  
ATOM    377  CE2 TRP A  72      -4.112 -18.853  12.206  1.00 10.13           C  
ATOM    378  CE3 TRP A  72      -5.471 -20.854  12.219  1.00 11.28           C  
ATOM    379  CZ2 TRP A  72      -4.254 -18.701  10.808  1.00 10.79           C  
ATOM    380  CZ3 TRP A  72      -5.581 -20.731  10.823  1.00 13.27           C  
ATOM    381  CH2 TRP A  72      -4.982 -19.661  10.135  1.00 12.74           C  
ATOM    382  N   PRO A  73      -7.785 -21.947  16.780  1.00 12.84           N  
ATOM    383  CA  PRO A  73      -8.173 -22.998  17.747  1.00 12.84           C  
ATOM    384  C   PRO A  73      -7.135 -24.107  17.814  1.00 13.41           C  
ATOM    385  O   PRO A  73      -6.159 -24.124  17.029  1.00 13.87           O  
ATOM    386  CB  PRO A  73      -9.505 -23.531  17.197  1.00 13.08           C  
ATOM    387  CG  PRO A  73      -9.448 -23.288  15.744  1.00 14.37           C  
ATOM    388  CD  PRO A  73      -8.428 -22.172  15.468  1.00 12.76           C  
ATOM    389  N   ASP A  74      -7.310 -25.030  18.758  1.00 13.30           N  
ATOM    390  CA  ASP A  74      -6.489 -26.224  18.759  1.00 13.99           C  
ATOM    391  C   ASP A  74      -6.716 -26.925  17.414  1.00 14.15           C  
ATOM    392  O   ASP A  74      -7.756 -26.767  16.767  1.00 14.22           O  
ATOM    393  CB  ASP A  74      -6.857 -27.181  19.901  1.00 14.63           C  
ATOM    394  CG  ASP A  74      -6.722 -26.553  21.271  1.00 13.49           C  
ATOM    395  OD1 ASP A  74      -5.758 -25.819  21.527  1.00 11.44           O  
ATOM    396  OD2 ASP A  74      -7.586 -26.835  22.108  1.00 16.77           O  
ATOM    397  N   GLY A  75      -5.757 -27.721  17.000  1.00 14.28           N  
ATOM    398  CA  GLY A  75      -5.909 -28.438  15.715  1.00 14.34           C  
ATOM    399  C   GLY A  75      -5.757 -29.936  15.911  1.00 13.55           C  
ATOM    400  O   GLY A  75      -4.902 -30.390  16.677  1.00 12.05           O  
ATOM    401  N   GLU A  76      -6.576 -30.700  15.208  1.00 13.15           N  
ATOM    402  CA  GLU A  76      -6.376 -32.146  15.115  1.00 13.76           C  
ATOM    403  C   GLU A  76      -5.102 -32.431  14.363  1.00 13.84           C  
ATOM    404  O   GLU A  76      -4.864 -31.833  13.310  1.00 14.24           O  
ATOM    405  CB  GLU A  76      -7.476 -32.816  14.329  1.00 14.64           C  
ATOM    406  CG  GLU A  76      -8.869 -32.760  14.905  1.00 17.69           C  
ATOM    407  CD  GLU A  76      -9.793 -33.733  14.130  1.00 23.18           C  
ATOM    408  OE1 GLU A  76      -9.327 -34.425  13.156  1.00 26.31           O  
ATOM    409  OE2 GLU A  76     -10.980 -33.804  14.492  1.00 26.79           O  
ATOM    410  N   PRO A  77      -4.314 -33.408  14.847  1.00 13.24           N  
ATOM    411  CA  PRO A  77      -3.136 -33.816  14.139  1.00 12.35           C  
ATOM    412  C   PRO A  77      -3.422 -34.277  12.695  1.00 12.48           C  
ATOM    413  O   PRO A  77      -4.380 -35.004  12.442  1.00 13.63           O  
ATOM    414  CB  PRO A  77      -2.571 -34.945  15.001  1.00 12.44           C  
ATOM    415  CG  PRO A  77      -3.668 -35.437  15.764  1.00 14.42           C  
ATOM    416  CD  PRO A  77      -4.634 -34.317  15.966  1.00 13.89           C  
ATOM    417  N   GLY A  78      -2.570 -33.845  11.769  1.00 13.90           N  
ATOM    418  CA  GLY A  78      -2.658 -34.212  10.332  1.00 14.30           C  
ATOM    419  C   GLY A  78      -3.872 -33.595   9.647  1.00 13.81           C  
ATOM    420  O   GLY A  78      -4.466 -34.174   8.736  1.00 15.19           O  
ATOM    421  N   SER A  79      -4.250 -32.405  10.065  1.00 13.48           N  
ATOM    422  CA  SER A  79      -5.362 -31.730   9.420  1.00 13.68           C  
ATOM    423  C   SER A  79      -5.089 -30.248   9.192  1.00 13.43           C  
ATOM    424  O   SER A  79      -4.246 -29.618   9.870  1.00 14.14           O  
ATOM    425  CB  SER A  79      -6.651 -31.901  10.254  1.00 13.71           C  
ATOM    426  OG  SER A  79      -6.511 -31.137  11.436  1.00 17.10           O  
ATOM    427  N   PHE A  80      -5.878 -29.696   8.278  1.00 11.98           N  
ATOM    428  CA  PHE A  80      -5.953 -28.274   8.040  1.00 12.96           C  
ATOM    429  C   PHE A  80      -6.903 -27.632   9.037  1.00 12.64           C  
ATOM    430  O   PHE A  80      -7.950 -28.186   9.394  1.00 13.84           O  
ATOM    431  CB  PHE A  80      -6.433 -27.987   6.612  1.00 12.32           C  
ATOM    432  CG  PHE A  80      -5.395 -28.223   5.639  1.00 12.78           C  
ATOM    433  CD1 PHE A  80      -4.458 -27.233   5.368  1.00 12.94           C  
ATOM    434  CD2 PHE A  80      -5.240 -29.481   5.054  1.00 15.05           C  
ATOM    435  CE1 PHE A  80      -3.421 -27.476   4.473  1.00 11.09           C  
ATOM    436  CE2 PHE A  80      -4.192 -29.732   4.173  1.00 10.44           C  
ATOM    437  CZ  PHE A  80      -3.301 -28.735   3.883  1.00 13.09           C  
ATOM    438  N   VAL A  81      -6.497 -26.475   9.517  1.00 12.19           N  
ATOM    439  CA  VAL A  81      -7.330 -25.712  10.437  1.00 11.20           C  
ATOM    440  C   VAL A  81      -7.705 -24.446   9.731  1.00 11.02           C  
ATOM    441  O   VAL A  81      -6.855 -23.761   9.217  1.00 10.62           O  
ATOM    442  CB  VAL A  81      -6.595 -25.461  11.758  1.00 10.79           C  
ATOM    443  CG1 VAL A  81      -7.411 -24.474  12.701  1.00 10.88           C  
ATOM    444  CG2 VAL A  81      -6.376 -26.809  12.454  1.00 10.03           C  
ATOM    445  N   ASN A  82      -8.960 -24.131   9.763  1.00 12.40           N  
ATOM    446  CA  ASN A  82      -9.426 -22.926   9.168  1.00 14.23           C  
ATOM    447  C   ASN A  82     -10.151 -21.980  10.135  1.00 14.51           C  
ATOM    448  O   ASN A  82     -10.818 -22.404  11.021  1.00 14.12           O  
ATOM    449  CB  ASN A  82     -10.266 -23.230   7.938  1.00 16.00           C  
ATOM    450  CG  ASN A  82     -11.648 -23.626   8.286  1.00 20.01           C  
ATOM    451  OD1 ASN A  82     -12.495 -22.805   8.468  1.00 25.91           O  
ATOM    452  ND2 ASN A  82     -11.860 -24.879   8.424  1.00 23.13           N  
ATOM    453  N   VAL A  83      -9.970 -20.700   9.921  1.00 13.78           N  
ATOM    454  CA  VAL A  83     -10.679 -19.656  10.623  1.00 14.19           C  
ATOM    455  C   VAL A  83     -11.149 -18.569   9.639  1.00 13.39           C  
ATOM    456  O   VAL A  83     -10.477 -18.293   8.681  1.00 11.82           O  
ATOM    457  CB  VAL A  83      -9.814 -19.021  11.741  1.00 14.79           C  
ATOM    458  CG1 VAL A  83      -8.468 -18.747  11.275  1.00 15.51           C  
ATOM    459  CG2 VAL A  83     -10.307 -17.782  12.083  1.00 17.72           C  
ATOM    460  N   SER A  84     -12.266 -17.925   9.951  1.00 13.16           N  
ATOM    461  CA  SER A  84     -12.737 -16.790   9.165  1.00 13.71           C  
ATOM    462  C   SER A  84     -11.719 -15.674   9.054  1.00 12.80           C  
ATOM    463  O   SER A  84     -10.951 -15.468   9.989  1.00 13.14           O  
ATOM    464  CB  SER A  84     -14.014 -16.241   9.793  1.00 15.19           C  
ATOM    465  OG  SER A  84     -15.070 -17.185   9.594  1.00 16.54           O  
ATOM    466  N   CYS A  85     -11.721 -14.949   7.920  1.00 12.74           N  
ATOM    467  CA  CYS A  85     -10.969 -13.712   7.788  1.00 13.09           C  
ATOM    468  C   CYS A  85     -11.270 -12.843   9.011  1.00 11.84           C  
ATOM    469  O   CYS A  85     -12.443 -12.663   9.371  1.00  9.39           O  
ATOM    470  CB  CYS A  85     -11.356 -12.902   6.524  1.00 13.99           C  
ATOM    471  SG  CYS A  85     -11.025 -13.826   4.968  1.00 15.29           S  
ATOM    472  N   PRO A  86     -10.224 -12.347   9.658  1.00 11.05           N  
ATOM    473  CA  PRO A  86     -10.438 -11.539  10.865  1.00 11.28           C  
ATOM    474  C   PRO A  86     -11.328 -10.378  10.565  1.00 11.47           C  
ATOM    475  O   PRO A  86     -11.038  -9.612   9.607  1.00 11.66           O  
ATOM    476  CB  PRO A  86      -9.038 -11.066  11.209  1.00 11.61           C  
ATOM    477  CG  PRO A  86      -8.172 -12.162  10.692  1.00 11.35           C  
ATOM    478  CD  PRO A  86      -8.782 -12.615   9.436  1.00 10.98           C  
ATOM    479  N   TRP A  87     -12.382 -10.232  11.378  1.00 11.09           N  
ATOM    480  CA  TRP A  87     -13.409  -9.246  11.126  1.00 11.46           C  
ATOM    481  C   TRP A  87     -12.946  -7.821  11.303  1.00 10.94           C  
ATOM    482  O   TRP A  87     -13.628  -6.922  10.882  1.00 11.86           O  
ATOM    483  CB  TRP A  87     -14.701  -9.527  11.915  1.00 11.57           C  
ATOM    484  CG  TRP A  87     -14.531  -9.591  13.436  1.00 12.77           C  
ATOM    485  CD1 TRP A  87     -14.466 -10.751  14.215  1.00 13.36           C  
ATOM    486  CD2 TRP A  87     -14.407  -8.488  14.364  1.00 13.97           C  
ATOM    487  NE1 TRP A  87     -14.336 -10.416  15.545  1.00 12.57           N  
ATOM    488  CE2 TRP A  87     -14.248  -9.050  15.669  1.00 12.65           C  
ATOM    489  CE3 TRP A  87     -14.457  -7.100  14.236  1.00 15.97           C  
ATOM    490  CZ2 TRP A  87     -14.162  -8.261  16.824  1.00 13.19           C  
ATOM    491  CZ3 TRP A  87     -14.324  -6.298  15.415  1.00 16.81           C  
ATOM    492  CH2 TRP A  87     -14.169  -6.900  16.682  1.00 11.50           C  
ATOM    493  N   TYR A  88     -11.755  -7.587  11.823  1.00 11.78           N  
ATOM    494  CA  TYR A  88     -11.274  -6.190  11.981  1.00 11.19           C  
ATOM    495  C   TYR A  88     -10.645  -5.607  10.720  1.00 11.18           C  
ATOM    496  O   TYR A  88     -10.273  -4.434  10.705  1.00 10.35           O  
ATOM    497  CB  TYR A  88     -10.274  -6.077  13.129  1.00 11.86           C  
ATOM    498  CG  TYR A  88      -9.059  -6.903  12.924  1.00 10.29           C  
ATOM    499  CD1 TYR A  88      -8.031  -6.455  12.136  1.00 11.32           C  
ATOM    500  CD2 TYR A  88      -8.946  -8.157  13.524  1.00  8.74           C  
ATOM    501  CE1 TYR A  88      -6.901  -7.247  11.922  1.00 10.83           C  
ATOM    502  CE2 TYR A  88      -7.811  -8.931  13.357  1.00 10.53           C  
ATOM    503  CZ  TYR A  88      -6.818  -8.505  12.545  1.00 10.06           C  
ATOM    504  OH  TYR A  88      -5.711  -9.300  12.346  1.00 11.84           O  
ATOM    505  N   LEU A  89     -10.475  -6.434   9.675  1.00 11.42           N  
ATOM    506  CA  LEU A  89      -9.867  -5.968   8.404  1.00 11.75           C  
ATOM    507  C   LEU A  89     -10.714  -4.849   7.820  1.00 11.98           C  
ATOM    508  O   LEU A  89     -11.956  -4.925   7.848  1.00 11.45           O  
ATOM    509  CB  LEU A  89      -9.751  -7.110   7.381  1.00 11.72           C  
ATOM    510  CG  LEU A  89      -8.819  -8.275   7.747  1.00 11.02           C  
ATOM    511  CD1 LEU A  89      -8.994  -9.409   6.720  1.00 10.47           C  
ATOM    512  CD2 LEU A  89      -7.385  -7.805   7.776  1.00 12.00           C  
ATOM    513  N   PRO A  90     -10.059  -3.792   7.293  1.00 12.05           N  
ATOM    514  CA  PRO A  90     -10.816  -2.711   6.643  1.00 11.60           C  
ATOM    515  C   PRO A  90     -11.777  -3.190   5.557  1.00 12.58           C  
ATOM    516  O   PRO A  90     -12.883  -2.626   5.391  1.00 11.11           O  
ATOM    517  CB  PRO A  90      -9.725  -1.824   6.074  1.00 12.52           C  
ATOM    518  CG  PRO A  90      -8.574  -2.006   7.051  1.00 10.90           C  
ATOM    519  CD  PRO A  90      -8.641  -3.450   7.459  1.00 11.90           C  
ATOM    520  N   TRP A  91     -11.405  -4.290   4.891  1.00 13.41           N  
ATOM    521  CA  TRP A  91     -12.195  -4.827   3.765  1.00 13.72           C  
ATOM    522  C   TRP A  91     -12.933  -6.098   4.129  1.00 13.88           C  
ATOM    523  O   TRP A  91     -13.354  -6.846   3.241  1.00 14.40           O  
ATOM    524  CB  TRP A  91     -11.272  -5.100   2.542  1.00 14.06           C  
ATOM    525  CG  TRP A  91     -10.040  -5.938   2.891  1.00 13.17           C  
ATOM    526  CD1 TRP A  91      -9.956  -7.296   2.888  1.00 14.04           C  
ATOM    527  CD2 TRP A  91      -8.774  -5.460   3.352  1.00 14.17           C  
ATOM    528  NE1 TRP A  91      -8.702  -7.687   3.271  1.00 13.88           N  
ATOM    529  CE2 TRP A  91      -7.964  -6.584   3.586  1.00 14.37           C  
ATOM    530  CE3 TRP A  91      -8.229  -4.178   3.564  1.00 17.88           C  
ATOM    531  CZ2 TRP A  91      -6.639  -6.478   4.027  1.00 15.93           C  
ATOM    532  CZ3 TRP A  91      -6.922  -4.068   4.004  1.00 15.35           C  
ATOM    533  CH2 TRP A  91      -6.138  -5.211   4.236  1.00 16.70           C  
ATOM    534  N   ALA A  92     -13.099  -6.371   5.415  1.00 13.88           N  
ATOM    535  CA  ALA A  92     -13.728  -7.637   5.836  1.00 14.97           C  
ATOM    536  C   ALA A  92     -15.084  -7.887   5.122  1.00 14.93           C  
ATOM    537  O   ALA A  92     -15.451  -9.040   4.830  1.00 14.67           O  
ATOM    538  CB  ALA A  92     -13.895  -7.679   7.361  1.00 15.02           C  
ATOM    539  N   SER A  93     -15.810  -6.817   4.811  1.00 15.65           N  
ATOM    540  CA  SER A  93     -17.116  -6.955   4.127  1.00 15.85           C  
ATOM    541  C   SER A  93     -17.031  -7.502   2.692  1.00 16.04           C  
ATOM    542  O   SER A  93     -18.032  -7.987   2.142  1.00 15.77           O  
ATOM    543  CB  SER A  93     -17.832  -5.604   4.127  1.00 16.42           C  
ATOM    544  OG  SER A  93     -17.148  -4.718   3.281  1.00 16.11           O  
ATOM    545  N   SER A  94     -15.849  -7.360   2.080  1.00 15.95           N  
ATOM    546  CA  SER A  94     -15.523  -7.922   0.755  1.00 16.34           C  
ATOM    547  C   SER A  94     -15.093  -9.405   0.779  1.00 15.91           C  
ATOM    548  O   SER A  94     -15.083 -10.080  -0.260  1.00 14.46           O  
ATOM    549  CB  SER A  94     -14.379  -7.112   0.133  1.00 16.49           C  
ATOM    550  OG  SER A  94     -14.853  -5.818  -0.218  1.00 21.67           O  
ATOM    551  N   VAL A  95     -14.727  -9.907   1.958  1.00 15.11           N  
ATOM    552  CA  VAL A  95     -14.298 -11.307   2.115  1.00 15.15           C  
ATOM    553  C   VAL A  95     -15.151 -12.025   3.190  1.00 16.25           C  
ATOM    554  O   VAL A  95     -14.625 -12.693   4.053  1.00 15.64           O  
ATOM    555  CB  VAL A  95     -12.760 -11.371   2.380  1.00 15.57           C  
ATOM    556  CG1 VAL A  95     -12.018 -10.774   1.160  1.00 13.99           C  
ATOM    557  CG2 VAL A  95     -12.360 -10.605   3.695  1.00 13.17           C  
ATOM    558  N   PRO A  96     -16.500 -11.912   3.097  1.00 16.62           N  
ATOM    559  CA  PRO A  96     -17.364 -12.437   4.174  1.00 17.86           C  
ATOM    560  C   PRO A  96     -17.298 -13.967   4.397  1.00 18.43           C  
ATOM    561  O   PRO A  96     -17.590 -14.427   5.502  1.00 19.83           O  
ATOM    562  CB  PRO A  96     -18.772 -12.030   3.731  1.00 17.81           C  
ATOM    563  CG  PRO A  96     -18.677 -11.930   2.200  1.00 18.19           C  
ATOM    564  CD  PRO A  96     -17.285 -11.328   2.000  1.00 17.12           C  
ATOM    565  N   GLN A  97     -16.917 -14.741   3.388  1.00 17.99           N  
ATOM    566  CA  GLN A  97     -16.816 -16.199   3.546  1.00 18.65           C  
ATOM    567  C   GLN A  97     -15.397 -16.674   3.330  1.00 17.20           C  
ATOM    568  O   GLN A  97     -15.165 -17.839   3.083  1.00 17.03           O  
ATOM    569  CB  GLN A  97     -17.763 -16.941   2.569  1.00 19.09           C  
ATOM    570  CG  GLN A  97     -19.141 -16.292   2.367  1.00 23.42           C  
ATOM    571  CD  GLN A  97     -19.935 -16.053   3.665  1.00 30.08           C  
ATOM    572  OE1 GLN A  97     -19.733 -16.750   4.673  1.00 34.23           O  
ATOM    573  NE2 GLN A  97     -20.852 -15.054   3.641  1.00 31.72           N  
ATOM    574  N   GLY A  98     -14.429 -15.781   3.428  1.00 16.40           N  
ATOM    575  CA  GLY A  98     -13.031 -16.191   3.268  1.00 14.62           C  
ATOM    576  C   GLY A  98     -12.554 -16.832   4.555  1.00 14.32           C  
ATOM    577  O   GLY A  98     -13.107 -16.563   5.664  1.00 13.18           O  
ATOM    578  N   HIS A  99     -11.522 -17.666   4.413  1.00 13.49           N  
ATOM    579  CA  HIS A  99     -10.895 -18.330   5.541  1.00 14.09           C  
ATOM    580  C   HIS A  99      -9.424 -18.269   5.375  1.00 13.54           C  
ATOM    581  O   HIS A  99      -8.938 -18.163   4.244  1.00 14.34           O  
ATOM    582  CB  HIS A  99     -11.336 -19.782   5.657  1.00 14.72           C  
ATOM    583  CG  HIS A  99     -12.772 -19.923   5.992  1.00 16.51           C  
ATOM    584  ND1 HIS A  99     -13.756 -19.884   5.030  1.00 19.45           N  
ATOM    585  CD2 HIS A  99     -13.408 -20.050   7.182  1.00 20.57           C  
ATOM    586  CE1 HIS A  99     -14.939 -19.998   5.612  1.00 19.77           C  
ATOM    587  NE2 HIS A  99     -14.757 -20.101   6.915  1.00 19.88           N  
ATOM    588  N   VAL A 100      -8.718 -18.291   6.509  1.00 12.91           N  
ATOM    589  CA  VAL A 100      -7.255 -18.411   6.555  1.00 12.00           C  
ATOM    590  C   VAL A 100      -6.956 -19.827   7.111  1.00 11.15           C  
ATOM    591  O   VAL A 100      -7.795 -20.416   7.873  1.00  8.71           O  
ATOM    592  CB  VAL A 100      -6.605 -17.268   7.362  1.00 13.29           C  
ATOM    593  CG1 VAL A 100      -7.211 -17.086   8.745  1.00 13.75           C  
ATOM    594  CG2 VAL A 100      -5.069 -17.475   7.580  1.00 16.93           C  
ATOM    595  N   TYR A 101      -5.791 -20.362   6.726  1.00  8.75           N  
ATOM    596  CA  TYR A 101      -5.426 -21.718   6.991  1.00  9.53           C  
ATOM    597  C   TYR A 101      -4.033 -21.890   7.579  1.00  9.53           C  
ATOM    598  O   TYR A 101      -3.082 -21.174   7.256  1.00  7.66           O  
ATOM    599  CB  TYR A 101      -5.473 -22.556   5.689  1.00  9.68           C  
ATOM    600  CG  TYR A 101      -6.756 -22.439   4.937  1.00 12.74           C  
ATOM    601  CD1 TYR A 101      -7.843 -23.259   5.213  1.00 15.58           C  
ATOM    602  CD2 TYR A 101      -6.884 -21.514   3.907  1.00 17.47           C  
ATOM    603  CE1 TYR A 101      -9.061 -23.131   4.509  1.00 13.62           C  
ATOM    604  CE2 TYR A 101      -8.082 -21.393   3.204  1.00 16.37           C  
ATOM    605  CZ  TYR A 101      -9.162 -22.179   3.534  1.00 14.58           C  
ATOM    606  OH  TYR A 101     -10.321 -22.053   2.784  1.00 18.41           O  
ATOM    607  N   ARG A 102      -3.973 -22.885   8.468  1.00 10.15           N  
ATOM    608  CA  ARG A 102      -2.770 -23.498   8.980  1.00  9.58           C  
ATOM    609  C   ARG A 102      -2.872 -25.004   8.726  1.00  9.20           C  
ATOM    610  O   ARG A 102      -3.951 -25.526   8.385  1.00  8.99           O  
ATOM    611  CB  ARG A 102      -2.652 -23.277  10.479  1.00  9.12           C  
ATOM    612  CG  ARG A 102      -2.188 -21.856  10.835  1.00  9.28           C  
ATOM    613  CD  ARG A 102      -1.766 -21.763  12.312  1.00 11.02           C  
ATOM    614  NE  ARG A 102      -1.285 -20.433  12.721  1.00  9.71           N  
ATOM    615  CZ  ARG A 102      -0.373 -20.258  13.689  1.00 10.73           C  
ATOM    616  NH1 ARG A 102       0.038 -19.053  14.018  1.00 10.37           N  
ATOM    617  NH2 ARG A 102       0.135 -21.303  14.331  1.00  9.87           N  
ATOM    618  N   PHE A 103      -1.746 -25.677   8.857  1.00  8.89           N  
ATOM    619  CA  PHE A 103      -1.751 -27.127   8.842  1.00  9.59           C  
ATOM    620  C   PHE A 103      -1.196 -27.630  10.160  1.00  9.92           C  
ATOM    621  O   PHE A 103      -0.062 -27.294  10.525  1.00  9.69           O  
ATOM    622  CB  PHE A 103      -0.940 -27.704   7.656  1.00  9.34           C  
ATOM    623  CG  PHE A 103      -1.072 -29.205   7.535  1.00 10.00           C  
ATOM    624  CD1 PHE A 103      -2.262 -29.776   7.091  1.00  8.02           C  
ATOM    625  CD2 PHE A 103      -0.032 -30.032   7.891  1.00 10.19           C  
ATOM    626  CE1 PHE A 103      -2.402 -31.157   7.033  1.00 10.93           C  
ATOM    627  CE2 PHE A 103      -0.161 -31.448   7.792  1.00 11.61           C  
ATOM    628  CZ  PHE A 103      -1.343 -31.989   7.374  1.00 12.46           C  
ATOM    629  N   CYS A 104      -1.987 -28.468  10.844  1.00 10.93           N  
ATOM    630  CA  CYS A 104      -1.540 -29.156  12.056  1.00 10.65           C  
ATOM    631  C   CYS A 104      -0.932 -30.511  11.704  1.00 10.76           C  
ATOM    632  O   CYS A 104      -1.644 -31.410  11.257  1.00  9.29           O  
ATOM    633  CB  CYS A 104      -2.734 -29.363  12.997  1.00 11.46           C  
ATOM    634  SG  CYS A 104      -2.219 -30.180  14.543  1.00 11.50           S  
ATOM    635  N   THR A 105       0.368 -30.656  11.918  1.00 12.18           N  
ATOM    636  CA  THR A 105       1.086 -31.867  11.569  1.00 12.29           C  
ATOM    637  C   THR A 105       0.711 -33.034  12.499  1.00 13.96           C  
ATOM    638  O   THR A 105       0.072 -32.847  13.558  1.00 13.27           O  
ATOM    639  CB  THR A 105       2.614 -31.673  11.560  1.00 13.36           C  
ATOM    640  OG1 THR A 105       3.137 -31.564  12.904  1.00 11.31           O  
ATOM    641  CG2 THR A 105       3.056 -30.470  10.664  1.00 10.40           C  
ATOM    642  N   ALA A 106       1.086 -34.245  12.085  1.00 14.43           N  
ATOM    643  CA  ALA A 106       0.687 -35.440  12.795  1.00 15.58           C  
ATOM    644  C   ALA A 106       1.381 -35.511  14.175  1.00 17.00           C  
ATOM    645  O   ALA A 106       0.931 -36.270  15.037  1.00 18.13           O  
ATOM    646  CB  ALA A 106       1.011 -36.690  11.978  1.00 16.35           C  
ATOM    647  N   GLU A 107       2.447 -34.724  14.368  1.00 17.34           N  
ATOM    648  CA  GLU A 107       3.193 -34.645  15.632  1.00 18.55           C  
ATOM    649  C   GLU A 107       2.691 -33.536  16.548  1.00 17.45           C  
ATOM    650  O   GLU A 107       3.323 -33.249  17.554  1.00 18.08           O  
ATOM    651  CB  GLU A 107       4.673 -34.351  15.370  1.00 19.84           C  
ATOM    652  CG  GLU A 107       5.425 -35.352  14.535  1.00 24.80           C  
ATOM    653  CD  GLU A 107       5.145 -35.208  13.027  1.00 32.71           C  
ATOM    654  OE1 GLU A 107       4.576 -34.182  12.577  1.00 35.09           O  
ATOM    655  OE2 GLU A 107       5.481 -36.161  12.288  1.00 38.11           O  
ATOM    656  N   GLY A 108       1.608 -32.873  16.169  1.00 15.33           N  
ATOM    657  CA  GLY A 108       0.989 -31.843  16.979  1.00 14.88           C  
ATOM    658  C   GLY A 108       1.768 -30.538  17.010  1.00 12.99           C  
ATOM    659  O   GLY A 108       1.631 -29.740  17.927  1.00 12.80           O  
ATOM    660  N   LEU A 109       2.596 -30.327  16.016  1.00 11.42           N  
ATOM    661  CA  LEU A 109       3.257 -29.045  15.831  1.00 10.85           C  
ATOM    662  C   LEU A 109       2.567 -28.387  14.568  1.00 10.74           C  
ATOM    663  O   LEU A 109       2.254 -29.098  13.575  1.00  8.05           O  
ATOM    664  CB  LEU A 109       4.745 -29.252  15.583  1.00 10.77           C  
ATOM    665  CG  LEU A 109       5.826 -29.493  16.706  1.00 16.98           C  
ATOM    666  CD1 LEU A 109       5.647 -28.666  17.945  1.00 17.48           C  
ATOM    667  CD2 LEU A 109       5.938 -30.949  17.094  1.00 21.53           C  
ATOM    668  N   TRP A 110       2.339 -27.065  14.596  1.00  8.79           N  
ATOM    669  CA  TRP A 110       1.903 -26.398  13.409  1.00  8.94           C  
ATOM    670  C   TRP A 110       3.016 -26.479  12.355  1.00  9.25           C  
ATOM    671  O   TRP A 110       4.228 -26.334  12.658  1.00  7.73           O  
ATOM    672  CB  TRP A 110       1.602 -24.958  13.663  1.00  9.38           C  
ATOM    673  CG  TRP A 110       0.507 -24.709  14.618  1.00 10.21           C  
ATOM    674  CD1 TRP A 110       0.631 -24.224  15.888  1.00 10.63           C  
ATOM    675  CD2 TRP A 110      -0.879 -24.872  14.386  1.00  7.63           C  
ATOM    676  NE1 TRP A 110      -0.604 -24.096  16.461  1.00  7.57           N  
ATOM    677  CE2 TRP A 110      -1.547 -24.498  15.563  1.00  7.32           C  
ATOM    678  CE3 TRP A 110      -1.634 -25.316  13.294  1.00 11.32           C  
ATOM    679  CZ2 TRP A 110      -2.925 -24.512  15.678  1.00  6.91           C  
ATOM    680  CZ3 TRP A 110      -2.992 -25.378  13.424  1.00  9.10           C  
ATOM    681  CH2 TRP A 110      -3.631 -24.970  14.630  1.00  8.96           C  
ATOM    682  N   LEU A 111       2.604 -26.761  11.128  1.00  8.75           N  
ATOM    683  CA  LEU A 111       3.528 -26.798   9.997  1.00  9.63           C  
ATOM    684  C   LEU A 111       4.319 -25.488   9.935  1.00  9.41           C  
ATOM    685  O   LEU A 111       3.730 -24.448   9.976  1.00  9.28           O  
ATOM    686  CB  LEU A 111       2.773 -26.999   8.678  1.00  8.65           C  
ATOM    687  CG  LEU A 111       3.664 -27.163   7.437  1.00 11.83           C  
ATOM    688  CD1 LEU A 111       4.461 -28.527   7.541  1.00 10.90           C  
ATOM    689  CD2 LEU A 111       2.834 -27.027   6.147  1.00  7.54           C  
ATOM    690  N   GLN A 112       5.642 -25.574   9.816  1.00 11.54           N  
ATOM    691  CA  GLN A 112       6.548 -24.431   9.767  1.00 13.75           C  
ATOM    692  C   GLN A 112       7.121 -24.115   8.355  1.00 15.91           C  
ATOM    693  O   GLN A 112       7.299 -25.001   7.512  1.00 14.20           O  
ATOM    694  CB  GLN A 112       7.725 -24.693  10.695  1.00 14.42           C  
ATOM    695  CG  GLN A 112       7.347 -24.961  12.133  1.00 18.12           C  
ATOM    696  CD  GLN A 112       8.549 -24.704  13.084  1.00 24.78           C  
ATOM    697  OE1 GLN A 112       9.580 -25.340  13.002  1.00 28.21           O  
ATOM    698  NE2 GLN A 112       8.394 -23.738  13.958  1.00 31.33           N  
ATOM    699  N   LYS A 113       7.449 -22.857   8.133  1.00 17.69           N  
ATOM    700  CA  LYS A 113       8.112 -22.465   6.907  1.00 20.48           C  
ATOM    701  C   LYS A 113       9.591 -22.771   6.951  1.00 22.40           C  
ATOM    702  O   LYS A 113      10.254 -22.498   7.965  1.00 22.17           O  
ATOM    703  CB  LYS A 113       7.936 -20.973   6.701  1.00 21.82           C  
ATOM    704  CG  LYS A 113       6.522 -20.556   6.391  1.00 23.38           C  
ATOM    705  CD  LYS A 113       6.509 -19.151   5.808  1.00 27.91           C  
ATOM    706  CE  LYS A 113       6.620 -18.100   6.915  1.00 30.99           C  
ATOM    707  NZ  LYS A 113       7.246 -16.795   6.441  1.00 34.77           N  
ATOM    708  N   ASP A 114      10.133 -23.315   5.859  1.00 24.04           N  
ATOM    709  CA  ASP A 114      11.559 -23.695   5.833  1.00 26.39           C  
ATOM    710  C   ASP A 114      12.469 -22.595   6.343  1.00 27.69           C  
ATOM    711  O   ASP A 114      12.196 -21.409   6.154  1.00 27.01           O  
ATOM    712  CB  ASP A 114      12.061 -24.034   4.429  1.00 27.12           C  
ATOM    713  CG  ASP A 114      11.113 -24.895   3.673  1.00 28.41           C  
ATOM    714  OD1 ASP A 114      10.777 -25.936   4.242  1.00 27.84           O  
ATOM    715  OD2 ASP A 114      10.718 -24.506   2.530  1.00 33.76           O  
ATOM    716  N   ASN A 115      13.580 -23.026   6.933  1.00 30.19           N  
ATOM    717  CA  ASN A 115      14.500 -22.150   7.633  1.00 31.96           C  
ATOM    718  C   ASN A 115      13.871 -21.808   8.986  1.00 33.34           C  
ATOM    719  O   ASN A 115      14.256 -22.349  10.038  1.00 34.53           O  
ATOM    720  N   SER A 116      12.849 -20.980   8.941  1.00 33.75           N  
ATOM    721  CA  SER A 116      12.273 -20.386  10.134  1.00 33.55           C  
ATOM    722  C   SER A 116      11.665 -21.263  11.164  1.00 33.41           C  
ATOM    723  O   SER A 116      11.474 -22.429  11.007  1.00 33.55           O  
ATOM    724  CB  SER A 116      11.234 -19.361   9.745  1.00 33.67           C  
ATOM    725  OG  SER A 116      10.091 -20.020   9.365  1.00 33.47           O  
ATOM    726  N   SER A 117      11.326 -20.602  12.246  1.00 32.78           N  
ATOM    727  CA  SER A 117      10.471 -21.123  13.245  1.00 31.67           C  
ATOM    728  C   SER A 117       9.020 -20.751  12.944  1.00 29.72           C  
ATOM    729  O   SER A 117       8.140 -21.182  13.621  1.00 29.84           O  
ATOM    730  CB  SER A 117      10.904 -20.523  14.571  1.00 32.00           C  
ATOM    731  OG  SER A 117      10.869 -21.479  15.582  1.00 34.06           O  
ATOM    732  N   LEU A 118       8.783 -19.945  11.929  1.00 26.87           N  
ATOM    733  CA  LEU A 118       7.454 -19.409  11.684  1.00 24.92           C  
ATOM    734  C   LEU A 118       6.442 -20.397  11.114  1.00 22.27           C  
ATOM    735  O   LEU A 118       6.829 -21.223  10.385  1.00 22.11           O  
ATOM    736  CB  LEU A 118       7.541 -18.167  10.824  1.00 25.90           C  
ATOM    737  CG  LEU A 118       8.436 -17.113  11.474  1.00 26.77           C  
ATOM    738  CD1 LEU A 118       8.932 -16.173  10.511  1.00 28.64           C  
ATOM    739  CD2 LEU A 118       7.767 -16.454  12.565  1.00 28.28           C  
ATOM    740  N   PRO A 119       5.161 -20.300  11.472  1.00 18.80           N  
ATOM    741  CA  PRO A 119       4.175 -21.273  10.976  1.00 17.50           C  
ATOM    742  C   PRO A 119       3.749 -20.975   9.553  1.00 15.60           C  
ATOM    743  O   PRO A 119       3.545 -19.817   9.188  1.00 16.79           O  
ATOM    744  CB  PRO A 119       2.945 -21.079  11.886  1.00 16.54           C  
ATOM    745  CG  PRO A 119       3.040 -19.679  12.391  1.00 18.45           C  
ATOM    746  CD  PRO A 119       4.565 -19.346  12.429  1.00 18.67           C  
ATOM    747  N   TRP A 120       3.565 -22.022   8.780  1.00 13.00           N  
ATOM    748  CA  TRP A 120       2.918 -21.889   7.514  1.00 12.12           C  
ATOM    749  C   TRP A 120       1.499 -21.362   7.688  1.00 11.64           C  
ATOM    750  O   TRP A 120       0.732 -21.834   8.559  1.00 11.13           O  
ATOM    751  CB  TRP A 120       2.886 -23.239   6.776  1.00 11.61           C  
ATOM    752  CG  TRP A 120       2.180 -23.124   5.488  1.00 10.91           C  
ATOM    753  CD1 TRP A 120       2.682 -22.592   4.306  1.00 10.61           C  
ATOM    754  CD2 TRP A 120       0.819 -23.458   5.233  1.00  7.21           C  
ATOM    755  NE1 TRP A 120       1.713 -22.641   3.325  1.00  7.72           N  
ATOM    756  CE2 TRP A 120       0.565 -23.169   3.860  1.00  9.31           C  
ATOM    757  CE3 TRP A 120      -0.204 -24.000   6.009  1.00  8.73           C  
ATOM    758  CZ2 TRP A 120      -0.681 -23.398   3.261  1.00  8.05           C  
ATOM    759  CZ3 TRP A 120      -1.452 -24.238   5.410  1.00 11.23           C  
ATOM    760  CH2 TRP A 120      -1.676 -23.934   4.046  1.00 10.09           C  
ATOM    761  N   ARG A 121       1.118 -20.406   6.842  1.00 10.82           N  
ATOM    762  CA  ARG A 121      -0.306 -20.002   6.756  1.00 11.29           C  
ATOM    763  C   ARG A 121      -0.649 -19.646   5.313  1.00 12.03           C  
ATOM    764  O   ARG A 121       0.207 -19.192   4.561  1.00 12.94           O  
ATOM    765  CB  ARG A 121      -0.613 -18.774   7.643  1.00 10.07           C  
ATOM    766  CG  ARG A 121      -0.097 -18.883   9.066  1.00 12.36           C  
ATOM    767  CD  ARG A 121      -0.284 -17.600   9.884  1.00 14.96           C  
ATOM    768  NE  ARG A 121       0.601 -16.538   9.391  1.00 12.67           N  
ATOM    769  CZ  ARG A 121       0.606 -15.267   9.792  1.00 13.50           C  
ATOM    770  NH1 ARG A 121      -0.225 -14.825  10.744  1.00 13.22           N  
ATOM    771  NH2 ARG A 121       1.486 -14.425   9.242  1.00  9.59           N  
ATOM    772  N   ASP A 122      -1.901 -19.832   4.961  1.00 12.25           N  
ATOM    773  CA  ASP A 122      -2.447 -19.339   3.720  1.00 13.67           C  
ATOM    774  C   ASP A 122      -3.501 -18.300   4.087  1.00 14.13           C  
ATOM    775  O   ASP A 122      -4.553 -18.625   4.651  1.00 12.69           O  
ATOM    776  CB  ASP A 122      -3.089 -20.478   2.943  1.00 14.18           C  
ATOM    777  CG  ASP A 122      -3.569 -20.057   1.558  1.00 17.56           C  
ATOM    778  OD1 ASP A 122      -3.992 -18.894   1.390  1.00 17.71           O  
ATOM    779  OD2 ASP A 122      -3.494 -20.904   0.631  1.00 18.23           O  
ATOM    780  N   LEU A 123      -3.199 -17.056   3.753  1.00 14.22           N  
ATOM    781  CA  LEU A 123      -4.088 -15.938   4.018  1.00 15.52           C  
ATOM    782  C   LEU A 123      -4.721 -15.380   2.722  1.00 15.99           C  
ATOM    783  O   LEU A 123      -5.328 -14.292   2.748  1.00 14.87           O  
ATOM    784  CB  LEU A 123      -3.272 -14.824   4.673  1.00 15.59           C  
ATOM    785  CG  LEU A 123      -2.718 -14.869   6.114  1.00 20.63           C  
ATOM    786  CD1 LEU A 123      -2.824 -16.204   6.821  1.00 21.20           C  
ATOM    787  CD2 LEU A 123      -1.271 -14.370   6.122  1.00 19.80           C  
ATOM    788  N   SER A 124      -4.599 -16.113   1.597  1.00 14.94           N  
ATOM    789  CA  SER A 124      -4.863 -15.515   0.302  1.00 14.86           C  
ATOM    790  C   SER A 124      -6.308 -15.140   0.184  1.00 15.33           C  
ATOM    791  O   SER A 124      -6.628 -14.153  -0.493  1.00 16.00           O  
ATOM    792  CB  SER A 124      -4.463 -16.448  -0.868  1.00 14.50           C  
ATOM    793  OG  SER A 124      -5.081 -17.717  -0.726  1.00 13.15           O  
ATOM    794  N   GLU A 125      -7.200 -15.911   0.809  1.00 14.71           N  
ATOM    795  CA  GLU A 125      -8.639 -15.589   0.671  1.00 15.01           C  
ATOM    796  C   GLU A 125      -9.050 -14.277   1.401  1.00 15.33           C  
ATOM    797  O   GLU A 125     -10.193 -13.795   1.226  1.00 14.00           O  
ATOM    798  CB  GLU A 125      -9.518 -16.710   1.211  1.00 14.97           C  
ATOM    799  CG  GLU A 125      -9.279 -18.111   0.587  1.00 16.11           C  
ATOM    800  CD  GLU A 125     -10.284 -19.123   1.080  1.00 18.23           C  
ATOM    801  OE1 GLU A 125     -11.290 -18.713   1.718  1.00 16.08           O  
ATOM    802  OE2 GLU A 125     -10.104 -20.333   0.804  1.00 21.73           O  
ATOM    803  N   CYS A 126      -8.139 -13.723   2.212  1.00 15.13           N  
ATOM    804  CA  CYS A 126      -8.439 -12.534   3.038  1.00 16.19           C  
ATOM    805  C   CYS A 126      -7.713 -11.268   2.569  1.00 16.98           C  
ATOM    806  O   CYS A 126      -7.756 -10.221   3.238  1.00 16.45           O  
ATOM    807  CB  CYS A 126      -8.140 -12.834   4.517  1.00 16.50           C  
ATOM    808  SG  CYS A 126      -9.104 -14.308   5.093  1.00 17.21           S  
ATOM    809  N   GLU A 127      -7.012 -11.379   1.445  1.00 17.62           N  
ATOM    810  CA  GLU A 127      -6.396 -10.237   0.812  1.00 19.17           C  
ATOM    811  C   GLU A 127      -7.455  -9.290   0.286  1.00 19.47           C  
ATOM    812  O   GLU A 127      -8.586  -9.687  -0.007  1.00 19.01           O  
ATOM    813  CB  GLU A 127      -5.502 -10.709  -0.335  1.00 20.75           C  
ATOM    814  CG  GLU A 127      -4.251 -11.491   0.144  1.00 23.77           C  
ATOM    815  CD  GLU A 127      -3.600 -12.271  -0.982  1.00 31.77           C  
ATOM    816  OE1 GLU A 127      -4.319 -12.637  -1.950  1.00 36.17           O  
ATOM    817  OE2 GLU A 127      -2.366 -12.529  -0.910  1.00 37.39           O  
ATOM    818  N   GLU A 128      -7.095  -8.018   0.175  1.00 20.01           N  
ATOM    819  CA  GLU A 128      -8.033  -7.025  -0.323  1.00 20.70           C  
ATOM    820  C   GLU A 128      -8.389  -7.215  -1.816  1.00 20.18           C  
ATOM    821  O   GLU A 128      -7.495  -7.487  -2.613  1.00 21.22           O  
ATOM    822  CB  GLU A 128      -7.477  -5.627  -0.080  1.00 20.63           C  
ATOM    823  CG  GLU A 128      -8.481  -4.563  -0.420  1.00 22.28           C  
ATOM    824  CD  GLU A 128      -8.029  -3.215  -0.011  1.00 25.37           C  
ATOM    825  OE1 GLU A 128      -6.793  -3.010   0.131  1.00 24.41           O  
ATOM    826  OE2 GLU A 128      -8.927  -2.355   0.153  1.00 29.64           O  
TER     827      GLU A 128                                                      
ATOM    828  N   GLY B  10     -10.927  11.883 -13.848  1.00 29.53           N  
ATOM    829  CA  GLY B  10      -9.514  12.113 -13.332  1.00 29.41           C  
ATOM    830  C   GLY B  10      -9.302  11.909 -11.813  1.00 28.15           C  
ATOM    831  O   GLY B  10     -10.229  11.566 -11.103  1.00 29.40           O  
ATOM    832  N   THR B  11      -8.077  12.141 -11.309  1.00 26.22           N  
ATOM    833  CA  THR B  11      -7.783  11.963  -9.855  1.00 23.55           C  
ATOM    834  C   THR B  11      -7.690  13.307  -9.167  1.00 21.36           C  
ATOM    835  O   THR B  11      -7.043  14.228  -9.670  1.00 21.82           O  
ATOM    836  CB  THR B  11      -6.503  11.221  -9.627  1.00 22.61           C  
ATOM    837  OG1 THR B  11      -6.548  10.022 -10.374  1.00 23.32           O  
ATOM    838  CG2 THR B  11      -6.317  10.860  -8.169  1.00 23.07           C  
ATOM    839  N   PHE B  12      -8.352  13.401  -8.026  1.00 18.81           N  
ATOM    840  CA  PHE B  12      -8.379  14.613  -7.243  1.00 17.42           C  
ATOM    841  C   PHE B  12      -7.663  14.513  -5.900  1.00 16.83           C  
ATOM    842  O   PHE B  12      -7.400  13.446  -5.352  1.00 16.94           O  
ATOM    843  CB  PHE B  12      -9.828  15.065  -7.000  1.00 17.09           C  
ATOM    844  CG  PHE B  12     -10.571  15.398  -8.241  1.00 16.98           C  
ATOM    845  CD1 PHE B  12     -10.696  16.706  -8.661  1.00 17.74           C  
ATOM    846  CD2 PHE B  12     -11.154  14.424  -8.985  1.00 19.33           C  
ATOM    847  CE1 PHE B  12     -11.418  17.028  -9.785  1.00 17.97           C  
ATOM    848  CE2 PHE B  12     -11.872  14.759 -10.129  1.00 19.24           C  
ATOM    849  CZ  PHE B  12     -11.975  16.066 -10.514  1.00 18.58           C  
ATOM    850  N   THR B  13      -7.363  15.688  -5.387  1.00 15.54           N  
ATOM    851  CA  THR B  13      -6.681  15.901  -4.146  1.00 15.91           C  
ATOM    852  C   THR B  13      -7.346  15.078  -2.965  1.00 15.03           C  
ATOM    853  O   THR B  13      -6.664  14.457  -2.166  1.00 12.98           O  
ATOM    854  CB  THR B  13      -6.703  17.447  -3.983  1.00 17.14           C  
ATOM    855  OG1 THR B  13      -5.536  17.897  -3.330  1.00 23.18           O  
ATOM    856  CG2 THR B  13      -7.991  17.939  -3.329  1.00 17.73           C  
ATOM    857  N   SER B  14      -8.677  15.018  -2.935  1.00 13.91           N  
ATOM    858  CA  SER B  14      -9.427  14.197  -1.990  1.00 15.14           C  
ATOM    859  C   SER B  14      -9.193  12.682  -2.130  1.00 15.06           C  
ATOM    860  O   SER B  14      -9.230  11.943  -1.129  1.00 14.63           O  
ATOM    861  CB  SER B  14     -10.938  14.484  -2.100  1.00 15.63           C  
ATOM    862  OG  SER B  14     -11.447  14.292  -3.426  1.00 17.22           O  
ATOM    863  N   ASP B  15      -8.958  12.235  -3.362  1.00 13.95           N  
ATOM    864  CA  ASP B  15      -8.629  10.866  -3.651  1.00 14.04           C  
ATOM    865  C   ASP B  15      -7.298  10.475  -3.051  1.00 13.78           C  
ATOM    866  O   ASP B  15      -7.155   9.366  -2.546  1.00 12.29           O  
ATOM    867  CB  ASP B  15      -8.586  10.610  -5.165  1.00 14.22           C  
ATOM    868  CG  ASP B  15      -9.937  10.805  -5.829  1.00 16.50           C  
ATOM    869  OD1 ASP B  15     -10.905  10.277  -5.274  1.00 17.72           O  
ATOM    870  OD2 ASP B  15     -10.045  11.535  -6.854  1.00 18.09           O  
ATOM    871  N   VAL B  16      -6.324  11.380  -3.151  1.00 13.74           N  
ATOM    872  CA  VAL B  16      -4.981  11.114  -2.658  1.00 13.83           C  
ATOM    873  C   VAL B  16      -4.929  11.115  -1.130  1.00 13.64           C  
ATOM    874  O   VAL B  16      -4.260  10.248  -0.523  1.00 13.38           O  
ATOM    875  CB  VAL B  16      -3.969  12.090  -3.251  1.00 13.88           C  
ATOM    876  CG1 VAL B  16      -2.605  11.941  -2.556  1.00 14.88           C  
ATOM    877  CG2 VAL B  16      -3.847  11.823  -4.759  1.00 13.80           C  
ATOM    878  N   SER B  17      -5.663  12.045  -0.521  1.00 12.80           N  
ATOM    879  CA  SER B  17      -5.758  12.139   0.948  1.00 13.12           C  
ATOM    880  C   SER B  17      -6.511  10.933   1.559  1.00 11.97           C  
ATOM    881  O   SER B  17      -6.061  10.342   2.534  1.00  9.95           O  
ATOM    882  CB  SER B  17      -6.434  13.470   1.376  1.00 13.33           C  
ATOM    883  OG  SER B  17      -7.771  13.544   0.880  1.00 13.83           O  
ATOM    884  N   SER B  18      -7.610  10.536   0.937  1.00 11.53           N  
ATOM    885  CA  SER B  18      -8.256   9.265   1.264  1.00 12.37           C  
ATOM    886  C   SER B  18      -7.372   8.008   1.120  1.00 11.87           C  
ATOM    887  O   SER B  18      -7.398   7.101   1.969  1.00  9.66           O  
ATOM    888  CB  SER B  18      -9.426   9.019   0.337  1.00 13.54           C  
ATOM    889  OG  SER B  18     -10.562   9.516   0.931  1.00 18.35           O  
ATOM    890  N   TYR B  19      -6.691   7.927  -0.025  1.00 11.28           N  
ATOM    891  CA  TYR B  19      -5.739   6.866  -0.264  1.00 12.11           C  
ATOM    892  C   TYR B  19      -4.704   6.819   0.871  1.00 12.06           C  
ATOM    893  O   TYR B  19      -4.411   5.746   1.391  1.00 12.73           O  
ATOM    894  CB  TYR B  19      -4.985   7.076  -1.565  1.00 11.83           C  
ATOM    895  CG  TYR B  19      -4.032   5.936  -1.835  1.00 11.93           C  
ATOM    896  CD1 TYR B  19      -4.526   4.668  -2.227  1.00 11.71           C  
ATOM    897  CD2 TYR B  19      -2.675   6.094  -1.683  1.00 10.24           C  
ATOM    898  CE1 TYR B  19      -3.668   3.609  -2.464  1.00 11.84           C  
ATOM    899  CE2 TYR B  19      -1.798   5.034  -1.905  1.00 11.51           C  
ATOM    900  CZ  TYR B  19      -2.293   3.796  -2.306  1.00 11.21           C  
ATOM    901  OH  TYR B  19      -1.445   2.749  -2.559  1.00  9.18           O  
ATOM    902  N   LEU B  20      -4.151   7.966   1.248  1.00 12.50           N  
ATOM    903  CA  LEU B  20      -3.136   7.997   2.304  1.00 12.61           C  
ATOM    904  C   LEU B  20      -3.683   7.493   3.649  1.00 12.47           C  
ATOM    905  O   LEU B  20      -3.005   6.779   4.336  1.00 11.70           O  
ATOM    906  CB  LEU B  20      -2.560   9.395   2.489  1.00 13.66           C  
ATOM    907  CG  LEU B  20      -1.378   9.794   1.600  1.00 13.96           C  
ATOM    908  CD1 LEU B  20      -1.038  11.294   1.851  1.00 16.71           C  
ATOM    909  CD2 LEU B  20      -0.201   8.874   1.926  1.00 16.21           C  
ATOM    910  N   GLU B  21      -4.894   7.882   4.014  1.00 12.57           N  
ATOM    911  CA  GLU B  21      -5.493   7.465   5.284  1.00 13.84           C  
ATOM    912  C   GLU B  21      -5.776   5.935   5.297  1.00 14.18           C  
ATOM    913  O   GLU B  21      -5.400   5.235   6.242  1.00 14.97           O  
ATOM    914  CB  GLU B  21      -6.815   8.259   5.536  1.00 13.98           C  
ATOM    915  CG  GLU B  21      -6.603   9.753   5.775  1.00 16.17           C  
ATOM    916  CD  GLU B  21      -7.890  10.471   6.100  1.00 20.45           C  
ATOM    917  OE1 GLU B  21      -8.926  10.041   5.557  1.00 27.98           O  
ATOM    918  OE2 GLU B  21      -7.895  11.440   6.888  1.00 15.81           O  
ATOM    919  N   GLY B  22      -6.416   5.449   4.224  1.00 14.26           N  
ATOM    920  CA  GLY B  22      -6.663   4.038   3.993  1.00 13.35           C  
ATOM    921  C   GLY B  22      -5.360   3.286   4.127  1.00 13.53           C  
ATOM    922  O   GLY B  22      -5.328   2.208   4.723  1.00 13.10           O  
ATOM    923  N   GLN B  23      -4.286   3.853   3.586  1.00 12.47           N  
ATOM    924  CA  GLN B  23      -2.984   3.197   3.670  1.00 12.52           C  
ATOM    925  C   GLN B  23      -2.426   3.027   5.066  1.00 12.25           C  
ATOM    926  O   GLN B  23      -1.747   2.054   5.319  1.00 13.52           O  
ATOM    927  CB  GLN B  23      -1.947   3.898   2.810  1.00 12.88           C  
ATOM    928  CG  GLN B  23      -2.160   3.602   1.358  1.00 12.54           C  
ATOM    929  CD  GLN B  23      -2.088   2.150   1.058  1.00 13.59           C  
ATOM    930  OE1 GLN B  23      -1.066   1.460   1.343  1.00 17.76           O  
ATOM    931  NE2 GLN B  23      -3.128   1.653   0.474  1.00  8.43           N  
ATOM    932  N   ALA B  24      -2.638   4.012   5.936  1.00 11.03           N  
ATOM    933  CA  ALA B  24      -2.300   3.892   7.340  1.00 10.92           C  
ATOM    934  C   ALA B  24      -2.899   2.577   7.944  1.00  9.34           C  
ATOM    935  O   ALA B  24      -2.177   1.719   8.488  1.00  9.98           O  
ATOM    936  CB  ALA B  24      -2.776   5.212   8.108  1.00 10.11           C  
ATOM    937  N   ALA B  25      -4.181   2.349   7.763  1.00  9.55           N  
ATOM    938  CA  ALA B  25      -4.799   1.087   8.262  1.00  9.79           C  
ATOM    939  C   ALA B  25      -4.208  -0.178   7.588  1.00 10.99           C  
ATOM    940  O   ALA B  25      -3.914  -1.189   8.259  1.00 10.82           O  
ATOM    941  CB  ALA B  25      -6.328   1.114   8.073  1.00  8.94           C  
ATOM    942  N   LYS B  26      -4.001  -0.096   6.283  1.00 11.66           N  
ATOM    943  CA  LYS B  26      -3.506  -1.217   5.540  1.00 13.36           C  
ATOM    944  C   LYS B  26      -2.088  -1.585   5.942  1.00 12.61           C  
ATOM    945  O   LYS B  26      -1.799  -2.707   6.012  1.00 11.79           O  
ATOM    946  CB  LYS B  26      -3.629  -1.039   4.056  1.00 13.73           C  
ATOM    947  CG  LYS B  26      -5.048  -0.881   3.568  1.00 19.74           C  
ATOM    948  CD  LYS B  26      -5.142  -0.997   2.045  1.00 22.87           C  
ATOM    949  CE  LYS B  26      -6.269  -0.196   1.405  1.00 25.93           C  
ATOM    950  NZ  LYS B  26      -7.571  -0.448   1.906  1.00 28.58           N  
ATOM    951  N   GLU B  27      -1.264  -0.607   6.263  1.00 13.29           N  
ATOM    952  CA  GLU B  27       0.110  -0.884   6.741  1.00 13.79           C  
ATOM    953  C   GLU B  27       0.110  -1.556   8.121  1.00 13.55           C  
ATOM    954  O   GLU B  27       1.010  -2.351   8.476  1.00 12.48           O  
ATOM    955  CB  GLU B  27       0.972   0.390   6.777  1.00 14.28           C  
ATOM    956  CG  GLU B  27       1.205   1.027   5.379  1.00 16.08           C  
ATOM    957  CD  GLU B  27       2.181   0.216   4.532  1.00 20.63           C  
ATOM    958  OE1 GLU B  27       2.691  -0.836   5.017  1.00 22.63           O  
ATOM    959  OE2 GLU B  27       2.436   0.603   3.380  1.00 15.91           O  
ATOM    960  N   PHE B  28      -0.899  -1.217   8.904  1.00 13.54           N  
ATOM    961  CA  PHE B  28      -1.046  -1.792  10.203  1.00 13.37           C  
ATOM    962  C   PHE B  28      -1.365  -3.262  10.016  1.00 12.76           C  
ATOM    963  O   PHE B  28      -0.740  -4.105  10.643  1.00 14.51           O  
ATOM    964  CB  PHE B  28      -2.137  -1.048  10.983  1.00 14.00           C  
ATOM    965  CG  PHE B  28      -2.562  -1.730  12.242  1.00 12.71           C  
ATOM    966  CD1 PHE B  28      -1.677  -1.869  13.316  1.00 12.55           C  
ATOM    967  CD2 PHE B  28      -3.868  -2.164  12.388  1.00  9.54           C  
ATOM    968  CE1 PHE B  28      -2.116  -2.509  14.517  1.00 12.43           C  
ATOM    969  CE2 PHE B  28      -4.293  -2.776  13.557  1.00  9.78           C  
ATOM    970  CZ  PHE B  28      -3.442  -2.935  14.612  1.00  7.75           C  
ATOM    971  N   ILE B  29      -2.344  -3.561   9.191  1.00 11.86           N  
ATOM    972  CA  ILE B  29      -2.627  -4.924   8.849  1.00 11.48           C  
ATOM    973  C   ILE B  29      -1.339  -5.647   8.387  1.00 11.99           C  
ATOM    974  O   ILE B  29      -1.109  -6.758   8.793  1.00 11.21           O  
ATOM    975  CB  ILE B  29      -3.669  -5.029   7.747  1.00 10.95           C  
ATOM    976  CG1 ILE B  29      -5.005  -4.411   8.198  1.00 11.46           C  
ATOM    977  CG2 ILE B  29      -3.925  -6.542   7.357  1.00 11.31           C  
ATOM    978  CD1 ILE B  29      -5.460  -4.887   9.595  1.00  7.98           C  
ATOM    979  N   ALA B  30      -0.514  -5.013   7.549  1.00 11.32           N  
ATOM    980  CA  ALA B  30       0.674  -5.674   7.042  1.00 11.94           C  
ATOM    981  C   ALA B  30       1.693  -5.908   8.167  1.00 12.88           C  
ATOM    982  O   ALA B  30       2.426  -6.893   8.118  1.00 13.11           O  
ATOM    983  CB  ALA B  30       1.313  -4.896   5.857  1.00 11.96           C  
ATOM    984  N   TRP B  31       1.725  -5.021   9.167  1.00 12.60           N  
ATOM    985  CA  TRP B  31       2.605  -5.166  10.348  1.00 13.69           C  
ATOM    986  C   TRP B  31       2.107  -6.352  11.210  1.00 12.14           C  
ATOM    987  O   TRP B  31       2.899  -7.125  11.690  1.00 10.95           O  
ATOM    988  CB  TRP B  31       2.698  -3.814  11.113  1.00 14.40           C  
ATOM    989  CG  TRP B  31       3.308  -3.772  12.511  1.00 18.92           C  
ATOM    990  CD1 TRP B  31       4.641  -3.629  12.830  1.00 22.25           C  
ATOM    991  CD2 TRP B  31       2.602  -3.781  13.763  1.00 23.37           C  
ATOM    992  NE1 TRP B  31       4.808  -3.589  14.204  1.00 23.90           N  
ATOM    993  CE2 TRP B  31       3.573  -3.693  14.798  1.00 27.16           C  
ATOM    994  CE3 TRP B  31       1.246  -3.905  14.117  1.00 27.91           C  
ATOM    995  CZ2 TRP B  31       3.221  -3.713  16.171  1.00 29.49           C  
ATOM    996  CZ3 TRP B  31       0.896  -3.935  15.491  1.00 28.76           C  
ATOM    997  CH2 TRP B  31       1.881  -3.844  16.492  1.00 30.40           C  
ATOM    998  N   LEU B  32       0.813  -6.525  11.306  1.00 11.45           N  
ATOM    999  CA  LEU B  32       0.226  -7.637  11.963  1.00 11.14           C  
ATOM   1000  C   LEU B  32       0.621  -8.976  11.320  1.00 11.64           C  
ATOM   1001  O   LEU B  32       0.944  -9.908  11.966  1.00 11.21           O  
ATOM   1002  CB  LEU B  32      -1.296  -7.497  11.969  1.00 11.23           C  
ATOM   1003  CG  LEU B  32      -1.993  -6.490  12.847  1.00  9.06           C  
ATOM   1004  CD1 LEU B  32      -3.490  -6.636  12.882  1.00  4.24           C  
ATOM   1005  CD2 LEU B  32      -1.350  -6.333  14.178  1.00  3.49           C  
ATOM   1006  N   VAL B  33       0.564  -9.014  10.014  1.00 12.45           N  
ATOM   1007  CA  VAL B  33       0.776 -10.217   9.282  1.00 13.06           C  
ATOM   1008  C   VAL B  33       2.243 -10.605   9.316  1.00 15.30           C  
ATOM   1009  O   VAL B  33       2.565 -11.686   9.667  1.00 12.32           O  
ATOM   1010  CB  VAL B  33       0.243 -10.087   7.857  1.00 12.65           C  
ATOM   1011  CG1 VAL B  33       0.708 -11.184   7.028  1.00 12.99           C  
ATOM   1012  CG2 VAL B  33      -1.221 -10.041   7.862  1.00 11.75           C  
ATOM   1013  N   LYS B  34       3.094  -9.653   8.986  1.00 18.02           N  
ATOM   1014  CA  LYS B  34       4.465  -9.920   8.683  1.00 22.25           C  
ATOM   1015  C   LYS B  34       5.162  -9.549   9.883  1.00 23.44           C  
ATOM   1016  O   LYS B  34       5.743  -8.529   9.990  1.00 24.83           O  
ATOM   1017  CB  LYS B  34       5.002  -9.222   7.426  1.00 23.12           C  
ATOM   1018  CG  LYS B  34       5.068 -10.180   6.276  1.00 26.03           C  
ATOM   1019  CD  LYS B  34       5.558  -9.572   4.986  1.00 28.94           C  
ATOM   1020  CE  LYS B  34       5.877 -10.658   4.010  1.00 30.68           C  
ATOM   1021  NZ  LYS B  34       7.284 -11.079   4.136  1.00 32.53           N  
ATOM   1022  N   GLY B  35       5.062 -10.506  10.784  1.00 25.48           N  
ATOM   1023  CA  GLY B  35       5.216 -10.335  12.164  1.00 25.06           C  
ATOM   1024  C   GLY B  35       3.834 -10.387  12.738  1.00 25.49           C  
ATOM   1025  O   GLY B  35       3.686 -10.686  13.884  1.00 26.03           O  
TER    1026      GLY B  35                                                      
HETATM 1027  O10 10M A   1     -10.581 -26.856   0.856  0.00 65.12           O  
HETATM 1028  C22 10M A   1     -11.389 -25.681   0.726  0.00 65.32           C  
HETATM 1029  C21 10M A   1     -12.786 -26.074   0.259  0.00 68.26           C  
HETATM 1030  O9  10M A   1     -13.456 -26.787   1.304  0.00 67.95           O  
HETATM 1031  C14 10M A   1     -13.601 -24.844  -0.121  0.00 69.94           C  
HETATM 1032  O3  10M A   1     -14.808 -25.253  -0.761  0.00 74.42           O  
HETATM 1033  C15 10M A   1     -15.742 -25.798   0.169  0.00 79.26           C  
HETATM 1034  C20 10M A   1     -17.116 -25.886  -0.484  0.00 80.71           C  
HETATM 1035  O8  10M A   1     -17.028 -26.671  -1.678  0.00 80.67           O  
HETATM 1036  C19 10M A   1     -17.649 -24.500  -0.825  0.00 81.98           C  
HETATM 1037  O7  10M A   1     -19.021 -24.600  -1.222  0.00 81.11           O  
HETATM 1038  C18 10M A   1     -17.534 -23.561   0.369  0.00 82.78           C  
HETATM 1039  O6  10M A   1     -17.827 -22.222  -0.046  0.00 82.86           O  
HETATM 1040  C16 10M A   1     -16.134 -23.611   0.971  0.00 83.28           C  
HETATM 1041  C17 10M A   1     -16.040 -22.730   2.211  0.00 83.93           C  
HETATM 1042  O5  10M A   1     -14.663 -22.512   2.537  0.00 84.15           O  
HETATM 1043  O4  10M A   1     -15.815 -24.957   1.318  0.00 81.29           O  
HETATM 1044  C12 10M A   1     -12.814 -23.934  -1.056  0.00 68.28           C  
HETATM 1045  C13 10M A   1     -13.599 -22.668  -1.375  0.00 67.80           C  
HETATM 1046  O2  10M A   1     -12.878 -21.888  -2.336  0.00 66.24           O  
HETATM 1047  O1  10M A   1     -11.574 -23.583  -0.445  0.00 64.96           O  
HETATM 1048  C11 10M A   1     -10.734 -24.721  -0.260  1.00 56.86           C  
HETATM 1049  S   10M A   1      -9.171 -24.202   0.375  1.00 59.30           S  
HETATM 1050  C10 10M A   1      -8.252 -25.611   0.898  1.00 56.63           C  
HETATM 1051  C9  10M A   1      -7.295 -25.209   2.014  1.00 54.95           C  
HETATM 1052  C8  10M A   1      -5.846 -25.412   1.591  1.00 51.82           C  
HETATM 1053  C7  10M A   1      -5.464 -24.451   0.471  1.00 49.78           C  
HETATM 1054  C6  10M A   1      -3.967 -24.167   0.482  1.00 48.33           C  
HETATM 1055  C5  10M A   1      -3.166 -25.447   0.280  1.00 47.39           C  
HETATM 1056  C4  10M A   1      -2.685 -25.569  -1.161  1.00 45.90           C  
HETATM 1057  C3  10M A   1      -1.400 -26.384  -1.241  1.00 44.03           C  
HETATM 1058  C2  10M A   1      -1.402 -27.288  -2.468  1.00 42.37           C  
HETATM 1059  C1  10M A   1      -0.624 -26.661  -3.605  1.00 41.91           C  
HETATM 1060  O   HOH A   2     -12.091 -13.232  17.858  1.00 31.72           O  
HETATM 1061  O   HOH A   3       6.318 -28.376  12.375  1.00 12.78           O  
HETATM 1062  O   HOH A   4       0.787 -24.114   9.828  1.00  9.21           O  
HETATM 1063  O   HOH A   5     -11.000 -14.857  12.671  1.00  9.81           O  
HETATM 1064  O   HOH A   6      -6.822 -35.605  12.246  1.00 11.39           O  
HETATM 1065  O   HOH A   7      -0.804 -16.404   2.193  1.00 18.31           O  
HETATM 1066  O   HOH A   8     -10.528 -25.805  11.264  1.00 24.99           O  
HETATM 1067  O   HOH A   9     -11.671  -1.908  21.107  1.00 31.91           O  
HETATM 1068  O   HOH A  11       2.006 -34.275   9.284  1.00 16.37           O  
HETATM 1069  O   HOH A  12      -6.806 -18.070   2.562  1.00 11.33           O  
HETATM 1070  O   HOH A  13     -13.978  -4.320   9.579  1.00 14.40           O  
HETATM 1071  O   HOH A  14     -10.869  -1.856  10.010  1.00 13.41           O  
HETATM 1072  O   HOH A  17      -1.073 -10.211  21.866  1.00 34.47           O  
HETATM 1073  O   HOH A  18     -15.579 -16.637   6.764  1.00 15.09           O  
HETATM 1074  O   HOH A  19     -16.777 -15.777  29.120  1.00 20.71           O  
HETATM 1075  O   HOH A 146      -9.348 -21.778  21.682  1.00 22.75           O  
HETATM 1076  O   HOH A 147      -2.331 -29.844  22.603  1.00 17.64           O  
HETATM 1077  O   HOH A 148      -4.291 -26.213  23.601  1.00 22.33           O  
HETATM 1078  O   HOH A 149     -10.668 -11.099  27.278  1.00 19.08           O  
HETATM 1079  O   HOH A 150     -11.077  -1.640   2.297  1.00 37.61           O  
HETATM 1080  O   HOH A 151      -1.300 -16.925  21.935  1.00 18.98           O  
HETATM 1081  O   HOH A 152     -15.504 -17.475  26.206  1.00 31.09           O  
HETATM 1082  O   HOH A 153      -6.862  -6.415  23.265  1.00 17.75           O  
HETATM 1083  O   HOH A 154       1.185 -21.837   0.431  1.00 13.05           O  
HETATM 1084  O   HOH A 155     -12.928 -20.301   2.400  1.00 24.08           O  
HETATM 1085  O   HOH A 156       1.425 -18.355  16.286  1.00 24.92           O  
HETATM 1086  O   HOH A 157      -9.570 -24.402  20.692  1.00 21.47           O  
HETATM 1087  O   HOH A 158       0.634 -21.694  21.344  1.00 36.45           O  
HETATM 1088  O   HOH A 159      -5.743 -15.748  27.183  1.00 26.88           O  
HETATM 1089  O   HOH A 160       5.235 -32.920  19.318  1.00 20.86           O  
HETATM 1090  O   HOH A 161     -14.433 -14.634  23.194  1.00 16.53           O  
HETATM 1091  O   HOH A 162       3.161 -17.301   7.583  1.00 23.17           O  
HETATM 1092  O   HOH A 163     -13.288 -18.450  12.608  1.00 24.34           O  
HETATM 1093  O   HOH A 164       1.247 -19.370   2.088  1.00 35.29           O  
HETATM 1094  O   HOH A 165       0.751 -28.752  25.405  1.00 31.41           O  
HETATM 1095  O   HOH A 166     -12.927 -21.018  19.742  1.00 28.99           O  
HETATM 1096  O   HOH A 167       2.450 -21.162  15.853  1.00 29.00           O  
HETATM 1097  O   HOH A 168      -4.232  -2.522  23.921  1.00 44.04           O  
HETATM 1098  O   HOH A 169     -16.776 -19.913  28.446  1.00 26.76           O  
HETATM 1099  O   HOH A 170      -4.350  -7.464   0.951  1.00 24.99           O  
HETATM 1100  O   HOH A 171     -12.329 -14.746   0.029  1.00 28.41           O  
HETATM 1101  O   HOH A 172      -9.940 -27.930  21.500  1.00 24.69           O  
HETATM 1102  O   HOH A 173       3.304 -18.557   5.314  1.00 36.05           O  
HETATM 1103  O   HOH A 174       5.640 -31.701  12.876  1.00 21.52           O  
HETATM 1104  O   HOH A 175     -13.155 -17.343  -0.326  1.00 27.92           O  
HETATM 1105  O   HOH A 176      -3.556  -8.981   3.946  1.00 33.51           O  
HETATM 1106  O   HOH A 177     -10.347  -4.587  24.906  1.00 33.99           O  
HETATM 1107  O   HOH A 178      -8.950 -11.909  -2.165  1.00 43.65           O  
HETATM 1108  O   HOH A 179      -1.681  -3.231  22.906  1.00 43.78           O  
HETATM 1109  O   HOH A 180      -1.237  -7.627   4.296  1.00 29.54           O  
HETATM 1110  O   HOH A 181       1.203  -5.685  22.316  1.00 44.63           O  
HETATM 1111  O   HOH A 182      -5.505  -9.872   5.301  1.00 13.80           O  
HETATM 1112  O   HOH A 183       4.695 -22.287  14.615  1.00 25.93           O  
HETATM 1113  O   HOH A 184       5.332 -25.051  14.959  1.00 13.85           O  
HETATM 1114  O   HOH A 185      -8.694 -20.165  19.851  1.00 22.91           O  
HETATM 1115  O   HOH A 186     -13.142 -13.044  12.038  1.00 20.53           O  
HETATM 1116  O   HOH A 187     -11.975  -3.800  23.005  1.00 30.92           O  
HETATM 1117  O   HOH A 188      -0.524  -8.325  20.979  1.00 28.49           O  
HETATM 1118  O   HOH A 189      -3.667  -8.144  24.738  1.00 47.16           O  
HETATM 1119  O   HOH A 190      -8.713 -29.825  13.372  1.00 21.62           O  
HETATM 1120  O   HOH A 191      -0.003 -17.635   0.001  0.50 22.83           O  
HETATM 1121  O   HOH B  38       0.932 -12.536  12.333  1.00  9.50           O  
HETATM 1122  O   HOH B  39       3.478  -2.048   7.363  1.00 26.60           O  
HETATM 1123  O   HOH B  40      -0.237  -1.634   1.323  1.00 28.25           O  
HETATM 1124  O   HOH B  41      -7.683   0.410   4.322  1.00 24.40           O  
HETATM 1125  O   HOH B  42      -8.640   6.925  -3.045  1.00 20.28           O  
HETATM 1126  O   HOH B  43      -6.354   6.338   8.925  1.00 12.25           O  
HETATM 1127  O   HOH B  46      -5.559   3.283   0.794  1.00 33.23           O  
HETATM 1128  O   HOH B  49     -12.602  11.186  -7.968  1.00 39.14           O  
HETATM 1129  O   HOH B  61       8.792 -12.272  11.548  1.00 42.27           O  
HETATM 1130  O   HOH B  67       1.279   6.644   6.289  1.00 32.22           O  
HETATM 1131  O   HOH B  68       0.157   2.701   9.852  1.00 21.15           O  
HETATM 1132  O   HOH B  69       1.864   1.225  11.970  1.00 43.49           O  
CONECT  166  367                                                                
CONECT  290  634                                                                
CONECT  367  166                                                                
CONECT  471  808                                                                
CONECT  634  290                                                                
CONECT  808  471                                                                
CONECT 1027 1028                                                                
CONECT 1028 1027 1029 1048                                                      
CONECT 1029 1028 1030 1031                                                      
CONECT 1030 1029                                                                
CONECT 1031 1029 1032 1044                                                      
CONECT 1032 1031 1033                                                           
CONECT 1033 1032 1034 1043                                                      
CONECT 1034 1033 1035 1036                                                      
CONECT 1035 1034                                                                
CONECT 1036 1034 1037 1038                                                      
CONECT 1037 1036                                                                
CONECT 1038 1036 1039 1040                                                      
CONECT 1039 1038                                                                
CONECT 1040 1038 1041 1043                                                      
CONECT 1041 1040 1042                                                           
CONECT 1042 1041                                                                
CONECT 1043 1033 1040                                                           
CONECT 1044 1031 1045 1047                                                      
CONECT 1045 1044 1046                                                           
CONECT 1046 1045                                                                
CONECT 1047 1044 1048                                                           
CONECT 1048 1028 1047 1049                                                      
CONECT 1049 1048 1050                                                           
CONECT 1050 1049 1051                                                           
CONECT 1051 1050 1052                                                           
CONECT 1052 1051 1053                                                           
CONECT 1053 1052 1054                                                           
CONECT 1054 1053 1055                                                           
CONECT 1055 1054 1056                                                           
CONECT 1056 1055 1057                                                           
CONECT 1057 1056 1058                                                           
CONECT 1058 1057 1059                                                           
CONECT 1059 1058                                                                
MASTER      401    0    1    4    4    0    2    6 1130    2   39   13          
END                                                                             
