# Supplementary material for: Design and Evaluation of Peptide Dual-Agonists of GLP-1 and NPY2 Receptors for Glucoregulation and Weight Loss with Mitigated Nausea and Emesis
Source: J Med Chem. 2021 Jan 15;64(2):1127–38. doi: 10.1021/acs.jmedchem.0c01783 (PMC7956155; doi:10.1021/acs.jmedchem.0c01783)
Supplement: Supplementary file 4 — jm0c01783_si_004.zip [file jm0c01783_si_004.zip]

Archive with 4 entries (4 files):
- 2IK3 GEP44.pse
- 2IK3 PYY3-36.pse
- 3IOL Ex4.pse
- 3IOL GEP44.pse
